# Supplementary material for: Automatic construction of metabolic models with enzyme constraints
Source: BMC Bioinformatics. 2020 Jan 14;21:19. doi: 10.1186/s12859-019-3329-9 (PMC6961255; doi:10.1186/s12859-019-3329-9)
Supplement: Supplementary file 2 — Additional file 2. List of disabled exchange reactions in all analyses with iJO1366*. Growth rate predictions. Exchange flux predictions. Flux variability analysis results. Minimal cut sets results. [file 12859_2019_3329_MOESM2_ESM.xlsx]

## Sheet: Index
Supplementary file 2 of Bekiaris & Klamt, 2019
This table contains the following worksheets:
Worksheet A:	List of disabled reactions for in iJO1366*; this scenario was used in all shown analyses
Worksheet B:	Growth rate predictions of iJO1366* compared to iJO1366-MOMENT and in vivo values
Worksheet C:	Exchange flux predictions of iJO1366* for…
	C1 – Aerobic conditions
	C2 – Anaerobic conditions
Worksheet D:	Flux variability results (with disabled reactions from worksheet B) for the original iJO1366 and iJO1366*
Worksheet E:	Minimal Cut Set analysis results with iJO1366 and iJO1366* for …
	E1 – Ethanol
	E2 – Succinate
	E3 – Leucine
	E4 – Valine

## Sheet: Worksheet A
List of disabled reactions for the standard exchange scenario used in all shown analyses with iJO1366 and iJO1366*
DM_aacald_c
DM_aacald_c
DM_oxam_c
BIOMASS_Ec_iJO1366_WT_53p95M
EX_12ppd__R_e
EX_12ppd__S_e
EX_14glucan_e
EX_15dap_e
EX_23camp_e
EX_23ccmp_e
EX_23cgmp_e
EX_23cump_e
EX_23dappa_e
EX_26dap__M_e
EX_2ddglcn_e
EX_34dhpac_e
EX_3amp_e
EX_3cmp_e
EX_3gmp_e
EX_3hcinnm_e
EX_3hpp_e
EX_3hpppn_e
EX_3ump_e
EX_4abut_e
EX_4hoxpacd_e
EX_5dglcn_e
EX_5mtr_e
EX_LalaDglu_e
EX_LalaDgluMdap_e
EX_LalaDgluMdapDala_e
EX_LalaLglu_e
EX_acac_e
EX_acald_e
EX_acgal_e
EX_acgal1p_e
EX_acgam_e
EX_acgam1p_e
EX_acmana_e
EX_acmum_e
EX_acnam_e
EX_acolipa_e
EX_acser_e
EX_ade_e
EX_adn_e
EX_adocbl_e
EX_ag_e
EX_agm_e
EX_akg_e
EX_ala_B_e
EX_ala__D_e
EX_ala__L_e
EX_alaala_e
EX_all__D_e
EX_alltn_e
EX_amp_e
EX_anhgm_e
EX_arab__L_e
EX_arbt_e
EX_arbtn_e
EX_arbtn_fe3_e
EX_arg__L_e
EX_ascb__L_e
EX_asn__L_e
EX_aso3_e
EX_asp__L_e
EX_btn_e
EX_but_e
EX_butso3_e
EX_cbi_e
EX_cd2_e
EX_cgly_e
EX_chol_e
EX_chtbs_e
EX_cit_e
EX_cm_e
EX_cmp_e
EX_colipa_e
EX_colipap_e
EX_cpgn_e
EX_cpgn_un_e
EX_crn_e
EX_crn__D_e
EX_csn_e
EX_cu_e
EX_cyan_e
EX_cynt_e
EX_cys__D_e
EX_cys__L_e
EX_cytd_e
EX_dad_2_e
EX_damp_e
EX_dca_e
EX_dcmp_e
EX_dcyt_e
EX_ddca_e
EX_dgmp_e
EX_dgsn_e
EX_dha_e
EX_dimp_e
EX_din_e
EX_dms_e
EX_dmso_e
EX_dopa_e
EX_doxrbcn_e
EX_dtmp_e
EX_dump_e
EX_duri_e
EX_eca4colipa_e
EX_enlipa_e
EX_enter_e
EX_etha_e
EX_ethso3_e
EX_f6p_e
EX_fald_e
EX_fe3dcit_e
EX_fe3dhbzs_e
EX_fe3hox_e
EX_fe3hox_un_e
EX_fecrm_e
EX_fecrm_un_e
EX_feenter_e
EX_feoxam_e
EX_feoxam_un_e
EX_fru_e
EX_frulys_e
EX_fruur_e
EX_fuc__L_e
EX_fum_e
EX_fusa_e
EX_g1p_e
EX_g3pc_e
EX_g3pe_e
EX_g3pg_e
EX_g3pi_e
EX_g3ps_e
EX_g6p_e
EX_gal_e
EX_gal_bD_e
EX_gal1p_e
EX_galct__D_e
EX_galctn__D_e
EX_galctn__L_e
EX_galt_e
EX_galur_e
EX_gam_e
EX_gam6p_e
EX_gbbtn_e
EX_gdp_e
EX_glcn_e
EX_glcr_e
EX_glcur_e
EX_glcur1p_e
EX_gln__L_e
EX_glu__L_e
EX_gly_e
EX_glyald_e
EX_glyb_e
EX_glyc_e
EX_glyc__R_e
EX_glyc2p_e
EX_glyc3p_e
EX_glyclt_e
EX_gmp_e
EX_gsn_e
EX_gthox_e
EX_gthrd_e
EX_gtp_e
EX_gua_e
EX_h2o2_e
EX_h2s_e
EX_hacolipa_e
EX_halipa_e
EX_hdca_e
EX_hdcea_e
EX_hg2_e
EX_his__L_e
EX_hom__L_e
EX_hxa_e
EX_hxan_e
EX_idon__L_e
EX_ile__L_e
EX_imp_e
EX_indole_e
EX_inost_e
EX_ins_e
EX_isetac_e
EX_kdo2lipid4_e
EX_lac__L_e
EX_lcts_e
EX_leu__L_e
EX_lipa_e
EX_lipa_cold_e
EX_lipoate_e
EX_lys__L_e
EX_lyx__L_e
EX_mal__D_e
EX_mal__L_e
EX_malt_e
EX_malthx_e
EX_maltpt_e
EX_malttr_e
EX_maltttr_e
EX_man_e
EX_man6p_e
EX_manglyc_e
EX_melib_e
EX_met__D_e
EX_met__L_e
EX_metsox_R__L_e
EX_metsox_S__L_e
EX_mincyc_e
EX_minohp_e
EX_mmet_e
EX_mnl_e
EX_mso3_e
EX_n2o_e
EX_na1_e
EX_nac_e
EX_nmn_e
EX_no_e
EX_no2_e
EX_no3_e
EX_novbcn_e
EX_o16a4colipa_e
EX_o2s_e
EX_ocdca_e
EX_ocdcea_e
EX_octa_e
EX_orn_e
EX_orot_e
EX_pacald_e
EX_peamn_e
EX_phe__L_e
EX_pheme_e
EX_pnto__R_e
EX_ppa_e
EX_ppal_e
EX_pppn_e
EX_ppt_e
EX_pro__L_e
EX_progly_e
EX_psclys_e
EX_pser__L_e
EX_ptrc_e
EX_pydam_e
EX_pydx_e
EX_pydxn_e
EX_pyr_e
EX_quin_e
EX_r5p_e
EX_rfamp_e
EX_rib__D_e
EX_rmn_e
EX_sbt__D_e
EX_sel_e
EX_ser__D_e
EX_ser__L_e
EX_skm_e
EX_slnt_e
EX_so2_e
EX_so3_e
EX_spmd_e
EX_sucr_e
EX_sulfac_e
EX_tartr__D_e
EX_tartr__L_e
EX_taur_e
EX_tcynt_e
EX_thm_e
EX_thr__L_e
EX_thrp_e
EX_thym_e
EX_thymd_e
EX_tma_e
EX_tmao_e
EX_tre_e
EX_trp__L_e
EX_tsul_e
EX_ttdca_e
EX_ttdcea_e
EX_ttrcyc_e
EX_tungs_e
EX_tym_e
EX_tyr__L_e
EX_tyrp_e
EX_uacgam_e
EX_udpacgal_e
EX_udpg_e
EX_udpgal_e
EX_udpglcur_e
EX_ump_e
EX_ura_e
EX_urea_e
EX_uri_e
EX_val__L_e
EX_xan_e
EX_xmp_e
EX_xtsn_e
EX_xyl__D_e
EX_xylu__L_e

## Sheet: Worksheet B
Growth rate predictions of iJO1366* compared to iJO1366-MOMENT [1] and in vivo values						Sources:
C source	Growth rate with iJO1366*	Growth rate with iJO1366-MOMENT [1]	in vivo growth rates from [1]	in vivo growth rates from [2]		[1]	Adadi et al. 2012 (PLoS Computational Biology e1002575)
Acetate	0.374533	0.3	0.29 ±0.02	N/A		[2]	Monk et al. 2016 (Cell Syst. 2016 Sep 28; 3(3): 238–251.e12.)
Glycerol	0.616895	0.509	0.47 ±0.03	N/A
Oxoglutarate	0.361383	0.45	0.24 ±0.04	N/A
L-Alanine	0.300212	0.432	0.24 ±0.03	N/A
Pyruvate	0.511806	0.477	0.41 ±0.03	N/A
Fructose	0.540049	0.497	0.54 ±0.04	N/A
Guanosine	0.370014	0.589	0.37 ±0.03	N/A
N-acetylglucosamine	0.610032	0.518	0.61 ±0.03	N/A
Fumarate	0.469936	0.46	0.47 ±0.03	N/A
Ribose	0.409955	0.407	0.41 ±0.01	N/A
L-Lactate	0.409349	0.424	0.41 ±0.03	N/A
Gluconate	0.668102	0.513	0.68 ±0.03	N/A
Sorbitol	0.48027	0.479	0.48 ±0.03	N/A
Glucosamine	0.399767	0.497	0.4 ±0.03	N/A
L-Malate	0.550032	0.467	0.55 ±0.03	N/A
Succinate	0.500054	0.446	0.5 ±0.02	N/A
Maltose	0.520154	0.494	0.52 ±0.02	N/A
Glucose 6-Phosphate	0.754857	0.567	0.78 ±0.04	N/A
Mannitol	0.610604	0.461	0.61 ±0.03	N/A
Trehalose	0.629152	0.509	0.48 ±0.04	N/A
Xylose	0.510013	0.495	0.51 ±0.03	N/A
Mannose	0.349255	0.487	0.35 ±0.03	N/A
Galactose	0.240429	0.489	0.24 ±0.02	N/A
Glucose_aerobe	0.742975	0.73	0.66 ±0.05	0.73 ±0.02
Glucose_anaerobe	0.467621	0.46	N/A	0.46 ±0.05

## Sheet: Worksheet C1
Exchange flux predictions with iJO1366* under aerobic conditions
in vivo data from Monk et al. 2016 (Cell Syst. 2016 Sep 28; 3(3): 238–251.e12.):
	Condition	MG1655	Standard deviation
Glucose	Aerobic	−9.53	0.27
Ethanol	Aerobic	0	0
Formate	Aerobic	0	0
Acetate	Aerobic	3.49	0.5
Lactate	Aerobic	0	0
Succinate	Aerobic	0	0
μmax (h−1)	Aerobic	0.73	0.01
iJO1366* prediction (with corresponding in vivo data):
Max glucose uptake	0.14	0.53125	0.9225	1.31375	1.705	2.09625	2.4875	2.87875	3.27	3.66125	4.0525	4.44375	4.835	5.22625	5.6175	6.00875	6.4	6.79125	7.1825	7.57375	7.965	8.35625	8.7475	9.13875	9.53	9.54	9.71871	9.89742	10.0761	10.2548	10.4335	10.6122	10.791	10.9697	11.1484	11.3271	11.5058	11.6845	11.8632	12.0419	12.2206	12.3993	12.578	12.7568	12.9355	13.1142	13.2929	13.4716	13.6503
Acetate in vivo																									3.49
Acetate	0	0	0	0	0	0	0	0	0	0	0	0	0	0	0	0	0	0	0	0	0	9.80345e-14	0.792959	2.06305	3.33313	3.36559	3.94572	4.52585	5.10598	5.68611	6.26623	6.84636	7.42649	8.00662	8.58675	9.16687	9.747	10.3271	10.9073	11.4874	12.0675	12.6476	13.2278	13.8079	14.388	14.9682	15.5483	16.1284	16.7062
Growth rate in vivo																									0.73
Growth rate	0.00059766	0.0398175	0.0787639	0.11771	0.156657	0.195603	0.23455	0.273435	0.312284	0.351134	0.389983	0.428833	0.467683	0.506532	0.542988	0.573917	0.597343	0.614577	0.631771	0.648966	0.666161	0.683355	0.691209	0.695353	0.699496	0.699602	0.701494	0.703387	0.70528	0.707172	0.709065	0.710957	0.71285	0.714743	0.716635	0.718528	0.72042	0.722313	0.724205	0.726098	0.727991	0.729883	0.731776	0.733668	0.735561	0.737453	0.739346	0.741239	0.742541
[truncated: 1 more columns]

## Sheet: Worksheet C2
Exchange flux predictions with iJO1366* under anaerobic conditions
in vivo data from Monk et al. 2016 (Cell Syst. 2016 Sep 28; 3(3): 238–251.e12.):
	Condition	MG1655	Standard deviation
Glucose	Anaerobic	−16.69	0.24
Ethanol	Anaerobic	11.22	0.6
Formate	Anaerobic	22.17	1.69
Acetate	Anaerobic	11.71	1.14
Lactate	Anaerobic	0	0
Succinate	Anaerobic	1.86	0.4
μmax (h−1)	Anaerobic	0.46	0.02
iJO1366* prediction (with corresponding in vivo data):
Max glucose uptake	1.26	1.90292	2.54583	3.18875	3.83167	4.47458	5.1175	5.76042	6.40333	7.04625	7.68917	8.33208	8.975	9.61792	10.2608	10.9038	11.5467	12.1896	12.8325	13.4754	14.1183	14.7613	15.4042	16.0471	16.69	16.7	17.0453	17.3906	17.7359	18.0812	18.4265	18.7718	19.117	19.4623	19.8076	20.1529	20.4982	20.8435	21.1888	21.5341	21.8794	22.2247	22.57	22.9153	23.2605	23.6058	23.9511	24.2964	24.6417
Acetate in vivo																									11.71
Acetate	1.26	1.77107	2.28215	2.79322	3.3043	3.81537	4.32644	4.83752	5.34859	5.85967	6.37074	6.88181	7.39289	7.90489	8.41713	8.92938	9.44163	9.95388	10.4661	10.9784	11.4906	12.0029	12.5151	13.0274	14.0852	14.1038	14.7469	15.4798	16.3059	16.6401	16.0429	14.996	13.9491	12.9021	11.8552	10.8083	9.76139	8.71447	7.66756	6.62064	5.57373	4.52681	3.56499	3.56853	3.57208	3.57562	3.57916	3.58271	3.5859
Ethanol in vivo																									11.22
Ethanol	1.26	1.7615	2.263	2.76451	3.26601	3.76751	4.26901	4.77051	5.27202	5.77352	6.27502	6.77652	7.27802	7.78052	8.28328	8.78604	9.2888	9.79157	10.2943	10.7971	11.2999	11.8026	12.3054	12.8081	13.0322	13.0345	13.1165	13.1519	13.1523	13.462	12.8482	11.7884	10.7287	9.66902	8.60931	7.5496	6.48988	5.43017	4.37046	3.31075	2.25104	1.19132	0.772819	0.773587	0.774355	0.775124	0.775892	0.77666	0.777353
Formate in vivo																									22.17
Formate	2.52	3.60599	4.69198	5.77797	6.86396	7.94995	9.03594	10.1219	11.2079	12.2939	13.3799	14.4659	15.5519	16.6393	17.727	18.8148	19.9026	20.9904	22.0781	23.1659	24.2537	25.3414	26.4292	27.517	28.4422	28.4559	28.9305	29.3776	29.8112	30.4578	29.2486	27.1434	25.0383	22.9331	20.8279	18.7227	16.6175	14.5123	12.4071	10.3019	8.19669	6.0915	4.71197	4.71665	4.72134	4.72602	4.73071	4.73539	4.73961
Lactate in vivo																									0
Lactate	0	0	0	0	0	0	0	0	0	0	0	0	0	0	0	0	0	0	0	0	0	0	0	0	0	0	0	0	0	0	1.8699	4.64271	7.41552	10.1883	12.9611	15.734	18.5068	21.2796	24.0524	26.8252	29.598	32.3708	34.3363	35.0162	35.696	36.3759	37.0557	37.7356	38.4165
Succinate in vivo																									1.86
Succinate	7.04265e-15	0.00590026	0.0118005	0.0177008	0.023601	0.0295013	0.0354015	0.0413018	0.047202	0.0531023	0.0590026	0.0649028	0.0708031	0.0766619	0.0825096	0.0883573	0.094205	0.100053	0.1059	0.111748	0.117596	0.123443	0.129291	0.135139	0.139687	0.139753	0.142017	0.145046	0.146566	0.147706	0.148478	0.149073	0.149667	0.150262	0.150857	0.151451	0.152046	0.152641	0.153236	0.15383	0.154425	0.15502	0.155352	0.155507	0.155661	0.155816	0.15597	0.156124	0.156264
Growth rate in vivo																									0.46
Growth rate	-7.72549e-17	0.0177647	0.0355295	0.0532942	0.0710589	0.0888237	0.106588	0.124353	0.142118	0.159883	0.177647	0.195412	0.213177	0.230817	0.248423	0.26603	0.283636	0.301243	0.318849	0.336456	0.354062	0.371669	0.389275	0.406881	0.420575	0.420773	0.427589	0.433735	0.43828	0.441689	0.443998	0.445777	0.447555	0.449333	0.451112	0.45289	0.454669	0.456447	0.458226	0.460004	0.461782	0.463561	0.464555	0.465017	0.465479	0.46594	0.466402	0.466864	0.46728
[truncated: 1 more columns]

## Sheet: Worksheet D
Results with objective-less Flux Variability Analysis with a maximal glucose uptake rate of 9.53 mmol/(gDW*h)
Flux Variability Results for iJO1366					Flux Variability Results for iJO1366*
Reaction	Minimal flux	Maximal flux	Variability		Reaction	Minimal flux	Maximal flux	Variability
DM_4crsol_c	0	0.000208636	0.000208636		DM_4crsol_c	0	0.000155988	0.000155988
DM_5drib_c	0	0.000627752	0.000627752		DM_5drib_c	-6.77627e-21	0.000469353	0.000469353
DM_aacald_c	0	0	0		DM_aacald_c	0	0	0
DM_amob_c	0	1.85052e-06	1.85052e-06		DM_amob_c	4.13063e-22	1.12134e-06	1.12134e-06
DM_mththf_c	0	9.7038	9.7038		DM_mththf_c	-5.65192e-20	2.29827	2.29827
DM_oxam_c	0	0	0		DM_oxam_c	0	0	0
BIOMASS_Ec_iJO1366_WT_53p95M	0	0	0		BIOMASS_Ec_iJO1366_WT_53p95M	0	0	0
BIOMASS_Ec_iJO1366_core_53p95M	0	0.935586	0.935586		BIOMASS_Ec_iJO1366_core_53p95M	0	0.699496	0.699496
EX_12ppd__R_e	0	0	0		EX_12ppd__R_e	0	0	0
EX_12ppd__S_e	0	0	0		EX_12ppd__S_e	0	0	0
EX_14glucan_e	0	0	0		EX_14glucan_e	0	0	0
EX_15dap_e	0	0	0		EX_15dap_e	0	0	0
EX_23camp_e	0	0	0		EX_23camp_e	0	0	0
EX_23ccmp_e	0	0	0		EX_23ccmp_e	0	0	0
EX_23cgmp_e	0	0	0		EX_23cgmp_e	0	0	0
EX_23cump_e	0	0	0		EX_23cump_e	0	0	0
EX_23dappa_e	0	0	0		EX_23dappa_e	0	0	0
EX_26dap__M_e	0	0	0		EX_26dap__M_e	0	0	0
EX_2ddglcn_e	0	0	0		EX_2ddglcn_e	0	0	0
EX_34dhpac_e	0	0	0		EX_34dhpac_e	0	0	0
EX_3amp_e	0	0	0		EX_3amp_e	0	0	0
EX_3cmp_e	0	0	0		EX_3cmp_e	0	0	0
EX_3gmp_e	0	0	0		EX_3gmp_e	0	0	0
EX_3hcinnm_e	0	0	0		EX_3hcinnm_e	0	0	0
EX_3hpp_e	0	0	0		EX_3hpp_e	0	0	0
EX_3hpppn_e	0	0	0		EX_3hpppn_e	0	0	0
EX_3ump_e	0	0	0		EX_3ump_e	0	0	0
EX_4abut_e	0	0	0		EX_4abut_e	0	0	0
EX_4hoxpacd_e	0	0	0		EX_4hoxpacd_e	0	0	0
EX_5dglcn_e	0	0	0		EX_5dglcn_e	0	0	0
EX_5mtr_e	0	0	0		EX_5mtr_e	0	0	0
EX_LalaDglu_e	0	0	0		EX_LalaDglu_e	0	0	0
EX_LalaDgluMdap_e	0	0	0		EX_LalaDgluMdap_e	0	0	0
EX_LalaDgluMdapDala_e	0	0	0		EX_LalaDgluMdapDala_e	0	0	0
EX_LalaLglu_e	0	0	0		EX_LalaLglu_e	0	0	0
EX_ac_e	0	27.7142	27.7142		EX_ac_e	0	27.7142	27.7142
EX_acac_e	0	0	0		EX_acac_e	0	0	0
EX_acald_e	0	0	0		EX_acald_e	0	0	0
EX_acgal_e	0	0	0		EX_acgal_e	0	0	0
EX_acgal1p_e	0	0	0		EX_acgal1p_e	0	0	0
EX_acgam_e	0	0	0		EX_acgam_e	0	0	0
EX_acgam1p_e	0	0	0		EX_acgam1p_e	0	0	0
EX_acmana_e	0	0	0		EX_acmana_e	0	0	0
EX_acmum_e	0	0	0		EX_acmum_e	0	0	0
EX_acnam_e	0	0	0		EX_acnam_e	0	0	0
EX_acolipa_e	0	0	0		EX_acolipa_e	0	0	0
EX_acser_e	0	0	0		EX_acser_e	0	0	0
EX_ade_e	0	0	0		EX_ade_e	0	0	0
EX_adn_e	0	0	0		EX_adn_e	0	0	0
EX_adocbl_e	0	0	0		EX_adocbl_e	0	0	0
EX_ag_e	0	0	0		EX_ag_e	0	0	0
EX_agm_e	0	0	0		EX_agm_e	0	0	0
EX_akg_e	0	0	0		EX_akg_e	0	0	0
EX_ala_B_e	0	0	0		EX_ala_B_e	0	0	0
EX_ala__D_e	0	0	0		EX_ala__D_e	0	0	0
EX_ala__L_e	0	0	0		EX_ala__L_e	0	0	0
EX_alaala_e	0	0	0		EX_alaala_e	0	0	0
EX_all__D_e	0	0	0		EX_all__D_e	0	0	0
EX_alltn_e	0	0	0		EX_alltn_e	0	0	0
EX_amp_e	0	0	0		EX_amp_e	0	0	0
EX_anhgm_e	0	0	0		EX_anhgm_e	0	0	0
EX_arab__L_e	0	0	0		EX_arab__L_e	0	0	0
EX_arbt_e	0	0	0		EX_arbt_e	0	0	0
EX_arbtn_e	0	0	0		EX_arbtn_e	0	0	0
EX_arbtn_fe3_e	0	0	0		EX_arbtn_fe3_e	0	0	0
EX_arg__L_e	0	0	0		EX_arg__L_e	0	0	0
EX_ascb__L_e	0	0	0		EX_ascb__L_e	0	0	0
EX_asn__L_e	0	0	0		EX_asn__L_e	0	0	0
EX_aso3_e	0	0	0		EX_aso3_e	0	0	0
EX_asp__L_e	0	0	0		EX_asp__L_e	0	0	0
EX_btn_e	0	0	0		EX_btn_e	0	0	0
EX_but_e	0	0	0		EX_but_e	0	0	0
EX_butso3_e	0	0	0		EX_butso3_e	0	0	0
EX_cbi_e	0	0	0		EX_cbi_e	0	0	0
EX_cd2_e	0	0	0		EX_cd2_e	0	0	0
EX_cgly_e	0	0	0		EX_cgly_e	0	0	0
EX_chol_e	0	0	0		EX_chol_e	0	0	0
EX_chtbs_e	0	0	0		EX_chtbs_e	0	0	0
EX_cit_e	0	0	0		EX_cit_e	0	0	0
EX_cm_e	0	0	0		EX_cm_e	0	0	0
EX_cmp_e	0	0	0		EX_cmp_e	0	0	0
EX_colipa_e	0	0	0		EX_colipa_e	0	0	0
EX_colipap_e	0	0	0		EX_colipap_e	0	0	0
EX_cpgn_e	0	0	0		EX_cpgn_e	0	0	0
EX_cpgn_un_e	0	0	0		EX_cpgn_un_e	0	0	0
EX_crn_e	0	0	0		EX_crn_e	0	0	0
EX_crn__D_e	0	0	0		EX_crn__D_e	0	0	0
EX_csn_e	0	0	0		EX_csn_e	0	0	0
EX_cu_e	0	0	0		EX_cu_e	0	0	0
EX_cyan_e	0	0	0		EX_cyan_e	0	0	0
EX_cynt_e	0	0	0		EX_cynt_e	0	0	0
EX_cys__D_e	0	0	0		EX_cys__D_e	0	0	0
EX_cys__L_e	0	0	0		EX_cys__L_e	0	0	0
EX_cytd_e	0	0	0		EX_cytd_e	0	0	0
EX_dad_2_e	0	0	0		EX_dad_2_e	0	0	0
EX_damp_e	0	0	0		EX_damp_e	0	0	0
EX_dca_e	0	0	0		EX_dca_e	0	0	0
EX_dcmp_e	0	0	0		EX_dcmp_e	0	0	0
EX_dcyt_e	0	0	0		EX_dcyt_e	0	0	0
EX_ddca_e	0	0	0		EX_ddca_e	0	0	0
EX_dgmp_e	0	0	0		EX_dgmp_e	0	0	0
EX_dgsn_e	0	0	0		EX_dgsn_e	0	0	0
EX_dha_e	0	0	0		EX_dha_e	0	0	0
EX_dimp_e	0	0	0		EX_dimp_e	0	0	0
EX_din_e	0	0	0		EX_din_e	0	0	0
EX_dms_e	0	0	0		EX_dms_e	0	0	0
EX_dmso_e	0	0	0		EX_dmso_e	0	0	0
EX_dopa_e	0	0	0		EX_dopa_e	0	0	0
EX_doxrbcn_e	0	0	0		EX_doxrbcn_e	0	0	0
EX_dtmp_e	0	0	0		EX_dtmp_e	0	0	0
EX_dump_e	0	0	0		EX_dump_e	0	0	0
EX_duri_e	0	0	0		EX_duri_e	0	0	0
EX_eca4colipa_e	0	0	0		EX_eca4colipa_e	0	0	0
EX_enlipa_e	0	0	0		EX_enlipa_e	0	0	0
EX_enter_e	0	0	0		EX_enter_e	0	0	0
EX_etha_e	0	0	0		EX_etha_e	0	0	0
EX_ethso3_e	0	0	0		EX_ethso3_e	0	0	0
EX_etoh_e	0	19.06	19.06		EX_etoh_e	0	19.06	19.06
EX_f6p_e	0	0	0		EX_f6p_e	0	0	0
EX_fald_e	0	0	0		EX_fald_e	0	0	0
EX_fe3dcit_e	0	0	0		EX_fe3dcit_e	0	0	0
EX_fe3dhbzs_e	0	0	0		EX_fe3dhbzs_e	0	0	0
EX_fe3hox_e	0	0	0		EX_fe3hox_e	0	0	0
EX_fe3hox_un_e	0	0	0		EX_fe3hox_un_e	0	0	0
EX_fecrm_e	0	0	0		EX_fecrm_e	0	0	0
EX_fecrm_un_e	0	0	0		EX_fecrm_un_e	0	0	0
EX_feenter_e	0	0	0		EX_feenter_e	0	0	0
EX_feoxam_e	0	0	0		EX_feoxam_e	0	0	0
EX_feoxam_un_e	0	0	0		EX_feoxam_un_e	0	0	0
EX_for_e	0	98.805	98.805		EX_for_e	0	42.2392	42.2392
EX_fru_e	0	0	0		EX_fru_e	0	0	0
EX_frulys_e	0	0	0		EX_frulys_e	0	0	0
EX_fruur_e	0	0	0		EX_fruur_e	0	0	0
EX_fuc__L_e	0	0	0		EX_fuc__L_e	0	0	0
EX_fum_e	0	0	0		EX_fum_e	0	0	0
EX_fusa_e	0	0	0		EX_fusa_e	0	0	0
EX_g1p_e	0	0	0		EX_g1p_e	0	0	0
EX_g3pc_e	0	0	0		EX_g3pc_e	0	0	0
EX_g3pe_e	0	0	0		EX_g3pe_e	0	0	0
EX_g3pg_e	0	0	0		EX_g3pg_e	0	0	0
EX_g3pi_e	0	0	0		EX_g3pi_e	0	0	0
EX_g3ps_e	0	0	0		EX_g3ps_e	0	0	0
EX_g6p_e	0	0	0		EX_g6p_e	0	0	0
EX_gal_e	0	0	0		EX_gal_e	0	0	0
EX_gal_bD_e	0	0	0		EX_gal_bD_e	0	0	0
EX_gal1p_e	0	0	0		EX_gal1p_e	0	0	0
EX_galct__D_e	0	0	0		EX_galct__D_e	0	0	0
EX_galctn__D_e	0	0	0		EX_galctn__D_e	0	0	0
EX_galctn__L_e	0	0	0		EX_galctn__L_e	0	0	0
EX_galt_e	0	0	0		EX_galt_e	0	0	0
EX_galur_e	0	0	0		EX_galur_e	0	0	0
EX_gam_e	0	0	0		EX_gam_e	0	0	0
EX_gam6p_e	0	0	0		EX_gam6p_e	0	0	0
EX_gbbtn_e	0	0	0		EX_gbbtn_e	0	0	0
EX_gdp_e	0	0	0		EX_gdp_e	0	0	0
EX_glcn_e	0	0	0		EX_glcn_e	0	0	0
EX_glcr_e	0	0	0		EX_glcr_e	0	0	0
EX_glcur_e	0	0	0		EX_glcur_e	0	0	0
EX_glcur1p_e	0	0	0		EX_glcur1p_e	0	0	0
EX_gln__L_e	0	0	0		EX_gln__L_e	0	0	0
EX_glu__L_e	0	0	0		EX_glu__L_e	0	0	0
EX_gly_e	0	0	0		EX_gly_e	0	0	0
EX_glyald_e	0	0	0		EX_glyald_e	0	0	0
EX_glyb_e	0	0	0		EX_glyb_e	0	0	0
EX_glyc_e	0	0	0		EX_glyc_e	0	0	0
EX_glyc__R_e	0	0	0		EX_glyc__R_e	0	0	0
EX_glyc2p_e	0	0	0		EX_glyc2p_e	0	0	0
EX_glyc3p_e	0	0	0		EX_glyc3p_e	0	0	0
EX_glyclt_e	0	0	0		EX_glyclt_e	0	0	0
EX_gmp_e	0	0	0		EX_gmp_e	0	0	0
EX_gsn_e	0	0	0		EX_gsn_e	0	0	0
EX_gthox_e	0	0	0		EX_gthox_e	0	0	0
EX_gthrd_e	0	0	0		EX_gthrd_e	0	0	0
EX_gtp_e	0	0	0		EX_gtp_e	0	0	0
EX_gua_e	0	0	0		EX_gua_e	0	0	0
EX_h2_e	0	0	0		EX_h2_e	0	0	0
EX_h2o2_e	0	0	0		EX_h2o2_e	0	0	0
EX_h2s_e	0	0	0		EX_h2s_e	0	0	0
EX_hacolipa_e	0	0	0		EX_hacolipa_e	0	0	0
EX_halipa_e	0	0	0		EX_halipa_e	0	0	0
EX_hdca_e	0	0	0		EX_hdca_e	0	0	0
EX_hdcea_e	0	0	0		EX_hdcea_e	0	0	0
EX_hg2_e	0	0	0		EX_hg2_e	0	0	0
EX_his__L_e	0	0	0		EX_his__L_e	0	0	0
EX_hom__L_e	0	0	0		EX_hom__L_e	0	0	0
EX_hxa_e	0	0	0		EX_hxa_e	0	0	0
EX_hxan_e	0	0	0		EX_hxan_e	0	0	0
EX_idon__L_e	0	0	0		EX_idon__L_e	0	0	0
EX_ile__L_e	0	0	0		EX_ile__L_e	0	0	0
EX_imp_e	0	0	0		EX_imp_e	0	0	0
EX_indole_e	0	0	0		EX_indole_e	0	0	0
EX_inost_e	0	0	0		EX_inost_e	0	0	0
EX_ins_e	0	0	0		EX_ins_e	0	0	0
EX_isetac_e	0	0	0		EX_isetac_e	0	0	0
EX_kdo2lipid4_e	0	0	0		EX_kdo2lipid4_e	0	0	0
EX_lac__D_e	0	19.06	19.06		EX_lac__D_e	0	19.06	19.06
EX_lac__L_e	0	0	0		EX_lac__L_e	0	0	0
EX_lcts_e	0	0	0		EX_lcts_e	0	0	0
EX_leu__L_e	0	0	0		EX_leu__L_e	0	0	0
EX_lipa_e	0	0	0		EX_lipa_e	0	0	0
EX_lipa_cold_e	0	0	0		EX_lipa_cold_e	0	0	0
EX_lipoate_e	0	0	0		EX_lipoate_e	0	0	0
EX_lys__L_e	0	0	0		EX_lys__L_e	0	0	0
EX_lyx__L_e	0	0	0		EX_lyx__L_e	0	0	0
EX_mal__D_e	0	0	0		EX_mal__D_e	0	0	0
EX_mal__L_e	0	0	0		EX_mal__L_e	0	0	0
EX_malt_e	0	0	0		EX_malt_e	0	0	0
EX_malthx_e	0	0	0		EX_malthx_e	0	0	0
EX_maltpt_e	0	0	0		EX_maltpt_e	0	0	0
EX_malttr_e	0	0	0		EX_malttr_e	0	0	0
EX_maltttr_e	0	0	0		EX_maltttr_e	0	0	0
EX_man_e	0	0	0		EX_man_e	0	0	0
EX_man6p_e	0	0	0		EX_man6p_e	0	0	0
EX_manglyc_e	0	0	0		EX_manglyc_e	0	0	0
EX_melib_e	0	0	0		EX_melib_e	0	0	0
EX_meoh_e	0	1.44385e-07	1.44385e-07		EX_meoh_e	0	-8.92163e-22	8.92163e-22
EX_met__D_e	0	0	0		EX_met__D_e	0	0	0
EX_met__L_e	0	0	0		EX_met__L_e	0	0	0
EX_metsox_R__L_e	0	0	0		EX_metsox_R__L_e	0	0	0
EX_metsox_S__L_e	0	0	0		EX_metsox_S__L_e	0	0	0
EX_mincyc_e	0	0	0		EX_mincyc_e	0	0	0
EX_minohp_e	0	0	0		EX_minohp_e	0	0	0
EX_mmet_e	0	0	0		EX_mmet_e	0	0	0
EX_mnl_e	0	0	0		EX_mnl_e	0	0	0
EX_mso3_e	0	0	0		EX_mso3_e	0	0	0
EX_n2o_e	0	0	0		EX_n2o_e	0	0	0
EX_na1_e	0	0	0		EX_na1_e	0	0	0
EX_nac_e	0	0	0		EX_nac_e	0	0	0
EX_nmn_e	0	0	0		EX_nmn_e	0	0	0
EX_no_e	0	0	0		EX_no_e	0	0	0
EX_no2_e	0	0	0		EX_no2_e	0	0	0
EX_no3_e	0	0	0		EX_no3_e	0	0	0
EX_novbcn_e	0	0	0		EX_novbcn_e	0	0	0
EX_o16a4colipa_e	0	0	0		EX_o16a4colipa_e	0	0	0
EX_o2s_e	0	0	0		EX_o2s_e	0	0	0
EX_ocdca_e	0	0	0		EX_ocdca_e	0	0	0
EX_ocdcea_e	0	0	0		EX_ocdcea_e	0	0	0
EX_octa_e	0	0	0		EX_octa_e	0	0	0
EX_orn_e	0	0	0		EX_orn_e	0	0	0
EX_orot_e	0	0	0		EX_orot_e	0	0	0
EX_pacald_e	0	0	0		EX_pacald_e	0	0	0
EX_peamn_e	0	0	0		EX_peamn_e	0	0	0
EX_phe__L_e	0	0	0		EX_phe__L_e	0	0	0
EX_pheme_e	0	0	0		EX_pheme_e	0	0	0
EX_pnto__R_e	0	0	0		EX_pnto__R_e	0	0	0
EX_ppa_e	0	0	0		EX_ppa_e	0	0	0
EX_ppal_e	0	0	0		EX_ppal_e	0	0	0
EX_pppn_e	0	0	0		EX_pppn_e	0	0	0
EX_ppt_e	0	0	0		EX_ppt_e	0	0	0
EX_pro__L_e	0	0	0		EX_pro__L_e	0	0	0
EX_progly_e	0	0	0		EX_progly_e	0	0	0
EX_psclys_e	0	0	0		EX_psclys_e	0	0	0
EX_pser__L_e	0	0	0		EX_pser__L_e	0	0	0
EX_ptrc_e	0	0	0		EX_ptrc_e	0	0	0
EX_pydam_e	0	0	0		EX_pydam_e	0	0	0
EX_pydx_e	0	0	0		EX_pydx_e	0	0	0
EX_pydxn_e	0	0	0		EX_pydxn_e	0	0	0
EX_pyr_e	0	0	0		EX_pyr_e	0	0	0
EX_quin_e	0	0	0		EX_quin_e	0	0	0
EX_r5p_e	0	0	0		EX_r5p_e	0	0	0
EX_rfamp_e	0	0	0		EX_rfamp_e	0	0	0
EX_rib__D_e	0	0	0		EX_rib__D_e	0	0	0
EX_rmn_e	0	0	0		EX_rmn_e	0	0	0
EX_sbt__D_e	0	0	0		EX_sbt__D_e	0	0	0
EX_sel_e	0	0	0		EX_sel_e	0	0	0
EX_ser__D_e	0	0	0		EX_ser__D_e	0	0	0
EX_ser__L_e	0	0	0		EX_ser__L_e	0	0	0
EX_skm_e	0	0	0		EX_skm_e	0	0	0
EX_slnt_e	0	0	0		EX_slnt_e	0	0	0
EX_so2_e	0	0	0		EX_so2_e	0	0	0
EX_so3_e	0	0	0		EX_so3_e	0	0	0
EX_spmd_e	0	0	0		EX_spmd_e	0	0	0
EX_succ_e	0	16.2823	16.2823		EX_succ_e	0	16.2823	16.2823
EX_sucr_e	0	0	0		EX_sucr_e	0	0	0
EX_sulfac_e	0	0	0		EX_sulfac_e	0	0	0
EX_tartr__D_e	0	0	0		EX_tartr__D_e	0	0	0
EX_tartr__L_e	0	0	0		EX_tartr__L_e	0	0	0
EX_taur_e	0	0	0		EX_taur_e	0	0	0
EX_tcynt_e	0	0	0		EX_tcynt_e	0	0	0
EX_thm_e	0	0	0		EX_thm_e	0	0	0
EX_thr__L_e	0	0	0		EX_thr__L_e	0	0	0
EX_thrp_e	0	0	0		EX_thrp_e	0	0	0
EX_thym_e	0	0	0		EX_thym_e	0	0	0
EX_thymd_e	0	0	0		EX_thymd_e	0	0	0
EX_tma_e	0	0	0		EX_tma_e	0	0	0
EX_tmao_e	0	0	0		EX_tmao_e	0	0	0
EX_tre_e	0	0	0		EX_tre_e	0	0	0
EX_trp__L_e	0	0	0		EX_trp__L_e	0	0	0
EX_tsul_e	0	0	0		EX_tsul_e	0	0	0
EX_ttdca_e	0	0	0		EX_ttdca_e	0	0	0
EX_ttdcea_e	0	0	0		EX_ttdcea_e	0	0	0
EX_ttrcyc_e	0	0	0		EX_ttrcyc_e	0	0	0
EX_tungs_e	0	0	0		EX_tungs_e	0	0	0
EX_tym_e	0	0	0		EX_tym_e	0	0	0
EX_tyr__L_e	0	0	0		EX_tyr__L_e	0	0	0
EX_tyrp_e	0	0	0		EX_tyrp_e	0	0	0
EX_uacgam_e	0	0	0		EX_uacgam_e	0	0	0
EX_udpacgal_e	0	0	0		EX_udpacgal_e	0	0	0
EX_udpg_e	0	0	0		EX_udpg_e	0	0	0
EX_udpgal_e	0	0	0		EX_udpgal_e	0	0	0
EX_udpglcur_e	0	0	0		EX_udpglcur_e	0	0	0
EX_ump_e	0	0	0		EX_ump_e	0	0	0
EX_ura_e	0	0	0		EX_ura_e	0	0	0
EX_urea_e	0	0	0		EX_urea_e	0	0	0
EX_uri_e	0	0	0		EX_uri_e	0	0	0
EX_val__L_e	0	0	0		EX_val__L_e	0	0	0
EX_xan_e	0	0	0		EX_xan_e	0	0	0
EX_xmp_e	0	0	0		EX_xmp_e	0	0	0
EX_xtsn_e	0	0	0		EX_xtsn_e	0	0	0
EX_xyl__D_e	0	0	0		EX_xyl__D_e	0	0	0
EX_xylu__L_e	0	0	0		EX_xylu__L_e	0	0	0
12DGR120tipp	0	98.1356	98.1356		12DGR120tipp	-9.71584e-31	51.8246	51.8246
12DGR140tipp	0	98.1356	98.1356		12DGR140tipp	0	51.8246	51.8246
12DGR141tipp	0	98.1356	98.1356		12DGR141tipp	0	51.8246	51.8246
12DGR160tipp	0	98.1356	98.1356		12DGR160tipp	0	51.6257	51.6257
12DGR161tipp	0	98.1356	98.1356		12DGR161tipp	0	51.8246	51.8246
12DGR180tipp	0	98.1356	98.1356		12DGR180tipp	0	51.8246	51.8246
12DGR181tipp	0	98.1356	98.1356		12DGR181tipp	0	51.8246	51.8246
14GLUCANabcpp	0	0	0		14GLUCANabcpp	0	0	0
14GLUCANtexi	0	0	0		14GLUCANtexi	0	0	0
23DAPPAt2pp	0	0	0		23DAPPAt2pp	0	0	0
23PDE2pp	0	0	0		23PDE2pp	0	0	0
23PDE4pp	0	0	0		23PDE4pp	0	0	0
23PDE7pp	0	0	0		23PDE7pp	0	0	0
23PDE9pp	0	0	0		23PDE9pp	0	0	0
2AGPA120tipp	0	51.9541	51.9541		2AGPA120tipp	0	17.9728	17.9728
2AGPA140tipp	0	51.9541	51.9541		2AGPA140tipp	0	3.9924	3.9924
2AGPA141tipp	0	51.9541	51.9541		2AGPA141tipp	0	1.05991	1.05991
2AGPA160tipp	0	51.9541	51.9541		2AGPA160tipp	0	2.41768	2.41768
2AGPA161tipp	0	51.9541	51.9541		2AGPA161tipp	0	19.9232	19.9232
2AGPA180tipp	0	51.9541	51.9541		2AGPA180tipp	0	1.29893	1.29893
2AGPA181tipp	0	51.9541	51.9541		2AGPA181tipp	0	19.9232	19.9232
2AGPE120tipp	0	73.6017	73.6017		2AGPE120tipp	0	24.4561	24.4561
2AGPE140tipp	0	73.6017	73.6017		2AGPE140tipp	0	24.4561	24.4561
2AGPE141tipp	0	73.6017	73.6017		2AGPE141tipp	0	29.1341	29.1341
2AGPE160tipp	0	73.6017	73.6017		2AGPE160tipp	0	24.6602	24.6602
2AGPE161tipp	0	73.6017	73.6017		2AGPE161tipp	0	29.1341	29.1341
2AGPE180tipp	0	73.6017	73.6017		2AGPE180tipp	0	24.6602	24.6602
2AGPE181tipp	0	73.6017	73.6017		2AGPE181tipp	2.22018e-16	29.1341	29.1341
2AGPEAT120	0	73.6017	73.6017		2AGPEAT120	0	24.4561	24.4561
2AGPEAT140	0	73.6017	73.6017		2AGPEAT140	0	24.4561	24.4561
2AGPEAT141	0	73.6017	73.6017		2AGPEAT141	0	29.1341	29.1341
2AGPEAT160	0	73.6017	73.6017		2AGPEAT160	0	24.6602	24.6602
2AGPEAT161	0	73.6017	73.6017		2AGPEAT161	0	29.1341	29.1341
2AGPEAT180	0	73.6017	73.6017		2AGPEAT180	0	24.6602	24.6602
2AGPEAT181	0	73.6017	73.6017		2AGPEAT181	0	29.1341	29.1341
2AGPG120tipp	0	73.6017	73.6017		2AGPG120tipp	0	24.4561	24.4561
2AGPG140tipp	0	73.6017	73.6017		2AGPG140tipp	0	24.4561	24.4561
2AGPG141tipp	0	73.6017	73.6017		2AGPG141tipp	0	29.1341	29.1341
2AGPG160tipp	0	73.6017	73.6017		2AGPG160tipp	0	24.4561	24.4561
2AGPG161tipp	0	73.6017	73.6017		2AGPG161tipp	0	29.1341	29.1341
2AGPG180tipp	0	73.6017	73.6017		2AGPG180tipp	0	24.4561	24.4561
2AGPG181tipp	0	73.6017	73.6017		2AGPG181tipp	0	29.1341	29.1341
2AGPGAT120	0	73.6017	73.6017		2AGPGAT120	0	24.4561	24.4561
2AGPGAT140	0	73.6017	73.6017		2AGPGAT140	0	24.4561	24.4561
2AGPGAT141	0	73.6017	73.6017		2AGPGAT141	0	29.1341	29.1341
2AGPGAT160	0	73.6017	73.6017		2AGPGAT160	0	24.4561	24.4561
2AGPGAT161	0	73.6017	73.6017		2AGPGAT161	0	29.1341	29.1341
2AGPGAT180	0	73.6017	73.6017		2AGPGAT180	0	24.4561	24.4561
2AGPGAT181	0	73.6017	73.6017		2AGPGAT181	0	29.1341	29.1341
2DGULRGx	0	0	0		2DGULRGx	0	0	0
2DGULRGy	0	0	0		2DGULRGy	0	0	0
2DGULRx	0	0	0		2DGULRx	0	0	0
2DGULRy	0	0	0		2DGULRy	0	0	0
2MAHMP	0	220.805	220.805		2MAHMP	0	0.880405	0.880405
3AMACHYD	0	0	0		3AMACHYD	0	0	0
3HAD100	1.33227e-15	18.6037	18.6037		3HAD100	7.88861e-31	5.64436	5.64436
3HAD120	7.34758e-15	30.5858	30.5858		3HAD120	-1.08128e-15	5.64436	5.64436
3HAD121	1.09612e-15	16.865	16.865		3HAD121	0	2.1572	2.1572
3HAD140	0	30.5858	30.5858		3HAD140	0	8.54523	8.54523
3HAD141	0	16.865	16.865		3HAD141	0	2.1572	2.1572
3HAD160	0	30.5858	30.5858		3HAD160	0	5.02226	5.02226
3HAD161	0	30.5858	30.5858		3HAD161	0	1.54011	1.54011
3HAD180	0	30.5858	30.5858		3HAD180	0	2.65048	2.65048
3HAD181	0	30.5858	30.5858		3HAD181	0	0.220461	0.220461
3HAD40	0	8.88946	8.88946		3HAD40	0	2.45607	2.45607
3HAD60	0	8.88946	8.88946		3HAD60	-1.9907e-15	2.45607	2.45607
3HAD80	2.5008e-15	8.88946	8.88946		3HAD80	-4.80073e-16	2.45607	2.45607
3HCINNMH	0	0	0		3HCINNMH	0	0	0
3HPPPNH	0	0	0		3HPPPNH	0	0	0
3HPPtpp	0	0	0		3HPPtpp	0	0	0
3KGK	0	0	0		3KGK	0	0	0
3NTD2pp	0	0	0		3NTD2pp	0	0	0
3NTD4pp	0	0	0		3NTD4pp	0	0	0
3NTD7pp	0	0	0		3NTD7pp	0	0	0
3NTD9pp	0	0	0		3NTD9pp	0	0	0
3OAR121	0	16.865	16.865		3OAR121	0	2.1572	2.1572
3OAR141	-1.62834e-15	16.865	16.865		3OAR141	-3.02991e-16	2.1572	2.1572
3OAR161	0	30.5858	30.5858		3OAR161	0	1.54011	1.54011
3OAR181	0	30.5858	30.5858		3OAR181	0	0.220461	0.220461
3OAS100	-9.00029e-15	18.6037	18.6037		3OAS100	-7.03274e-17	5.64436	5.64436
3OAS120	4.43359e-15	30.5858	30.5858		3OAS120	0	5.64436	5.64436
3OAS121	0	16.865	16.865		3OAS121	0	2.1572	2.1572
3OAS140	0	30.5858	30.5858		3OAS140	0	8.54523	8.54523
3OAS141	0	16.865	16.865		3OAS141	0	2.1572	2.1572
3OAS160	0	30.5858	30.5858		3OAS160	0	5.02226	5.02226
3OAS161	0	30.5858	30.5858		3OAS161	0	1.54011	1.54011
3OAS180	0	30.5858	30.5858		3OAS180	0	2.65048	2.65048
3OAS181	0	30.5858	30.5858		3OAS181	0	0.220461	0.220461
3OAS60	0	8.88946	8.88946		3OAS60	0	2.45607	2.45607
3OAS80	0	8.88946	8.88946		3OAS80	1.54898e-16	2.45607	2.45607
3OXCOAT	0	0	0		3OXCOAT	0	0	0
3PEPTabcpp	0	21.0307	21.0307		3PEPTabcpp	0	2.41231	2.41231
42A12BOOXpp	0	0	0		42A12BOOXpp	0	0	0
4HTHRS	0	0	0		4HTHRS	0	0	0
4PCP	0	22.4712	22.4712		4PCP	0	2.44458	2.44458
4PCPpp	0	20.1688	20.1688		4PCPpp	0	2.37262	2.37262
4PEPTabcpp	0	20.5908	20.5908		4PEPTabcpp	0	2.37636	2.37636
5DOAN	-7.88861e-31	0.000627752	0.000627752		5DOAN	0	0.000469353	0.000469353
5MTRtpp	0	0	0		5MTRtpp	0	0	0
AACPS1	0	220.805	220.805		AACPS1	0	0.0600549	0.0600549
AACPS2	0	220.805	220.805		AACPS2	0	0.0600549	0.0600549
AACPS3	0	220.805	220.805		AACPS3	0	0.0600549	0.0600549
AACPS4	0	220.805	220.805		AACPS4	0	75.8835	75.8835
AACPS5	0	220.805	220.805		AACPS5	0	75.8835	75.8835
AACPS6	0	220.805	220.805		AACPS6	0	0.0600549	0.0600549
AACPS7	0	220.805	220.805		AACPS7	0	80.4564	80.4564
AACPS8	0	220.805	220.805		AACPS8	0	0.0600582	0.0600582
AACPS9	0	220.805	220.805		AACPS9	0	80.4564	80.4564
AACTOOR	0	52.7086	52.7086		AACTOOR	0	19.159	19.159
AADDGT	0	0	0		AADDGT	0	0	0
AAMYL	0	0	0		AAMYL	0	0	0
AAMYLpp	0	0	0		AAMYLpp	0	0	0
AB6PGH	0	0	0		AB6PGH	0	0	0
ABTA	0	53.1307	53.1307		ABTA	0	18.667	18.667
ABUTD	0	39.5074	39.5074		ABUTD	0	5.74315	5.74315
ABUTt2pp	0	1000	1000		ABUTt2pp	0	246.242	246.242
ACACCT	0	0	0		ACACCT	0	0	0
ACANTHAT	0	0	0		ACANTHAT	0	0	0
ACBIPGT	0	0	0		ACBIPGT	0	0	0
ACCOAC	0	220.805	220.805		ACCOAC	0	12.3354	12.3354
ACCOAL	0	1000	1000		ACCOAL	0	279.635	279.635
ACGAL1PPpp	0	0	0		ACGAL1PPpp	0	0	0
ACGAM1PPpp	0	0	0		ACGAM1PPpp	0	0	0
ACGAMK	0	22.9962	22.9962		ACGAMK	0	2.48248	2.48248
ACGAMT	0	0	0		ACGAMT	0	0	0
ACGAptspp	0	0	0		ACGAptspp	0	0	0
ACGK	0	96.899	96.899		ACGK	0	8.40732	8.40732
ACGS	0	96.899	96.899		ACGS	0	8.40732	8.40732
ACHBS	0	0.271815	0.271815		ACHBS	0	0.203224	0.203224
ACLS	1.72717e-16	0.817954	0.817954		ACLS	-2.0219e-15	0.611548	0.611548
ACM6PH	0	22.9962	22.9962		ACM6PH	0	2.48248	2.48248
ACMAMUT	0	0	0		ACMAMUT	0	0	0
ACMANAptspp	0	0	0		ACMANAptspp	0	0	0
ACMUMptspp	0	0	0		ACMUMptspp	0	0	0
ACMUMtex	0	0	0		ACMUMtex	0	0	0
ACNAMt2pp	0	0	0		ACNAMt2pp	0	0	0
ACNML	0	0	0		ACNML	0	0	0
ACODA	0	47.9192	47.9192		ACODA	0	5.74315	5.74315
ACOLIPAabctex	0	0	0		ACOLIPAabctex	0	0	0
ACONMT	0	0	0		ACONMT	0	0	0
ACPPAT120	0	220.805	220.805		ACPPAT120	0	75.8835	75.8835
ACPPAT140	0	220.805	220.805		ACPPAT140	0	7.62512	7.62512
ACPPAT141	0	220.805	220.805		ACPPAT141	0	2.0936	2.0936
ACPPAT160	0	220.805	220.805		ACPPAT160	0	4.70559	4.70559
ACPPAT161	0	220.805	220.805		ACPPAT161	-8.94634e-17	75.8835	75.8835
ACPPAT180	0	220.805	220.805		ACPPAT180	0	2.56146	2.56146
ACPPAT181	0	220.805	220.805		ACPPAT181	0	75.8835	75.8835
ACPS1	0	0	0		ACPS1	0	0	0
ACS	0	1000	1000		ACS	0	285.771	285.771
ACSERtpp	0	0	0		ACSERtpp	0	0	0
ACt4pp	0	1000	1000		ACt4pp	0	385.444	385.444
ADA	0	96.899	96.899		ADA	0	11.2447	11.2447
ADCL	0	0.000625907	0.000625907		ADCL	0	0.000467738	0.000467738
ADCS	-3.54799e-20	0.000625907	0.000625907		ADCS	0	0.000467738	0.000467738
ADD	0	96.899	96.899		ADD	0	10.9959	10.9959
ADMDC	0	0	0		ADMDC	0	0	0
ADNCYC	0	220.805	220.805		ADNCYC	0	16.2741	16.2741
ADNK1	0	220.805	220.805		ADNK1	0	50.7976	50.7976
ADNUC	0	220.805	220.805		ADNUC	0	30.9837	30.9837
ADNt2pp_copy1	0	1000	1000		ADNt2pp_copy1	0	421.275	421.275
ADOCBIK	0	0	0		ADOCBIK	0	0	0
ADOCBLS	0	0	0		ADOCBLS	0	0	0
ADOCBLabcpp	0	0	0		ADOCBLabcpp	0	0	0
ADOCBLtonex	0	0	0		ADOCBLtonex	0	0	0
ADPRDP	0	55.2013	55.2013		ADPRDP	0	6.80474	6.80474
ADPT	0	220.805	220.805		ADPT	0	53.9442	53.9442
ADSK	-6.64928e-17	20.1873	20.1873		ADSK	0	3.52503	3.52503
ADSS	0	96.899	96.899		ADSS	3.34691e-15	11.5061	11.5061
AGDC	0	45.9924	45.9924		AGDC	0	4.96497	4.96497
AGM3PA	0	22.9962	22.9962		AGM3PA	0	2.48248	2.48248
AGM3PApp	0	21.0307	21.0307		AGM3PApp	0	2.41231	2.41231
AGM3PH	0	22.9962	22.9962		AGM3PH	0	2.48248	2.48248
AGM3Pt2pp	0	22.9962	22.9962		AGM3Pt2pp	0	2.48248	2.48248
AGM4PA	0	22.4712	22.4712		AGM4PA	0	2.44458	2.44458
AGM4PApp	0	20.5908	20.5908		AGM4PApp	0	2.37636	2.37636
AGM4PCP	0	22.4712	22.4712		AGM4PCP	0	2.44458	2.44458
AGM4PCPpp	0	21.9696	21.9696		AGM4PCPpp	0	2.44047	2.44047
AGM4PH	0	22.4712	22.4712		AGM4PH	0	2.44458	2.44458
AGM4Pt2pp	-2.42934e-15	22.4712	22.4712		AGM4Pt2pp	0	2.44458	2.44458
AGMH	0	22.9962	22.9962		AGMH	0	2.48248	2.48248
AGMHE	0	0	0		AGMHE	0	0	0
AGMT	0	0	0		AGMT	0	0	0
AGMt2pp	0	21.0307	21.0307		AGMt2pp	0	2.41231	2.41231
AGPAT120	0	51.9541	51.9541		AGPAT120	-1.2326e-32	17.9728	17.9728
AGPAT140	0	51.9541	51.9541		AGPAT140	0	4.27261	4.27261
AGPAT141	4.02319e-29	51.9541	51.9541		AGPAT141	0	1.0786	1.0786
AGPAT160	0	51.9541	51.9541		AGPAT160	0	2.51113	2.51113
AGPAT161	0	51.9541	51.9541		AGPAT161	0	19.9232	19.9232
AGPAT180	0	51.9541	51.9541		AGPAT180	4.58974e-30	1.32524	1.32524
AGPAT181	-2.98017e-14	51.9541	51.9541		AGPAT181	0	19.9232	19.9232
AGt3	0	0	0		AGt3	0	0	0
AHCYSNS	0	9.7038	9.7038		AHCYSNS	0	2.29827	2.29827
AIRC2	0	21.3312	21.3312		AIRC2	-5.7442e-16	4.36228	4.36228
AKGDH	0	57.0663	57.0663		AKGDH	0	25.1777	25.1777
ALAALAD	0	220.805	220.805		ALAALAD	0	71.7712	71.7712
ALAALAabcpp	0	22.9962	22.9962		ALAALAabcpp	0	2.48248	2.48248
ALATA_D2	0	484.495	484.495		ALATA_D2	0	5.02341	5.02341
ALATA_L2	0	484.495	484.495		ALATA_L2	0	8.68478	8.68478
ALATRS	0	0	0		ALATRS	0	0	0
ALAabcpp	0	294.407	294.407		ALAabcpp	0	95.1735	95.1735
ALAt2pp_copy1	0	1000	1000		ALAt2pp_copy1	0	730.799	730.799
ALAt4pp	0	1000	1000		ALAt4pp	0	417.415	417.415
ALDD2x	0	220.805	220.805		ALDD2x	0	38.6505	38.6505
ALDD2y	0	220.805	220.805		ALDD2y	0	31.6185	31.6185
ALDD3y	0	0	0		ALDD3y	0	0	0
ALDD4	0	0	0		ALDD4	0	0	0
ALLK	0	0	0		ALLK	0	0	0
ALLTAMH	-1.51519e-13	21.3312	21.3312		ALLTAMH	0	4.36228	4.36228
ALLTN	2.30461e-16	21.3312	21.3312		ALLTN	-2.85792e-18	4.36228	4.36228
ALLabcpp	0	0	0		ALLabcpp	0	0	0
ALPATE160pp	0	0	0		ALPATE160pp	0	0	0
ALPATG160pp	0	0	0		ALPATG160pp	0	0	0
ALR2	0	0	0		ALR2	0	0	0
ALR4x	0	0	0		ALR4x	0	0	0
ALTRH	0	0	0		ALTRH	0	0	0
AM3PA	0	22.9962	22.9962		AM3PA	0	2.48248	2.48248
AM4PA	0	22.4712	22.4712		AM4PA	0	2.44458	2.44458
AM4PCP	0	22.4712	22.4712		AM4PCP	0	2.44458	2.44458
AMALT1	0	0	0		AMALT1	0	0	0
AMALT2	0	0	0		AMALT2	0	0	0
AMALT3	0	0	0		AMALT3	0	0	0
AMALT4	0	0	0		AMALT4	0	0	0
AMANK	0	0	0		AMANK	0	0	0
AMMQLT8	0	0	0		AMMQLT8	0	0	0
AMPMS2	0	0.000208636	0.000208636		AMPMS2	0	0.000155908	0.000155908
AMPN	0	220.805	220.805		AMPN	0	47.6077	47.6077
AMPTASECG	0	51.9541	51.9541		AMPTASECG	0	17.7378	17.7378
AMPTASEPG	0	0	0		AMPTASEPG	0	0	0
ANHMK	0	22.9962	22.9962		ANHMK	0	2.48248	2.48248
ANPRT	0	0.0531815	0.0531815		ANPRT	0	0.0397614	0.0397614
ANS	0	0.0531815	0.0531815		ANS	0	0.0397614	0.0397614
AOBUTDs	0	52.7086	52.7086		AOBUTDs	0	19.159	19.159
AOXSr2	0	1.58045e-06	1.58045e-06		AOXSr2	0	9.78923e-07	9.78923e-07
AP4AH	0	220.805	220.805		AP4AH	0	84.0225	84.0225
AP4AS	0	220.805	220.805		AP4AS	2.04044e-14	84.0225	84.0225
AP5AH	0	0	0		AP5AH	0	0	0
APCS	0	0	0		APCS	0	0	0
APG3PAT120	0	51.9541	51.9541		APG3PAT120	0	17.9728	17.9728
APG3PAT140	0	51.9541	51.9541		APG3PAT140	0	4.27261	4.27261
APG3PAT141	0	51.9541	51.9541		APG3PAT141	0	1.0786	1.0786
APG3PAT160	0	51.9541	51.9541		APG3PAT160	0	2.51113	2.51113
APG3PAT161	0	51.9541	51.9541		APG3PAT161	0	19.9232	19.9232
APG3PAT180	0	51.9541	51.9541		APG3PAT180	0	1.32524	1.32524
APG3PAT181	0	51.9541	51.9541		APG3PAT181	0	19.9232	19.9232
APH120	0	220.805	220.805		APH120	0	75.8835	75.8835
APH140	0	220.805	220.805		APH140	0	7.62512	7.62512
APH141	0	220.805	220.805		APH141	0	2.0936	2.0936
APH160	0	220.805	220.805		APH160	0	4.70559	4.70559
APH161	0	220.805	220.805		APH161	0	75.8835	75.8835
APH180	0	220.805	220.805		APH180	0	2.56146	2.56146
APH181	0	220.805	220.805		APH181	0	75.8835	75.8835
APRAUR	0	0.000417271	0.000417271		APRAUR	0	0.000311975	0.000311975
ARBTNR1	0	35.3288	35.3288		ARBTNR1	0	27.8595	27.8595
ARBTNR2	0	35.3288	35.3288		ARBTNR2	0	28.1062	28.1062
ARBTNR3	0	35.3288	35.3288		ARBTNR3	0	28.1103	28.1103
ARBTNabcpp	0	70.6576	70.6576		ARBTNabcpp	-3.4188e-15	56.3996	56.3996
ARBTNexs	0	70.6576	70.6576		ARBTNexs	1.34615e-15	56.3996	56.3996
ARBTNtex	-1.74182e-14	70.6576	70.6576		ARBTNtex	0	56.3996	56.3996
ARBTNtonex	0	70.6576	70.6576		ARBTNtonex	-2.28578e-14	56.3996	56.3996
ARBTNtpp	0	70.6576	70.6576		ARBTNtpp	0	56.3996	56.3996
ARBTptspp	0	0	0		ARBTptspp	0	0	0
ARBTtex	0	0	0		ARBTtex	0	0	0
ARBabcpp	0	294.407	294.407		ARBabcpp	0	94.5057	94.5057
ARBt3ipp	0	441.61	441.61		ARBt3ipp	0	219.297	219.297
ARGDC	0	0	0		ARGDC	0	0	0
ARGDCpp	0	0	0		ARGDCpp	0	0	0
ARGSS	0	40.3746	40.3746		ARGSS	0	4.98621	4.98621
ARGTRS	0	0	0		ARGTRS	0	0	0
ARGabcpp	0	176.644	176.644		ARGabcpp	0	89.5738	89.5738
ARGt3pp	0	441.61	441.61		ARGt3pp	0	157.488	157.488
ASCBPL	0	0	0		ASCBPL	0	0	0
ASCBptspp	0	0	0		ASCBptspp	0	0	0
ASNN	0	220.805	220.805		ASNN	0	15.7815	15.7815
ASNNpp	0	220.805	220.805		ASNNpp	0	15.4248	15.4248
ASNS1	0	110.403	110.403		ASNS1	0	9.99332	9.99332
ASNS2	0	220.805	220.805		ASNS2	0	15.7815	15.7815
ASNTRS	0	0	0		ASNTRS	0	0	0
ASNabcpp	0	294.407	294.407		ASNabcpp	0	126.517	126.517
ASO3t8pp	0	0	0		ASO3t8pp	0	0	0
ASP1DC	0	0.000538898	0.000538898		ASP1DC	-1.56044e-16	0.000402909	0.000402909
ASPCT	-7.33199e-17	0.309487	0.309487		ASPCT	0	0.23139	0.23139
ASPO3	0	0.00213125	0.00213125		ASPO3	0	0.00159345	0.00159345
ASPO4	0	0.00213125	0.00213125		ASPO4	0	0.00159344	0.00159344
ASPO5	0	0.00213125	0.00213125		ASPO5	0	0.00159345	0.00159345
ASPO6	0	0.00213127	0.00213127		ASPO6	0	0.00159326	0.00159326
ASPT	0	484.495	484.495		ASPT	0	20.8664	20.8664
ASPTRS	0	0	0		ASPTRS	0	0	0
ASPabcpp	0	294.407	294.407		ASPabcpp	0	108.928	108.928
ASPt2_2pp	0	883.22	883.22		ASPt2_2pp	0	446.992	446.992
ASPt2_3pp	0	441.61	441.61		ASPt2_3pp	0	281.176	281.176
ASPt2pp_copy1	0	1000	1000		ASPt2pp_copy1	0	800.541	800.541
ASR	0	0	0		ASR	0	0	0
AST	0	40.3746	40.3746		AST	0	4.98621	4.98621
ATPHs	0	96.899	96.899		ATPHs	0	11.5061	11.5061
ATPM	3.15	223.955	220.805		ATPM	3.15	136.457	133.307
ATPPRT	0	0.0886356	0.0886356		ATPPRT	0	0.0662689	0.0662689
BALAt2pp	0	0	0		BALAt2pp	0	0	0
BETALDHx	0	0	0		BETALDHx	0	0	0
BETALDHy	0	0	0		BETALDHy	0	0	0
BMOCOS	0	0.000114142	0.000114142		BMOCOS	0	8.52976e-05	8.52976e-05
BMOGDS1	0	0.000114142	0.000114142		BMOGDS1	3.44113e-21	8.52976e-05	8.52976e-05
BMOGDS2	0	0.000114142	0.000114142		BMOGDS2	4.81482e-35	8.5268e-05	8.5268e-05
BPNT	-1.03098e-13	20.1873	20.1873		BPNT	-9.42819e-15	3.52503	3.52503
BSORx	0	0	0		BSORx	0	0	0
BSORy	0	0	0		BSORy	0	0	0
BTNt2ipp	0	0	0		BTNt2ipp	0	0	0
BTS5	0	1.68763e-06	1.68763e-06		BTS5	0	3.22181e-08	3.22181e-08
BUTCT	0	0	0		BUTCT	0	0	0
BUTSO3abcpp	0	0	0		BUTSO3abcpp	0	0	0
BWCOGDS1	0	0	0		BWCOGDS1	0	0	0
BWCOGDS2	0	0	0		BWCOGDS2	0	0	0
BWCOS	0	0	0		BWCOS	0	0	0
CA2t3pp	0	1000	1000		CA2t3pp	0	300.647	300.647
CADVtpp	0	0	0		CADVtpp	0	0	0
CAT	0	0	0		CAT	0	0	0
CBItonex	0	0	0		CBItonex	0	0	0
CBIuabcpp	0	0	0		CBIuabcpp	0	0	0
CBL1abcpp	0	0	0		CBL1abcpp	0	0	0
CBL1tonex	0	0	0		CBL1tonex	0	0	0
CBMD	0	0	0		CBMD	0	0	0
CBPS	0	110.403	110.403		CBPS	0	57.9258	57.9258
CCGS	0	0	0		CCGS	0	0	0
CD2abcpp	0	220.805	220.805		CD2abcpp	0	102.408	102.408
CD2t3pp	0	883.22	883.22		CD2t3pp	0	385.42	385.42
CD2tpp	6.09037e-14	883.22	883.22		CD2tpp	0	385.42	385.42
CDAPPA120	0	220.805	220.805		CDAPPA120	0	38.6446	38.6446
CDAPPA140	0	220.805	220.805		CDAPPA140	0	38.6446	38.6446
CDAPPA141	0	220.805	220.805		CDAPPA141	0	38.6446	38.6446
CDAPPA160	0	220.805	220.805		CDAPPA160	0	38.6446	38.6446
CDAPPA161	0	220.805	220.805		CDAPPA161	0	38.6446	38.6446
CDAPPA180	0	220.805	220.805		CDAPPA180	0	38.6446	38.6446
CDAPPA181	0	220.805	220.805		CDAPPA181	0	38.6446	38.6446
CDGR	0	0	0		CDGR	0	0	0
CDGS	0	0	0		CDGS	0	0	0
CDPMEK	0	0.00223512	0.00223512		CDPMEK	0	0.0016711	0.0016711
CFAS160E	0	0	0		CFAS160E	0	0	0
CFAS160G	0	0	0		CFAS160G	0	0	0
CFAS180E	0	0	0		CFAS180E	0	0	0
CFAS180G	0	0	0		CFAS180G	0	0	0
CGLYabcpp	0	51.9541	51.9541		CGLYabcpp	0	17.7378	17.7378
CHLabcpp	0	0	0		CHLabcpp	0	0	0
CHLt2pp	0	0	0		CHLt2pp	0	0	0
CHOLD	0	0	0		CHOLD	0	0	0
CHORM	0	0.302554	0.302554		CHORM	0	0.226206	0.226206
CHORS	-5.94034e-16	0.35657	0.35657		CHORS	1.77636e-15	0.266591	0.266591
CHRPL	0	0.000208636	0.000208636		CHRPL	0	0.000155988	0.000155988
CHTBSptspp	0	0	0		CHTBSptspp	0	0	0
CINNDO	0	0	0		CINNDO	0	0	0
CITL	0	220.805	220.805		CITL	0	78.7713	78.7713
CITt3pp	0	294.407	294.407		CITt3pp	0	56.6675	56.6675
CITt7pp	0	294.407	294.407		CITt7pp	0	56.6675	56.6675
CLIPAabctex	0	0	0		CLIPAabctex	0	0	0
CLPNH120pp	0	55.2013	55.2013		CLPNH120pp	0	18.4597	18.4597
CLPNH140pp	0	55.2013	55.2013		CLPNH140pp	0	19.0102	19.0102
CLPNH141pp	0	55.2013	55.2013		CLPNH141pp	0	19.0102	19.0102
CLPNH160pp	0	55.2012	55.2012		CLPNH160pp	0	18.4344	18.4344
CLPNH161pp	0	55.2012	55.2012		CLPNH161pp	0	18.4597	18.4597
CLPNH180pp	0	55.2012	55.2012		CLPNH180pp	0	18.4597	18.4597
CLPNH181pp	0	55.2012	55.2012		CLPNH181pp	0	18.4597	18.4597
CLt3_2pp	0	0.00243486	0.00243486		CLt3_2pp	0	0.00182044	0.00182044
CMPN	0	73.6017	73.6017		CMPN	0	10.151	10.151
CMtpp	0	883.22	883.22		CMtpp	0	148.726	148.726
COBALT2abcpp	0	220.805	220.805		COBALT2abcpp	0	102.408	102.408
COBALT2t3pp	0	883.22	883.22		COBALT2t3pp	0	385.42	385.42
COBALT2tpp	0	883.22	883.22		COBALT2tpp	0	385.42	385.42
COLIPAKpp	0	0	0		COLIPAKpp	0	0	0
COLIPAPabctex	0	0	0		COLIPAPabctex	0	0	0
COLIPAabcpp	0	0	0		COLIPAabcpp	0	0	0
COLIPAabctex	0	0	0		COLIPAabctex	0	0	0
CPGNR1	0	35.3288	35.3288		CPGNR1	0	24.2419	24.2419
CPGNR2	0	35.3288	35.3288		CPGNR2	0	24.5486	24.5486
CPGNR3	0	35.3288	35.3288		CPGNR3	0	24.5548	24.5548
CPGNUtex	0	70.6576	70.6576		CPGNUtex	0	49.3773	49.3773
CPGNUtpp	-1.86795e-12	70.6576	70.6576		CPGNUtpp	-9.2769e-15	49.3773	49.3773
CPGNabcpp	1.12621e-14	70.6576	70.6576		CPGNabcpp	9.32587e-15	49.3773	49.3773
CPGNexs	0	70.6576	70.6576		CPGNexs	0	49.3773	49.3773
CPGNtonex	0	70.6576	70.6576		CPGNtonex	-5.94183e-15	49.3773	49.3773
CPH4S	0	0	0		CPH4S	0	0	0
CPMPS	0	0.000228283	0.000228283		CPMPS	0	0.000170595	0.000170595
CPPPGO	0	0.000208636	0.000208636		CPPPGO	0	0.000155913	0.000155913
CPPPGO2	0	0.000208627	0.000208627		CPPPGO2	0	0.00015591	0.00015591
CRNCAL2	0	0	0		CRNCAL2	0	0	0
CRNDCAL2	0	0	0		CRNDCAL2	0	0	0
CRNDabcpp	0	294.407	294.407		CRNDabcpp	0	95.2558	95.2558
CRNabcpp	0	294.407	294.407		CRNabcpp	0	95.2558	95.2558
CRNt7pp	0	0	0		CRNt7pp	0	0	0
CRNt8pp	0	1000	1000		CRNt8pp	0	227.045	227.045
CS	-2.16653e-13	239.865	239.865		CS	0	80.7872	80.7872
CSND	0	73.6017	73.6017		CSND	0	10.151	10.151
CSNt2pp	0	0	0		CSNt2pp	0	0	0
CTBTCAL2	0	0	0		CTBTCAL2	0	0	0
CTBTabcpp	0	294.407	294.407		CTBTabcpp	0	95.2558	95.2558
CTPS2	0	73.6017	73.6017		CTPS2	0	10.371	10.371
CU1Opp	0	0	0		CU1Opp	0	0	0
CU1abcpp	0	0	0		CU1abcpp	0	0	0
CU2abcpp	0	220.805	220.805		CU2abcpp	0	102.408	102.408
CU2tpp	0	220.805	220.805		CU2tpp	0	102.408	102.408
CUt3	0	0	0		CUt3	0	0	0
CYANST	0	0	0		CYANST	0	0	0
CYANSTpp	0	0	0		CYANSTpp	0	0	0
CYNTAH	0	0	0		CYNTAH	0	0	0
CYNTt2pp	0	0	0		CYNTt2pp	0	0	0
CYSDDS	0	0	0		CYSDDS	0	0	0
CYSDS	0	71.2557	71.2557		CYSDS	0	8.87545	8.87545
CYSDabcpp	0	0	0		CYSDabcpp	0	0	0
CYSS	0	71.2557	71.2557		CYSS	0	8.87545	8.87545
CYSSADS	0	0	0		CYSSADS	0	0	0
CYSTL	0	0.143997	0.143997		CYSTL	0	0.10766	0.10766
CYSTRS	0	0	0		CYSTRS	0	0	0
CYSabc2pp	0	110.403	110.403		CYSabc2pp	0	56.1596	56.1596
CYSabcpp	0	220.805	220.805		CYSabcpp	0	125.518	125.518
CYStpp	0	220.805	220.805		CYStpp	0	125.518	125.518
CYTBD2pp	0	114.36	114.36		CYTBD2pp	0	110.63	110.63
CYTBDpp	0	114.36	114.36		CYTBDpp	0	114.36	114.36
CYTBO3_4pp	0	114.36	114.36		CYTBO3_4pp	0	114.36	114.36
CYTD	0	73.6017	73.6017		CYTD	0	10.371	10.371
CYTDH	0	55.2012	55.2012		CYTDH	0	7.61548	7.61548
CYTDK2	0	220.805	220.805		CYTDK2	0	114.327	114.327
CYTDt2pp_copy1	0	1000	1000		CYTDt2pp_copy1	0	421.275	421.275
DAAD	0	56.655	56.655		DAAD	0	6.16782	6.16782
DADA	0	96.899	96.899		DADA	0	10.5042	10.5042
DADNt2pp	0	0	0		DADNt2pp	0	0	0
DAGK120	0	220.805	220.805		DAGK120	0	118.661	118.661
DAGK140	0	220.805	220.805		DAGK140	0	118.661	118.661
DAGK141	0	220.805	220.805		DAGK141	0	118.661	118.661
DAGK160	0	220.805	220.805		DAGK160	-1.46645e-31	117.623	117.623
DAGK161	0	220.805	220.805		DAGK161	-4.33169e-32	118.661	118.661
DAGK180	0	220.805	220.805		DAGK180	0	118.661	118.661
DAGK181	0	220.805	220.805		DAGK181	-1.60083e-30	118.661	118.661
DALAt2pp	0	43.9392	43.9392		DALAt2pp	0	4.88094	4.88094
DAPAL	0	0	0		DAPAL	0	0	0
DAPDC	0	0.321057	0.321057		DAPDC	0	0.24004	0.24004
DAPabcpp	0	0	0		DAPabcpp	0	0	0
DASYN120	0	220.805	220.805		DASYN120	0	38.6446	38.6446
DASYN140	0	220.805	220.805		DASYN140	-6.90253e-31	38.6446	38.6446
DASYN141	0	220.805	220.805		DASYN141	0	38.6446	38.6446
DASYN160	0	220.805	220.805		DASYN160	0	38.6446	38.6446
DASYN161	0	220.805	220.805		DASYN161	-4.00408e-15	38.6446	38.6446
DASYN180	0	220.805	220.805		DASYN180	0	38.6446	38.6446
DASYN181	0	220.805	220.805		DASYN181	0	38.6446	38.6446
DATPHs	0	43.7379	43.7379		DATPHs	0	9.27307	9.27307
DB4PS	0	0.000834543	0.000834543		DB4PS	0	0.00062395	0.00062395
DBTS	0	1.72012e-06	1.72012e-06		DBTS	0	1.10544e-06	1.10544e-06
DC6PH	0	0	0		DC6PH	0	0	0
DCTPD	0	40.4161	40.4161		DCTPD	0	8.52061	8.52061
DCYTD	0	47.6548	47.6548		DCYTD	0	9.23053	9.23053
DCYTt2pp	0	0	0		DCYTt2pp	0	0	0
DDCAtexi	0	0	0		DDCAtexi	0	0	0
DDGALK	0	0	0		DDGALK	0	0	0
DDGLK	0	0	0		DDGLK	0	0	0
DDPA	0	0.35657	0.35657		DDPA	0	0.266591	0.266591
DGSNt2pp	0	0	0		DGSNt2pp	0	0	0
DHAD1	-4.77105e-18	0.817954	0.817954		DHAD1	2.44646e-15	0.611548	0.611548
DHAD2	0	0.271815	0.271815		DHAD2	0	0.203224	0.203224
DHAPT	0	123.506	123.506		DHAPT	0	44.7172	44.7172
DHBS	0	110.403	110.403		DHBS	0	13.5642	13.5642
DHBSH	0	110.403	110.403		DHBSH	0	13.5642	13.5642
DHCIND	0	0	0		DHCIND	0	0	0
DHCINDO	0	0	0		DHCINDO	0	0	0
DHDPRy	0	0.347055	0.347055		DHDPRy	0	0.259477	0.259477
DHDPS	0	0.347055	0.347055		DHDPS	0	0.259477	0.259477
DHFS	0	0.000625907	0.000625907		DHFS	0	0.000467739	0.000467739
DHMPTR	0	0	0		DHMPTR	0	0	0
DHNAOT4	0	0	0		DHNAOT4	0	0	0
DHNCOAS	0	0	0		DHNCOAS	0	0	0
DHNCOAT	0	0	0		DHNCOAT	0	0	0
DHORD2	0	0.309487	0.309487		DHORD2	0	0.23139	0.23139
DHORD5	0	0.309487	0.309487		DHORD5	0	0.231236	0.231236
DHORDfum	0	0.309487	0.309487		DHORDfum	0	0.231366	0.231366
DHPPD	0	0	0		DHPPD	0	0	0
DHPPDA2	0	0.000417271	0.000417271		DHPPDA2	0	0.000311975	0.000311975
DHPS2	0	0.000625907	0.000625907		DHPS2	0	0.000467963	0.000467963
DHPTDCs2	0	9.7038	9.7038		DHPTDCs2	0	2.29827	2.29827
DHPTDNR	0	0	0		DHPTDNR	0	0	0
DHPTDNRN	0	0	0		DHPTDNRN	0	0	0
DHQS	0	0.35657	0.35657		DHQS	0	0.266591	0.266591
DHQTi	0	0.35657	0.35657		DHQTi	0	0.266591	0.266591
DINSt2pp	0	0	0		DINSt2pp	0	0	0
DKGLCNR1	0	0	0		DKGLCNR1	0	0	0
DKGLCNR2x	0	0	0		DKGLCNR2x	0	0	0
DKGLCNR2y	0	0	0		DKGLCNR2y	0	0	0
DMATT	0	0.000260093	0.000260093		DMATT	0	0.00019446	0.00019446
DMPPS	0	0.00223512	0.00223512		DMPPS	0	0.0016711	0.0016711
DMQMT	0	0	0		DMQMT	0	0	0
DMSOR1	0	0	0		DMSOR1	0	0	0
DMSOR1pp	0	0	0		DMSOR1pp	0	0	0
DMSOR2	0	0	0		DMSOR2	0	0	0
DMSOR2pp	0	0	0		DMSOR2pp	0	0	0
DNMPPA	0	0.000625907	0.000625907		DNMPPA	0	0.000467963	0.000467963
DNTPPA	0	0.000625907	0.000625907		DNTPPA	2.87223e-15	0.000467739	0.000467739
DOGULNR	0	0	0		DOGULNR	0	0	0
DOXRBCNtpp	0	883.22	883.22		DOXRBCNtpp	0	148.726	148.726
DPCOAK	2.04338e-15	0.000538898	0.000538898		DPCOAK	-7.84001e-16	0.00040291	0.00040291
DPR	0	0.000538898	0.000538898		DPR	-1.65469e-19	0.000402717	0.000402717
DRPA	0	74.2528	74.2528		DRPA	0	22.2627	22.2627
DSBAO1	0	0	0		DSBAO1	0	0	0
DSBAO2	0	0	0		DSBAO2	0	0	0
DSBCGT	0	0	0		DSBCGT	0	0	0
DSBDR	0	0	0		DSBDR	0	0	0
DSBGGT	0	0	0		DSBGGT	0	0	0
DSERt2pp	0	0	0		DSERt2pp	0	0	0
DTARTD	0	0	0		DTARTD	0	0	0
DURIK1	0	220.805	220.805		DURIK1	0	32.3042	32.3042
DURIt2pp	0	0	0		DURIt2pp	0	0	0
DUTPDP	0	58.0522	58.0522		DUTPDP	0	14.0939	14.0939
DXPRIi	0	0.00223512	0.00223512		DXPRIi	0	0.0016711	0.0016711
DXPS	0	0.00265239	0.00265239		DXPS	0	0.00198307	0.00198307
DXYLK	0	0	0		DXYLK	0	0	0
EAR100x	0	18.6037	18.6037		EAR100x	0	5.64436	5.64436
EAR100y	0	18.2279	18.2279		EAR100y	0	5.58684	5.58684
EAR120x	0	30.5858	30.5858		EAR120x	0	5.64436	5.64436
EAR120y	0	29.583	29.583		EAR120y	0	5.58684	5.58684
EAR121x	0	16.865	16.865		EAR121x	0	2.1539	2.1539
EAR121y	0	16.5556	16.5556		EAR121y	0	2.1572	2.1572
EAR140x	0	30.5858	30.5858		EAR140x	0	8.54523	8.54523
EAR140y	0	29.583	29.583		EAR140y	0	8.42747	8.42747
EAR141x	0	16.865	16.865		EAR141x	0	2.1539	2.1539
EAR141y	0	16.5556	16.5556		EAR141y	0	2.1572	2.1572
EAR160x	0	30.5858	30.5858		EAR160x	0	5.00824	5.00824
EAR160y	0	29.583	29.583		EAR160y	0	5.02226	5.02226
EAR161x	0	30.5858	30.5858		EAR161x	0	1.53879	1.53879
EAR161y	0	29.583	29.583		EAR161y	0	1.54011	1.54011
EAR180x	0	30.5858	30.5858		EAR180x	0	2.64657	2.64657
EAR180y	0	29.583	29.583		EAR180y	0	2.65048	2.65048
EAR181x	0	30.5858	30.5858		EAR181x	0	0.220425	0.220425
EAR181y	0	29.583	29.583		EAR181y	0	0.220461	0.220461
EAR40x	0	8.88946	8.88946		EAR40x	0	2.45607	2.45607
EAR40y	0	8.80273	8.80273		EAR40y	0	2.44057	2.44057
EAR60x	0	8.88946	8.88946		EAR60x	0	2.45607	2.45607
EAR60y	0	8.80273	8.80273		EAR60y	0	2.44057	2.44057
EAR80x	0	8.88946	8.88946		EAR80x	0	2.45607	2.45607
EAR80y	0	8.80273	8.80273		EAR80y	0	2.44057	2.44057
ECA4COLIPAabctex	0	0	0		ECA4COLIPAabctex	0	0	0
ECA4OALpp	0	0	0		ECA4OALpp	0	0	0
ECAP1pp	0	0	0		ECAP1pp	0	0	0
ECAP2pp	0	0	0		ECAP2pp	0	0	0
ECAP3pp	0	0	0		ECAP3pp	0	0	0
ECAtpp	0	0	0		ECAtpp	0	0	0
EDA	0	82.3375	82.3375		EDA	4.38535e-16	37.2202	37.2202
EDD	0	82.3375	82.3375		EDD	0	37.2202	37.2202
EDTXS1	0	0	0		EDTXS1	0	0	0
EDTXS2	0	0	0		EDTXS2	0	0	0
EDTXS3	0	0	0		EDTXS3	0	0	0
EDTXS4	0	0	0		EDTXS4	0	0	0
EGMEACPR	0	1.60728e-06	1.60728e-06		EGMEACPR	0	8.92424e-07	8.92424e-07
ENLIPAabctex	0	0	0		ENLIPAabctex	0	0	0
ENTCS	0	36.8008	36.8008		ENTCS	0	4.5214	4.5214
ENTERES	0	36.8008	36.8008		ENTERES	0	4.5214	4.5214
ENTERES2	0	24.1978	24.1978		ENTERES2	0	4.15059	4.15059
EPMEACPR	0	1.84824e-06	1.84824e-06		EPMEACPR	0	1.07959e-06	1.07959e-06
ETHAAL	0	32.0678	32.0678		ETHAAL	0	5.8718	5.8718
ETHAt2pp	0	27.7343	27.7343		ETHAt2pp	0	5.33393	5.33393
ETHSO3abcpp	0	0	0		ETHSO3abcpp	0	0	0
F6PP	0	220.805	220.805		F6PP	0	120.591	120.591
F6Pt6_2pp	0	0	0		F6Pt6_2pp	0	0	0
FA100ACPHi	0	220.805	220.805		FA100ACPHi	0	0.0600582	0.0600582
FA120ACPHi	0	220.805	220.805		FA120ACPHi	0	80.4564	80.4564
FA140ACPHi	0	220.805	220.805		FA140ACPHi	0	6.36256	6.36256
FA141ACPHi	0	220.805	220.805		FA141ACPHi	0	1.98543	1.98543
FA160ACPHi	0	220.805	220.805		FA160ACPHi	0	4.19222	4.19222
FA161ACPHi	0	220.805	220.805		FA161ACPHi	0	25.6409	25.6409
FA80ACPHi	0	220.805	220.805		FA80ACPHi	0	80.4564	80.4564
FACOAE100	0	30.5858	30.5858		FACOAE100	0	0.059682	0.059682
FACOAE120	0	84.1162	84.1162		FACOAE120	0	25.3661	25.3661
FACOAE140	0	84.1162	84.1162		FACOAE140	0	24.4561	24.4561
FACOAE141	0	84.1162	84.1162		FACOAE141	0	29.1341	29.1341
FACOAE160	0	84.1162	84.1162		FACOAE160	0	24.6602	24.6602
FACOAE161	0	84.1162	84.1162		FACOAE161	0	31.6205	31.6205
FACOAE180	0	84.1162	84.1162		FACOAE180	0	24.6602	24.6602
FACOAE181	0	84.1162	84.1162		FACOAE181	0	31.6205	31.6205
FACOAE60	0	220.805	220.805		FACOAE60	0	91.4556	91.4556
FACOAE80	0	18.6037	18.6037		FACOAE80	0	5.64436	5.64436
FACOAL100t2pp	0	0	0		FACOAL100t2pp	0	0	0
FACOAL120t2pp	0	84.1162	84.1162		FACOAL120t2pp	0	25.3661	25.3661
FACOAL140t2pp	0	84.1162	84.1162		FACOAL140t2pp	0	24.4561	24.4561
FACOAL141t2pp	0	84.1162	84.1162		FACOAL141t2pp	0	29.1341	29.1341
FACOAL160t2pp	0	84.1162	84.1162		FACOAL160t2pp	0	24.6602	24.6602
FACOAL161t2pp	0	84.1162	84.1162		FACOAL161t2pp	0	31.6205	31.6205
FACOAL180t2pp	0	84.1162	84.1162		FACOAL180t2pp	0	24.6602	24.6602
FACOAL181t2pp	0	84.1162	84.1162		FACOAL181t2pp	0	31.6205	31.6205
FACOAL60t2pp	0	220.805	220.805		FACOAL60t2pp	0	76.4768	76.4768
FACOAL80t2pp	0	0	0		FACOAL80t2pp	0	0	0
FADRx	0	56.655	56.655		FADRx	0	56.655	56.655
FADRx2	0	56.655	56.655		FADRx2	0	42.3302	42.3302
FBP	0	220.805	220.805		FBP	0	109.942	109.942
FCLK	0	0	0		FCLK	0	0	0
FCLT	0	0.000208636	0.000208636		FCLT	0	0.000155988	0.000155988
FDH4pp	0	114.36	114.36		FDH4pp	0	39.2488	39.2488
FDH5pp	0	114.36	114.36		FDH5pp	0	38.8157	38.8157
FDMO	0	0	0		FDMO	0	0	0
FDMO2	0	0	0		FDMO2	0	0	0
FDMO3	0	0	0		FDMO3	0	0	0
FDMO4	0	0	0		FDMO4	0	0	0
FDMO6	0	0	0		FDMO6	0	0	0
FE2abcpp	0	176.644	176.644		FE2abcpp	0	92.0925	92.0925
FE2t2pp	0	441.61	441.61		FE2t2pp	0	239.548	239.548
FE2t3pp	0	883.22	883.22		FE2t3pp	0	385.42	385.42
FE2tpp	0	883.22	883.22		FE2tpp	0	385.42	385.42
FE3DCITabcpp	0	0	0		FE3DCITabcpp	0	0	0
FE3DCITtonex	0	0	0		FE3DCITtonex	0	0	0
FE3DHBZR	0	0	0		FE3DHBZR	0	0	0
FE3DHBZSabcpp	0	0	0		FE3DHBZSabcpp	0	0	0
FE3DHBZStonex	0	0	0		FE3DHBZStonex	0	0	0
FE3HOXR1	0	35.3288	35.3288		FE3HOXR1	0	24.2175	24.2175
FE3HOXR2	0	35.3288	35.3288		FE3HOXR2	0	24.5227	24.5227
FE3HOXR3	0	35.3288	35.3288		FE3HOXR3	0	24.5289	24.5289
FE3HOXUtex	-3.98975e-12	70.6576	70.6576		FE3HOXUtex	0	49.3256	49.3256
FE3HOXUtpp	0	70.6576	70.6576		FE3HOXUtpp	0	49.3256	49.3256
FE3HOXabcpp	0	70.6576	70.6576		FE3HOXabcpp	0	49.3256	49.3256
FE3HOXexs	0	70.6576	70.6576		FE3HOXexs	0	49.3256	49.3256
FE3HOXtonex	0	70.6576	70.6576		FE3HOXtonex	0	49.3256	49.3256
FE3Ri	0	56.655	56.655		FE3Ri	0	56.655	56.655
FE3abcpp	0	92.9705	92.9705		FE3abcpp	0	77.8417	77.8417
FECRMR1	0	35.3288	35.3288		FECRMR1	0	24.2175	24.2175
FECRMR2	0	35.3288	35.3288		FECRMR2	0	24.5227	24.5227
FECRMR3	0	35.3288	35.3288		FECRMR3	0	24.5289	24.5289
FECRMUtex	0	70.6576	70.6576		FECRMUtex	-3.94212e-15	49.3256	49.3256
FECRMUtpp	-8.73263e-12	70.6576	70.6576		FECRMUtpp	0	49.3256	49.3256
FECRMabcpp	0	70.6576	70.6576		FECRMabcpp	0	49.3256	49.3256
FECRMexs	0	70.6576	70.6576		FECRMexs	0	49.3256	49.3256
FECRMtonex	0	70.6576	70.6576		FECRMtonex	0	49.3256	49.3256
FEENTERR1	0	35.3288	35.3288		FEENTERR1	0	21.9474	21.9474
FEENTERR2	0	35.3288	35.3288		FEENTERR2	0	22.1293	22.1293
FEENTERR3	0	35.3288	35.3288		FEENTERR3	0	22.1355	22.1355
FEENTERabcpp	-6.00662e-16	70.6576	70.6576		FEENTERabcpp	0	44.5383	44.5383
FEENTERexs	-4.78742e-13	70.6576	70.6576		FEENTERexs	0	44.5383	44.5383
FEENTERtex	-4.78742e-13	70.6576	70.6576		FEENTERtex	0	44.5383	44.5383
FEENTERtonex	-4.78742e-13	70.6576	70.6576		FEENTERtonex	0	44.5383	44.5383
FEENTERtpp	0	70.6576	70.6576		FEENTERtpp	0	44.5383	44.5383
FEOXAMR1	0	35.3288	35.3288		FEOXAMR1	0	23.8367	23.8367
FEOXAMR2	0	35.3288	35.3288		FEOXAMR2	0	24.1198	24.1198
FEOXAMR3	0	35.3288	35.3288		FEOXAMR3	0	24.126	24.126
FEOXAMUtex	0	70.6576	70.6576		FEOXAMUtex	3.28391e-14	48.5202	48.5202
FEOXAMUtpp	0	70.6576	70.6576		FEOXAMUtpp	1.07054e-14	48.5202	48.5202
FEOXAMabcpp	0	70.6576	70.6576		FEOXAMabcpp	0	48.5202	48.5202
FEOXAMexs	0	70.6576	70.6576		FEOXAMexs	1.17439e-14	48.5202	48.5202
FEOXAMtonex	0	70.6576	70.6576		FEOXAMtonex	0	48.5202	48.5202
FEROpp	0	273.243	273.243		FEROpp	0	231.336	231.336
FESD1s	0	55.4079	55.4079		FESD1s	-3.53402e-15	55.4079	55.4079
FESD2s	0	0	0		FESD2s	0	0	0
FESR	0	110.816	110.816		FESR	0	110.816	110.816
FFSD	0	0	0		FFSD	0	0	0
FHL	0	0	0		FHL	0	0	0
FLDR2	0	484.495	484.495		FLDR2	0	15.9145	15.9145
FLVR	0	34.7031	34.7031		FLVR	0	27.6507	27.6507
FLVRx	0	35.3288	35.3288		FLVRx	0	27.5867	27.5867
FMETTRS	0	0	0		FMETTRS	0	0	0
FMNAT	0	0.000208636	0.000208636		FMNAT	0	0.000155988	0.000155988
FMNRx	0	35.3288	35.3288		FMNRx	0	27.5743	27.5743
FMNRx2	0	34.7031	34.7031		FMNRx2	0	27.6507	27.6507
FOMETRi	0	1000	1000		FOMETRi	0	70.5152	70.5152
FORt2pp	0	883.22	883.22		FORt2pp	0	379.005	379.005
FORtppi	0	883.22	883.22		FORtppi	0	379.005	379.005
FRD2	0	114.36	114.36		FRD2	0	96.5821	96.5821
FRD3	0	114.36	114.36		FRD3	0	76.5982	76.5982
FRUK	0	0	0		FRUK	0	0	0
FRULYSK	0	0	0		FRULYSK	0	0	0
FRULYSt2pp	0	0	0		FRULYSt2pp	0	0	0
FRUpts2pp	0	0	0		FRUpts2pp	0	0	0
FRUptspp	0	0	0		FRUptspp	0	0	0
FTHFD	0	220.805	220.805		FTHFD	0	121.936	121.936
FTHFLi	0	220.805	220.805		FTHFLi	0	121.936	121.936
FUMt2_2pp	0	0	0		FUMt2_2pp	0	0	0
FUMt2_3pp	0	0	0		FUMt2_3pp	0	0	0
FUSAtpp	0	883.22	883.22		FUSAtpp	0	148.726	148.726
G1PACT	0	45.9924	45.9924		G1PACT	0	4.96497	4.96497
G1PPpp	0	0	0		G1PPpp	0	0	0
G1PTT	0	0	0		G1PTT	0	0	0
G2PP	0	0	0		G2PP	0	0	0
G2PPpp	0	1.00974e-28	1.00974e-28		G2PPpp	0	0	0
G3PAT120	0	51.9541	51.9541		G3PAT120	0	0.0992628	0.0992628
G3PAT140	0	51.9541	51.9541		G3PAT140	0	0.0975266	0.0975266
G3PAT141	0	51.9541	51.9541		G3PAT141	0	0.0913525	0.0913525
G3PAT160	0	51.9541	51.9541		G3PAT160	0	0.0959954	0.0959954
G3PAT161	0	51.9541	51.9541		G3PAT161	0	0.0993278	0.0993278
G3PAT180	0	51.9541	51.9541		G3PAT180	0	0.0928303	0.0928303
G3PAT181	0	51.9541	51.9541		G3PAT181	0	0.0993278	0.0993278
G3PCabcpp	0	-4.20726e-30	4.20726e-30		G3PCabcpp	0	0	0
G3PD5	0	114.36	114.36		G3PD5	0	111.402	111.402
G3PD6	0	114.36	114.36		G3PD6	0	77.3104	77.3104
G3PD7	0	114.36	114.36		G3PD7	0	37.0239	37.0239
G3PEabcpp	0	25.6542	25.6542		G3PEabcpp	0	5.21762	5.21762
G3PGabcpp	0	27.6006	27.6006		G3PGabcpp	0	6.94225	6.94225
G3PIabcpp	0	0	0		G3PIabcpp	0	0	0
G3PSabcpp	0	0	0		G3PSabcpp	0	0	0
G3PT	0	220.805	220.805		G3PT	0	104.124	104.124
G5SADs	0	161.498	161.498		G5SADs	0	13.6232	13.6232
G5SD	0	161.498	161.498		G5SD	1.2326e-32	13.6232	13.6232
G6PDA	0	220.805	220.805		G6PDA	0	41.0702	41.0702
G6PP	0	220.805	220.805		G6PP	0	122.979	122.979
G6Pt6_2pp	0	0	0		G6Pt6_2pp	0	0	0
GAL1PPpp	0	0	0		GAL1PPpp	0	0	0
GALCTD	0	0	0		GALCTD	0	0	0
GALCTLO	0	0	0		GALCTLO	0	0	0
GALCTND	0	0	0		GALCTND	0	0	0
GALCTNLt2pp	0	0	0		GALCTNLt2pp	0	0	0
GALCTNt2pp	0	0	0		GALCTNt2pp	0	0	0
GALM2pp	0	0	0		GALM2pp	0	0	0
GALS3	0	0	0		GALS3	0	0	0
GALT1	0	0	0		GALT1	0	0	0
GALTptspp	0	0	0		GALTptspp	0	0	0
GALUi	0	220.805	220.805		GALUi	0	35.9596	35.9596
GALabcpp	0	0	0		GALabcpp	0	0	0
GALt2pp	0	0	0		GALt2pp	0	0	0
GAM6Pt6_2pp	0	0	0		GAM6Pt6_2pp	0	0	0
GAMptspp	0	0	0		GAMptspp	0	0	0
GART	0	220.805	220.805		GART	0	52.7856	52.7856
GCALDD	0	0.000625907	0.000625907		GCALDD	0	0.000467963	0.000467963
GDMANE	0	0	0		GDMANE	0	0	0
GDPDPK	0	220.805	220.805		GDPDPK	0	6.61316	6.61316
GDPMNH	0	220.805	220.805		GDPMNH	0	71.0362	71.0362
GDPMNP	0	220.805	220.805		GDPMNP	0	107.353	107.353
GDPTPDP	0	220.805	220.805		GDPTPDP	0	6.48475	6.48475
GF6PTA	0	220.805	220.805		GF6PTA	0	41.0702	41.0702
GGGABAH	0	35.5814	35.5814		GGGABAH	0	5.10397	5.10397
GGPTRCO	0	35.5814	35.5814		GGPTRCO	-2.42851e-15	5.10397	5.10397
GGPTRCS	3.49864e-14	35.5814	35.5814		GGPTRCS	0	5.10397	5.10397
GLBRAN2	0	1000	1000		GLBRAN2	0	1000	1000
GLCDpp	0	9.53	9.53		GLCDpp	0	9.53	9.53
GLCP	0	1000	1000		GLCP	0	143.719	143.719
GLCP2	0	1000	1000		GLCP2	0	105.267	105.267
GLCRAL	0	0	0		GLCRAL	0	0	0
GLCRD	0	0	0		GLCRD	0	0	0
GLCS1	0	1000	1000		GLCS1	0	143.719	143.719
GLCTR1	0	0	0		GLCTR1	0	0	0
GLCTR2	0	0	0		GLCTR2	0	0	0
GLCTR3	0	0	0		GLCTR3	0	0	0
GLCabcpp	0	9.53	9.53		GLCabcpp	0	9.53	9.53
GLCptspp	0	9.53	9.53		GLCptspp	0	9.53	9.53
GLCt2pp	0	9.53	9.53		GLCt2pp	0	9.53	9.53
GLCtex_copy2	0	1000	1000		GLCtex_copy2	0	1000	1000
GLDBRAN2	0	1000	1000		GLDBRAN2	0	1000	1000
GLGC	0	1000	1000		GLGC	0	143.719	143.719
GLNS	0	220.805	220.805		GLNS	0	93.1028	93.1028
GLNTRS	0	0	0		GLNTRS	0	0	0
GLNabcpp	0	0	0		GLNabcpp	0	0	0
GLU5K	0	161.498	161.498		GLU5K	0	13.6232	13.6232
GLUCYS	0	51.9541	51.9541		GLUCYS	0	17.7378	17.7378
GLUDC	0	53.1307	53.1307		GLUDC	0	18.667	18.667
GLUN	0	220.805	220.805		GLUN	0	93.1028	93.1028
GLUNpp	0	0	0		GLUNpp	0	7.28342e-15	7.28342e-15
GLUPRT	1.15079e-15	21.3312	21.3312		GLUPRT	1.45419e-15	4.36228	4.36228
GLUSy	0	220.805	220.805		GLUSy	0	12.2409	12.2409
GLUTRR	0	0.00333817	0.00333817		GLUTRR	0	0.0024958	0.0024958
GLUTRS	0	0.00333817	0.00333817		GLUTRS	0	0.0024958	0.0024958
GLUabcpp	0	294.407	294.407		GLUabcpp	0	97.9103	97.9103
GLUt4pp	0	1000	1000		GLUt4pp	0	294.474	294.474
GLXCL	0	44.6887	44.6887		GLXCL	0	19.077	19.077
GLYBabcpp	0	0	0		GLYBabcpp	0	0	0
GLYBt2pp	0	0	0		GLYBt2pp	0	0	0
GLYC2Pabcpp	0	0	0		GLYC2Pabcpp	0	0	0
GLYC3Pabcpp	0	36.8008	36.8008		GLYC3Pabcpp	0	14.0765	14.0765
GLYC3Pt6pp	0	42.0581	42.0581		GLYC3Pt6pp	0	15.8103	15.8103
GLYCDx	0	167.852	167.852		GLYCDx	0	37.7401	37.7401
GLYCK	0	44.6887	44.6887		GLYCK	0	19.0706	19.0706
GLYCK2	0	44.6887	44.6887		GLYCK2	0	19.077	19.077
GLYCL	0	49.9046	49.9046		GLYCL	0	11.8275	11.8275
GLYCLTDx	0	114.36	114.36		GLYCLTDx	0	94.3594	94.3594
GLYCLTDy	0	114.36	114.36		GLYCLTDy	0	93.6861	93.6861
GLYCLTt4pp	0	1000	1000		GLYCLTt4pp	0	241.054	241.054
GLYCTO2	0	114.36	114.36		GLYCTO2	0	94.3594	94.3594
GLYCTO3	0	114.36	114.36		GLYCTO3	0	85.5401	85.5401
GLYCTO4	0	114.36	114.36		GLYCTO4	0	60.5924	60.5924
GLYK	0	220.805	220.805		GLYK	0	104.124	104.124
GLYOX	0	80.7492	80.7492		GLYOX	0	45.514	45.514
GLYOX3	0	80.7492	80.7492		GLYOX3	0	45.8193	45.8193
GLYTRS	0	0	0		GLYTRS	0	0	0
GLYt2pp_copy1	0	1000	1000		GLYt2pp_copy1	0	730.799	730.799
GLYt4pp	0	1000	1000		GLYt4pp	0	417.415	417.415
GMAND	0	0	0		GMAND	0	0	0
GMHEPAT	0	0	0		GMHEPAT	0	0	0
GMHEPK	0	0	0		GMHEPK	0	0	0
GMHEPPA	0	0	0		GMHEPPA	0	0	0
GMPR	0	96.899	96.899		GMPR	0	0.145805	0.145805
GMPS2	0	96.899	96.899		GMPS2	-2.76215e-17	18.4629	18.4629
GND	0	126.58	126.58		GND	0	57.9464	57.9464
GNK	0	9.53	9.53		GNK	0	9.53	9.53
GOFUCR	0	0	0		GOFUCR	0	0	0
GP4GH	0	0	0		GP4GH	0	0	0
GPDDA1	0	0	0		GPDDA1	0	0	0
GPDDA1pp	0	0	0		GPDDA1pp	0	0	0
GPDDA2	0	32.0678	32.0678		GPDDA2	0	5.8718	5.8718
GPDDA2pp	-4.26326e-14	27.7343	27.7343		GPDDA2pp	0	5.33393	5.33393
GPDDA3	0	0	0		GPDDA3	0	0	0
GPDDA3pp	0	0	0		GPDDA3pp	0	0	0
GPDDA4	0	36.8008	36.8008		GPDDA4	0	8.07728	8.07728
GPDDA4pp	0	31.5436	31.5436		GPDDA4pp	0	6.40141	6.40141
GPDDA5	0	0	0		GPDDA5	0	0	0
GPDDA5pp	0	0	0		GPDDA5pp	0	0	0
GRTT	0	0.000260093	0.000260093		GRTT	0	0.000194367	0.000194367
GRXR	0	74.2528	74.2528		GRXR	2.22045e-16	20.7677	20.7677
GSNK	0	220.805	220.805		GSNK	0	37.5158	37.5158
GSNt2pp	0	0	0		GSNt2pp	0	0	0
GSPMDA	0	220.805	220.805		GSPMDA	0	8.11519	8.11519
GSPMDS	0	220.805	220.805		GSPMDS	0	8.11519	8.11519
GTHPi	0	55.4079	55.4079		GTHPi	0	43.7728	43.7728
GTHRDHpp	0	51.9541	51.9541		GTHRDHpp	0	17.7378	17.7378
GTHRDabc2pp	0	110.403	110.403		GTHRDabc2pp	-1.36074e-14	45.3892	45.3892
GTHRDabcpp	0	110.403	110.403		GTHRDabcpp	0	45.3892	45.3892
GTHS	0	51.9541	51.9541		GTHS	0	17.7378	17.7378
GTPCI	0	0.000625907	0.000625907		GTPCI	0	0.000467739	0.000467739
GTPCII2	3.27275e-19	0.000417271	0.000417271		GTPCII2	0	0.000311826	0.000311826
GTPDPDP	0	110.403	110.403		GTPDPDP	0	6.16763	6.16763
GTPDPK	0	220.805	220.805		GTPDPK	0	6.48475	6.48475
GTPHs	0	73.6017	73.6017		GTPHs	0	18.4629	18.4629
GUACYC	0	220.805	220.805		GUACYC	0	19.0369	19.0369
GUAD	0	73.6017	73.6017		GUAD	0	10.3616	10.3616
GUAPRT	0	220.805	220.805		GUAPRT	0	24.0127	24.0127
GUAt2pp	0	883.22	883.22		GUAt2pp	0	430.119	430.119
GUR1PPpp	0	0	0		GUR1PPpp	0	0	0
H2SO	0	20.1873	20.1873		H2SO	0	3.52503	3.52503
H2St1pp	0	0	0		H2St1pp	0	0	0
HBZOPT	0	0.000208636	0.000208636		HBZOPT	0	0.000155988	0.000155988
HCYSMT	0	9.7038	9.7038		HCYSMT	0	2.29827	2.29827
HCYSMT2	0	0	0		HCYSMT2	0	0	0
HDCAtexi	0	0	0		HDCAtexi	0	0	0
HDCEAtexi	0	0	0		HDCEAtexi	0	0	0
HEMEOS	0	0	0		HEMEOS	0	0	0
HEPK1	0	0	0		HEPK1	0	0	0
HEPK2	0	0	0		HEPK2	0	0	0
HEPT1	0	0	0		HEPT1	0	0	0
HEPT2	0	0	0		HEPT2	0	0	0
HEPT3	0	0	0		HEPT3	0	0	0
HEPT4	0	0	0		HEPT4	0	0	0
HETZK	0	0	0		HETZK	0	0	0
HEX1	0	227.953	227.953		HEX1	0	132.509	132.509
HEX4	0	220.805	220.805		HEX4	0	122.433	122.433
HEX7	0	227.952	227.952		HEX7	0	123.717	123.717
HG2abcpp	0	0	0		HG2abcpp	0	0	0
HG2t3pp	0	0	0		HG2t3pp	0	0	0
HISTD	0	0.0886356	0.0886356		HISTD	0	0.0662689	0.0662689
HISTP	0	0.0886356	0.0886356		HISTP	0	0.0662689	0.0662689
HISTRS	0	0	0		HISTRS	0	0	0
HISabcpp	0	294.407	294.407		HISabcpp	0	98.1866	98.1866
HKNDDH	0	0	0		HKNDDH	0	0	0
HKNTDH	0	0	0		HKNTDH	0	0	0
HMBS	0	0.000417271	0.000417271		HMBS	0	0.000311826	0.000311826
HMPK1	0	0	0		HMPK1	0	0	0
HOMt2pp	0	0	0		HOMt2pp	0	0	0
HOPNTAL	0	0	0		HOPNTAL	0	0	0
HPPK2	0	0.000625907	0.000625907		HPPK2	-3.04012e-31	0.000467738	0.000467738
HPPPNDO	0	0	0		HPPPNDO	0	0	0
HPYRRx	0	1000	1000		HPYRRx	0	83.4216	83.4216
HPYRRy	0	484.495	484.495		HPYRRy	0	258.602	258.602
HSK	0	52.3174	52.3174		HSK	0	19.159	19.159
HSST	0	0.143997	0.143997		HSST	0	0.10766	0.10766
HSTPT	0	0.0886356	0.0886356		HSTPT	0	0.0662689	0.0662689
HXAND	0	69.2136	69.2136		HXAND	0	4.36228	4.36228
HXCT	0	220.805	220.805		HXCT	0	91.4556	91.4556
HXPRT	0	220.805	220.805		HXPRT	0	63.3589	63.3589
HYD1pp	0	0	0		HYD1pp	0	0	0
HYD2pp	0	0	0		HYD2pp	0	0	0
HYD3pp	0	0	0		HYD3pp	0	0	0
HYPOE	0	220.805	220.805		HYPOE	0	9.33225	9.33225
I2FE2SR	0	1.76979e-06	1.76979e-06		I2FE2SR	0	1.06207e-06	1.06207e-06
I2FE2SS	0	0.000267578	0.000267578		I2FE2SS	0	0.000200048	0.000200048
I2FE2SS2	-2.95445e-18	0.000243252	0.000243252		I2FE2SS2	0	0.000181862	0.000181862
I2FE2ST	0	2.61964e-05	2.61964e-05		I2FE2ST	0	1.95858e-05	1.95858e-05
I4FE4SR	-2.92735e-18	0.000243252	0.000243252		I4FE4SR	0	0.000181862	0.000181862
I4FE4ST	0	0.000243252	0.000243252		I4FE4ST	0	0.000181862	0.000181862
ICHORS_copy2	0	1000	1000		ICHORS_copy2	0	24.8119	24.8119
ICHORT	0	0	0		ICHORT	0	0	0
ICL	0	89.3773	89.3773		ICL	0	38.1539	38.1539
ICYSDS	0	0.00168873	0.00168873		ICYSDS	0	0.00126254	0.00126254
IDOND2	0	484.495	484.495		IDOND2	0	216.121	216.121
IG3PS	0	0.0886356	0.0886356		IG3PS	0	0.0662689	0.0662689
IGPDH	0	0.0886356	0.0886356		IGPDH	0	0.0662689	0.0662689
IGPS	0	0.0531815	0.0531815		IGPS	0	0.0397614	0.0397614
ILETRS	0	0	0		ILETRS	0	0	0
ILEabcpp	0	294.407	294.407		ILEabcpp	0	85.3957	85.3957
IMPD	0	96.899	96.899		IMPD	0	4.02177	4.02177
INDOLEt2pp	0	1000	1000		INDOLEt2pp	0	150.502	150.502
INOSTt4pp	0	0	0		INOSTt4pp	0	0	0
INSH	0	220.805	220.805		INSH	0	32.6162	32.6162
INSK	0	220.805	220.805		INSK	0	108.799	108.799
INSt2pp_copy1	0	1000	1000		INSt2pp_copy1	0	408.01	408.01
IPDPS	0	0.00223512	0.00223512		IPDPS	0	0.0016711	0.0016711
IPMD	0	0.421511	0.421511		IPMD	0	0.315145	0.315145
IPPS	0	0.421511	0.421511		IPPS	0	0.315145	0.315145
ISETACabcpp	0	0	0		ISETACabcpp	0	0	0
K2L4Aabcpp	0	0.0182028	0.0182028		K2L4Aabcpp	0	0.0136094	0.0136094
K2L4Aabctex	0	0.0182028	0.0182028		K2L4Aabctex	0	0.0136094	0.0136094
KAS14	0	8.88946	8.88946		KAS14	0	1.85092	1.85092
KAS15	0	8.88946	8.88946		KAS15	0	2.45607	2.45607
KDOCT2	0	0.0364055	0.0364055		KDOCT2	0	0.0272188	0.0272188
KDOPP	0	0.0364055	0.0364055		KDOPP	0	0.0272188	0.0272188
KDOPS	0	0.0364055	0.0364055		KDOPS	0	0.0272188	0.0272188
KG6PDC	0	0	0		KG6PDC	0	0	0
Kabcpp	0	176.644	176.644		Kabcpp	0	80.2117	80.2117
Kt2pp	0	441.61	441.61		Kt2pp	0	289.872	289.872
Kt3pp	0	441.61	441.61		Kt3pp	0	289.872	289.872
L_LACD2	0	58.5856	58.5856		L_LACD2	0	41.1859	41.1859
L_LACD3	0	58.5856	58.5856		L_LACD3	0	37.6072	37.6072
LA4NTpp	0	0	0		LA4NTpp	0	0	0
LACZ	0	0	0		LACZ	0	0	0
LACZpp	0	0	0		LACZpp	0	0	0
LADGMDH	0	19.3748	19.3748		LADGMDH	0	2.10396	2.10396
LALADGLUtpp	0	0	0		LALADGLUtpp	0	0	0
LALALGLUtpp	0	0	0		LALALGLUtpp	0	0	0
LALDO2x	0	0	0		LALDO2x	0	0	0
LALDO3	0	58.5856	58.5856		LALDO3	0	41.1859	41.1859
LALGP	0	19.3748	19.3748		LALGP	8.01221e-15	2.10396	2.10396
LCADi	0	58.5856	58.5856		LCADi	-1.30053e-15	41.1859	41.1859
LCTSt3ipp	0	441.61	441.61		LCTSt3ipp	0	225.592	225.592
LDH_D2	0	114.36	114.36		LDH_D2	0	91.091	91.091
LEUTAi	0	0.421511	0.421511		LEUTAi	0	0.315145	0.315145
LEUTRS	0	0	0		LEUTRS	0	0	0
LEUabcpp	0	294.407	294.407		LEUabcpp	0	85.3957	85.3957
LGTHL	0	80.7492	80.7492		LGTHL	0	45.514	45.514
LIPACabcpp	0	0	0		LIPACabcpp	0	0	0
LIPAHT2ex	0	0	0		LIPAHT2ex	0	0	0
LIPAHTex	0	0	0		LIPAHTex	0	0	0
LIPAMPL	0	0	0		LIPAMPL	0	0	0
LIPATPT	0	0	0		LIPATPT	0	0	0
LIPAabcpp	0	0	0		LIPAabcpp	0	0	0
LIPAabctex	0	0	0		LIPAabctex	0	0	0
LIPOCT	0	0	0		LIPOCT	0	0	0
LIPOS	0	0	0		LIPOS	0	0	0
LIPOt2pp	0	0	0		LIPOt2pp	0	0	0
LPADSS	0	0.0182028	0.0182028		LPADSS	0	0.0136094	0.0136094
LPLIPAL1A120pp	0	42.0581	42.0581		LPLIPAL1A120pp	0	12.683	12.683
LPLIPAL1A140pp	0	42.0581	42.0581		LPLIPAL1A140pp	0	4.27261	4.27261
LPLIPAL1A141pp	0	42.0581	42.0581		LPLIPAL1A141pp	0	1.0786	1.0786
LPLIPAL1A160pp	0	42.0581	42.0581		LPLIPAL1A160pp	0	2.51113	2.51113
LPLIPAL1A161pp	0	42.0581	42.0581		LPLIPAL1A161pp	0	15.8103	15.8103
LPLIPAL1A180pp	0	42.0581	42.0581		LPLIPAL1A180pp	0	1.32524	1.32524
LPLIPAL1A181pp	0	42.0581	42.0581		LPLIPAL1A181pp	0	15.8103	15.8103
LPLIPAL1E120pp	0	27.7343	27.7343		LPLIPAL1E120pp	0	4.97107	4.97107
LPLIPAL1E140pp	0	27.7343	27.7343		LPLIPAL1E140pp	0	2.82453	2.82453
LPLIPAL1E141pp	0	27.7343	27.7343		LPLIPAL1E141pp	0	0.954342	0.954342
LPLIPAL1E160pp	0	27.7343	27.7343		LPLIPAL1E160pp	0	1.927	1.927
LPLIPAL1E161pp	0	27.7343	27.7343		LPLIPAL1E161pp	0	5.33393	5.33393
LPLIPAL1E180pp	0	27.7343	27.7343		LPLIPAL1E180pp	0	1.14247	1.14247
LPLIPAL1E181pp	0	27.7343	27.7343		LPLIPAL1E181pp	0	5.33393	5.33393
LPLIPAL1G120pp	0	31.5436	31.5436		LPLIPAL1G120pp	0	6.253	6.253
LPLIPAL1G140pp	0	31.5436	31.5436		LPLIPAL1G140pp	0	3.19254	3.19254
LPLIPAL1G141pp	0	31.5436	31.5436		LPLIPAL1G141pp	0	0.993807	0.993807
LPLIPAL1G160pp	0	31.5436	31.5436		LPLIPAL1G160pp	0	2.08908	2.08908
LPLIPAL1G161pp	0	31.5436	31.5436		LPLIPAL1G161pp	0	6.94225	6.94225
LPLIPAL1G180pp	0	31.5436	31.5436		LPLIPAL1G180pp	0	1.19847	1.19847
LPLIPAL1G181pp	0	31.5436	31.5436		LPLIPAL1G181pp	0	6.94225	6.94225
LPLIPAL2A120	0	51.9541	51.9541		LPLIPAL2A120	0	17.9728	17.9728
LPLIPAL2A140	0	51.9541	51.9541		LPLIPAL2A140	-6.5738e-16	3.9924	3.9924
LPLIPAL2A141	0	51.9541	51.9541		LPLIPAL2A141	0	1.05991	1.05991
LPLIPAL2A160	0	51.9541	51.9541		LPLIPAL2A160	0	2.41768	2.41768
LPLIPAL2A161	0	51.9541	51.9541		LPLIPAL2A161	0	19.9232	19.9232
LPLIPAL2A180	0	51.9541	51.9541		LPLIPAL2A180	0	1.29893	1.29893
LPLIPAL2A181	0	51.9541	51.9541		LPLIPAL2A181	0	19.9232	19.9232
LPLIPAL2ATE120	0	3.40295e-14	3.40295e-14		LPLIPAL2ATE120	0	0	0
LPLIPAL2ATE140	0	0	0		LPLIPAL2ATE140	0	-4.7989e-31	4.7989e-31
LPLIPAL2ATE141	0	0	0		LPLIPAL2ATE141	0	0	0
LPLIPAL2ATE160	0	0	0		LPLIPAL2ATE160	0	0	0
LPLIPAL2ATE161	0	0	0		LPLIPAL2ATE161	0	-1.09476e-47	1.09476e-47
LPLIPAL2ATE180	0	0	0		LPLIPAL2ATE180	0	-9.86076e-32	9.86076e-32
LPLIPAL2ATE181	0	0	0		LPLIPAL2ATE181	0	0	0
LPLIPAL2ATG120	0	1.84556e-31	1.84556e-31		LPLIPAL2ATG120	0	0	0
LPLIPAL2ATG140	0	0	0		LPLIPAL2ATG140	0	-1.03986e-30	1.03986e-30
LPLIPAL2ATG141	0	0	0		LPLIPAL2ATG141	0	9.86076e-32	9.86076e-32
LPLIPAL2ATG160	0	0	0		LPLIPAL2ATG160	0	-8.10126e-45	8.10126e-45
LPLIPAL2ATG161	0	0	0		LPLIPAL2ATG161	0	5.1769e-31	5.1769e-31
LPLIPAL2ATG180	0	0	0		LPLIPAL2ATG180	0	0	0
LPLIPAL2ATG181	0	6.33906e-32	6.33906e-32		LPLIPAL2ATG181	0	3.99552e-32	3.99552e-32
LPLIPAL2E120	0	32.0678	32.0678		LPLIPAL2E120	0	5.645	5.645
LPLIPAL2E140	0	32.0678	32.0678		LPLIPAL2E140	0	2.7058	2.7058
LPLIPAL2E141	0	32.0678	32.0678		LPLIPAL2E141	0	0.941106	0.941106
LPLIPAL2E160	0	32.0678	32.0678		LPLIPAL2E160	0	1.88008	1.88008
LPLIPAL2E161	0	32.0678	32.0678		LPLIPAL2E161	0	5.8718	5.8718
LPLIPAL2E180	0	32.0678	32.0678		LPLIPAL2E180	0	1.12582	1.12582
LPLIPAL2E181	0	32.0678	32.0678		LPLIPAL2E181	0	5.8718	5.8718
LPLIPAL2G120	0	36.8008	36.8008		LPLIPAL2G120	0	7.59054	7.59054
LPLIPAL2G140	0	36.8008	36.8008		LPLIPAL2G140	0	3.07109	3.07109
LPLIPAL2G141	0	36.8008	36.8008		LPLIPAL2G141	0	0.981721	0.981721
LPLIPAL2G160	0	36.8008	36.8008		LPLIPAL2G160	0	2.03808	2.03808
LPLIPAL2G161	0	36.8008	36.8008		LPLIPAL2G161	0	8.07728	8.07728
LPLIPAL2G180	0	36.8008	36.8008		LPLIPAL2G180	0	1.18203	1.18203
LPLIPAL2G181	0	36.8008	36.8008		LPLIPAL2G181	0	8.07728	8.07728
LYSDC	0	0	0		LYSDC	0	0	0
LYSTRS	0	0	0		LYSTRS	0	0	0
LYSabcpp	0	176.644	176.644		LYSabcpp	0	89.5738	89.5738
LYSt2pp	0	441.61	441.61		LYSt2pp	0	239.981	239.981
LYSt3pp	0	441.61	441.61		LYSt3pp	0	239.981	239.981
LYXI	0	0	0		LYXI	0	0	0
LYXt2pp	0	0	0		LYXt2pp	0	0	0
MACPD	0	220.805	220.805		MACPD	0	2.2003	2.2003
MALCOAMT	0	1.85978e-06	1.85978e-06		MALCOAMT	0	1.05204e-06	1.05204e-06
MALDDH	0	0	0		MALDDH	0	0	0
MALDt2_2pp	0	0	0		MALDt2_2pp	0	0	0
MALS	0	56.2178	56.2178		MALS	0	24.6916	24.6916
MALTHXabcpp	0	0	0		MALTHXabcpp	0	0	0
MALTHXtexi	0	0	0		MALTHXtexi	0	0	0
MALTPTabcpp	0	0	0		MALTPTabcpp	0	0	0
MALTPTtexi	0	0	0		MALTPTtexi	0	0	0
MALTTRabcpp	0	0	0		MALTTRabcpp	0	0	0
MALTTRtexi	0	0	0		MALTTRtexi	0	0	0
MALTTTRabcpp	0	0	0		MALTTTRabcpp	0	0	0
MALTTTRtexi	0	0	0		MALTTTRtexi	0	0	0
MALTabcpp	0	0	0		MALTabcpp	0	0	0
MALTptspp	0	0	0		MALTptspp	0	0	0
MALTtexi	0	0	0		MALTtexi	0	0	0
MALt2_2pp	0	294.407	294.407		MALt2_2pp	0	29.7146	29.7146
MALt2_3pp	0	220.805	220.805		MALt2_3pp	0	119.526	119.526
MALt3pp	0	294.407	294.407		MALt3pp	0	119.526	119.526
MAN1PT2	0	220.805	220.805		MAN1PT2	0	107.353	107.353
MAN6Pt6_2pp	0	0	0		MAN6Pt6_2pp	0	0	0
MANGLYCptspp	0	0	0		MANGLYCptspp	0	0	0
MANPGH	0	0	0		MANPGH	0	0	0
MANptspp	0	0	0		MANptspp	0	0	0
MCITD	0	85.5142	85.5142		MCITD	0	17.5089	17.5089
MCITS	0	85.5142	85.5142		MCITS	-2.88693e-16	17.5089	17.5089
MCPST	0	0	0		MCPST	0	0	0
MCTP1App	0	11.3653	11.3653		MCTP1App	0	1.23449	1.23449
MCTP1Bpp	0	11.4981	11.4981		MCTP1Bpp	0	1.24124	1.24124
MCTP2App	0	7.4904	7.4904		MCTP2App	0	0.814861	0.814861
MDDCP1pp	0	11.2356	11.2356		MDDCP1pp	0	1.22209	1.22209
MDDCP2pp	0	7.4904	7.4904		MDDCP2pp	5.13445e-16	0.814861	0.814861
MDDCP3pp	0	11.2356	11.2356		MDDCP3pp	0	1.22011	1.22011
MDDCP4pp	0	11.2356	11.2356		MDDCP4pp	0	1.22209	1.22209
MDDCP5pp	0	11.3653	11.3653		MDDCP5pp	0	1.23247	1.23247
MDDEP1pp	0	11.2356	11.2356		MDDEP1pp	0	1.22209	1.22209
MDDEP2pp	-1.07812e-14	11.3653	11.3653		MDDEP2pp	0	1.23449	1.23449
MDDEP3pp	0	11.2356	11.2356		MDDEP3pp	0	1.22209	1.22209
MDDEP4pp	0	7.4904	7.4904		MDDEP4pp	0	0.814861	0.814861
MDH2	0	114.36	114.36		MDH2	0	108.005	108.005
MDH3	0	114.36	114.36		MDH3	0	100.566	100.566
ME1	0	128.271	128.271		ME1	0	57.046	57.046
ME2	0	128.271	128.271		ME2	0	55.4622	55.4622
MECDPDH5	0	0.00223512	0.00223512		MECDPDH5	0	0.0016711	0.0016711
MECDPS	0	0.00223512	0.00223512		MECDPS	0	0.0016711	0.0016711
MELIBt2pp	0	441.61	441.61		MELIBt2pp	0	218.132	218.132
MELIBt3ipp	0	441.61	441.61		MELIBt3ipp	0	218.132	218.132
MEPCT	0	0.00223512	0.00223512		MEPCT	0	0.0016711	0.0016711
METAT	2.53535e-17	9.7038	9.7038		METAT	0	2.29827	2.29827
METDabcpp	0	0	0		METDabcpp	0	0	0
METOX1s	0	55.4079	55.4079		METOX1s	0	4.87564	4.87564
METOX2s	0	55.4079	55.4079		METOX2s	0	4.88194	4.88194
METS	0	0.144416	0.144416		METS	0	0.107973	0.107973
METSOX1abcpp	0	0	0		METSOX1abcpp	0	0	0
METSOX2abcpp	0	0	0		METSOX2abcpp	0	0	0
METSOXR1	0	55.4079	55.4079		METSOXR1	0	4.87564	4.87564
METSOXR2	0	55.4079	55.4079		METSOXR2	0	4.88194	4.88194
METTRS	0	0	0		METTRS	0	0	0
METabcpp	0	0	0		METabcpp	0	0	0
MG2tpp	0	441.61	441.61		MG2tpp	0	293.428	293.428
MG2uabcpp	0	147.203	147.203		MG2uabcpp	0	88.8792	88.8792
MGSA	0	79.1608	79.1608		MGSA	0	45.8193	45.8193
MI1PP	0	0	0		MI1PP	0	0	0
MINCYCtpp	0	883.22	883.22		MINCYCtpp	0	148.726	148.726
MINOHPtexi	0	0	0		MINOHPtexi	0	0	0
MLDCP1App	0	11.3653	11.3653		MLDCP1App	0	1.23449	1.23449
MLDCP1Bpp	0	11.1088	11.1088		MLDCP1Bpp	0	1.22106	1.22106
MLDCP2App	0	11.3653	11.3653		MLDCP2App	0	1.23247	1.23247
MLDCP2Bpp	0	11.2356	11.2356		MLDCP2Bpp	0	1.23344	1.23344
MLDCP3App	0	11.4981	11.4981		MLDCP3App	0	1.24124	1.24124
MLDEP1pp	0	11.4981	11.4981		MLDEP1pp	0	1.24124	1.24124
MLDEP2pp	0	11.3653	11.3653		MLDEP2pp	0	1.22871	1.22871
MLTG1	0	0	0		MLTG1	0	0	0
MLTG2	0	0	0		MLTG2	0	0	0
MLTG3	0	220.805	220.805		MLTG3	0	73.1598	73.1598
MLTG4	0	220.805	220.805		MLTG4	0	72.0158	72.0158
MLTG5	0	220.805	220.805		MLTG5	0	72.0158	72.0158
MLTGY1pp	0	11.2356	11.2356		MLTGY1pp	0	1.22209	1.22209
MLTGY2pp	0	11.3653	11.3653		MLTGY2pp	0	1.23449	1.23449
MLTGY3pp	0	11.4981	11.4981		MLTGY3pp	0	1.24124	1.24124
MLTGY4pp	0	7.4904	7.4904		MLTGY4pp	0	0.814861	0.814861
MMCD	0	85.5142	85.5142		MMCD	-2.31828e-29	17.5089	17.5089
MMETt2pp	0	0	0		MMETt2pp	0	0	0
MMM	0	85.5142	85.5142		MMM	0	17.5089	17.5089
MN2t3pp	0	883.22	883.22		MN2t3pp	0	385.42	385.42
MN2tpp	0	883.22	883.22		MN2tpp	0	385.42	385.42
MN6PP	0	220.805	220.805		MN6PP	0	122.433	122.433
MNLptspp	0	0	0		MNLptspp	0	0	0
MNNH	0	0	0		MNNH	0	0	0
MNt2pp	0	441.61	441.61		MNt2pp	0	239.548	239.548
MOADSUx	0	0.000456566	0.000456566		MOADSUx	0	0.000341191	0.000341191
MOAT	1.01344e-17	0.0182028	0.0182028		MOAT	1.39543e-17	0.0136094	0.0136094
MOAT2	7.42572e-17	0.0182028	0.0182028		MOAT2	0	0.0136094	0.0136094
MOAT3C	0	0	0		MOAT3C	0	0	0
MOBDabcpp	0	0.000120691	0.000120691		MOBDabcpp	0	9.0235e-05	9.0235e-05
MOCDS	0	0	0		MOCDS	0	0	0
MOCOS	0	0.000114142	0.000114142		MOCOS	0	8.53385e-05	8.53385e-05
MOGDS	0	0	0		MOGDS	0	0	0
MOHMT	1.85644e-19	0.000538898	0.000538898		MOHMT	2.329e-20	0.00040291	0.00040291
MPTAT	0	0.000228283	0.000228283		MPTAT	0	0.000170595	0.000170595
MPTG	0	11.4981	11.4981		MPTG	0	1.24124	1.24124
MPTG2	0	7.4904	7.4904		MPTG2	0	0.814861	0.814861
MPTS	0	0.000228283	0.000228283		MPTS	0	0.000170672	0.000170672
MPTSS	0	0.000456566	0.000456566		MPTSS	0	0.000341354	0.000341354
MSAR	0	0	0		MSAR	0	0	0
MSO3abcpp	0	0	0		MSO3abcpp	0	0	0
MTAN	0	0	0		MTAN	0	0	0
MTHFR2	0	0.144416	0.144416		MTHFR2	0	0.107973	0.107973
MTHTHFSs	-1.93933e-23	9.7038	9.7038		MTHTHFSs	0	2.29827	2.29827
MTRPOX	0	0	0		MTRPOX	0	0	0
NACODA	0	96.899	96.899		NACODA	0	8.40732	8.40732
NACtpp	0	0	0		NACtpp	0	0	0
NADDP	0	220.805	220.805		NADDP	0	53.7671	53.7671
NADH10	0	114.36	114.36		NADH10	0	110.63	110.63
NADH16pp	0	114.36	114.36		NADH16pp	0	63.423	63.423
NADH17pp	0	114.36	114.36		NADH17pp	0	59.1722	59.1722
NADH18pp	0	114.36	114.36		NADH18pp	0	45.8173	45.8173
NADH5	0	114.36	114.36		NADH5	0	114.36	114.36
NADH9	0	114.36	114.36		NADH9	0	76.5982	76.5982
NADK	0	220.805	220.805		NADK	0	77.4521	77.4521
NADN	0	55.2012	55.2012		NADN	0	6.80474	6.80474
NADPHQR2	0	114.36	114.36		NADPHQR2	0	112.961	112.961
NADPHQR3	0	114.36	114.36		NADPHQR3	0	107.952	107.952
NADPHQR4	0	114.36	114.36		NADPHQR4	0	73.3694	73.3694
NADPPPS	0	220.805	220.805		NADPPPS	0	77.4521	77.4521
NADS1	0	110.403	110.403		NADS1	8.19857e-16	8.39318	8.39318
NADTRHD	0	484.495	484.495		NADTRHD	0	331.659	331.659
NAMNPP	0	55.2012	55.2012		NAMNPP	0	6.95666	6.95666
NAt3_1p5pp	0	883.22	883.22		NAt3_1p5pp	0	192.032	192.032
NAt3_2pp	0	883.22	883.22		NAt3_2pp	0	288.712	288.712
NAt3pp	0	1000	1000		NAt3pp	0	415.636	415.636
NHFRBO	0	0	0		NHFRBO	0	0	0
NI2abcpp	0	220.805	220.805		NI2abcpp	0	100.138	100.138
NI2t3pp	0	883.22	883.22		NI2t3pp	0	350.54	350.54
NI2tpp	0	883.22	883.22		NI2tpp	0	350.511	350.511
NI2uabcpp	0	176.644	176.644		NI2uabcpp	0	111.01	111.01
NMNAT	0	220.805	220.805		NMNAT	0	53.7671	53.7671
NMNDA	0	110.403	110.403		NMNDA	0	8.39318	8.39318
NMNN	0	55.2013	55.2013		NMNN	0	6.95666	6.95666
NMNPtpp	0	0	0		NMNPtpp	0	0	0
NMNt7pp	0	0	0		NMNt7pp	0	0	0
NNAM	0	55.2013	55.2013		NNAM	0	6.95666	6.95666
NNDMBRT	0	0	0		NNDMBRT	0	0	0
NNDPR	-4.87876e-12	0.00213127	0.00213127		NNDPR	5.14761e-15	0.00159345	0.00159345
NO3R1bpp	0	0	0		NO3R1bpp	0	0	0
NO3R1pp	0	0	0		NO3R1pp	0	0	0
NO3R2bpp	0	0	0		NO3R2bpp	0	0	0
NO3R2pp	0	0	0		NO3R2pp	0	0	0
NO3t7pp	0	0	0		NO3t7pp	0	0	0
NODOx	0	0	0		NODOx	0	0	0
NODOy	0	0	0		NODOy	0	0	0
NOVBCNtpp	0	883.22	883.22		NOVBCNtpp	0	154.314	154.314
NTD1	0	220.805	220.805		NTD1	0	32.3042	32.3042
NTD10	0	220.805	220.805		NTD10	0	63.8362	63.8362
NTD10pp	0	0	0		NTD10pp	0	0	0
NTD11	0	220.805	220.805		NTD11	0	108.799	108.799
NTD11pp	0	0	0		NTD11pp	0	0	0
NTD12	0	43.7379	43.7379		NTD12	0	9.27307	9.27307
NTD12pp	0	0	0		NTD12pp	0	0	0
NTD1pp	0	0	0		NTD1pp	0	0	0
NTD2	0	220.805	220.805		NTD2	0	23.8115	23.8115
NTD2pp	0	0	0		NTD2pp	0	0	0
NTD3	0	47.6548	47.6548		NTD3	0	9.23053	9.23053
NTD3pp	0	0	0		NTD3pp	0	0	0
NTD4	0	220.805	220.805		NTD4	0	114.327	114.327
NTD4pp	0	0	0		NTD4pp	0	0	0
NTD5	0	220.805	220.805		NTD5	0	102.8	102.8
NTD5pp	0	0	0		NTD5pp	0	0	0
NTD6	0	74.2528	74.2528		NTD6	0	20.2959	20.2959
NTD6pp	0	0	0		NTD6pp	0	0	0
NTD7	0	220.805	220.805		NTD7	0	53.9442	53.9442
NTD7pp	0	0	0		NTD7pp	0	0	0
NTD8	0	74.2528	74.2528		NTD8	0	22.2627	22.2627
NTD8pp	0	0	0		NTD8pp	0	0	0
NTD9	0	220.805	220.805		NTD9	0	37.5158	37.5158
NTD9pp	0	0	0		NTD9pp	0	0	0
NTP1	0	220.805	220.805		NTP1	0	57.028	57.028
NTP10	0	220.805	220.805		NTP10	0	10.9678	10.9678
NTP11	0	0	0		NTP11	0	0	0
NTP12	0	0	0		NTP12	0	0	0
NTP3	0	220.805	220.805		NTP3	0	95.8259	95.8259
NTP3pp	0	0	0		NTP3pp	0	0	0
NTP5	0	220.805	220.805		NTP5	0	5.25466	5.25466
NTPP1	0	220.805	220.805		NTPP1	0	103.226	103.226
NTPP10	0	43.7379	43.7379		NTPP10	0	9.27307	9.27307
NTPP11	0	73.6017	73.6017		NTPP11	0	18.4629	18.4629
NTPP2	0	220.805	220.805		NTPP2	0	103.653	103.653
NTPP3	0	220.805	220.805		NTPP3	0	82.9687	82.9687
NTPP4	0	220.805	220.805		NTPP4	0	88.802	88.802
NTPP5	0	220.805	220.805		NTPP5	0	103.302	103.302
NTPP6	0	220.805	220.805		NTPP6	0	100.27	100.27
NTPP7	0	220.805	220.805		NTPP7	0	57.7313	57.7313
NTPP8	0	220.805	220.805		NTPP8	0	101.601	101.601
NTPP9	0	96.899	96.899		NTPP9	0	11.5061	11.5061
NTPTP1	0	74.2528	74.2528		NTPTP1	0	21.2415	21.2415
NTPTP2	0	220.805	220.805		NTPTP2	0	31.064	31.064
NTRIR2x	0	0	0		NTRIR2x	0	0	0
NTRIR3pp	0	0	0		NTRIR3pp	0	0	0
NTRIR4pp	0	5.25907e-31	5.25907e-31		NTRIR4pp	0	6.57384e-32	6.57384e-32
O16A4COLIPAabctex	0	0	0		O16A4COLIPAabctex	0	0	0
O16A4Lpp	0	0	0		O16A4Lpp	0	0	0
O16AP1pp	0	0	0		O16AP1pp	0	0	0
O16AP2pp	0	0	0		O16AP2pp	0	0	0
O16AP3pp	0	0	0		O16AP3pp	0	0	0
O16AT	0	0	0		O16AT	0	0	0
O16AUNDtpp	0	0	0		O16AUNDtpp	0	0	0
O16GALFT	0	0	0		O16GALFT	0	0	0
O16GLCT1	0	0	0		O16GLCT1	0	0	0
O16GLCT2	0	0	0		O16GLCT2	0	0	0
OAADC	0	128.271	128.271		OAADC	0	60.653	60.653
OBTFL	0	38.0042	38.0042		OBTFL	0	8.09782	8.09782
OCDCAtexi	0	0	0		OCDCAtexi	0	0	0
OCDCEAtexi	0	0	0		OCDCEAtexi	0	0	0
OCTDPS	0	0.000208636	0.000208636		OCTDPS	0	0.000155988	0.000155988
OCTNLL	0	0	0		OCTNLL	0	0	0
OGMEACPD	0	1.80708e-06	1.80708e-06		OGMEACPD	0	1.12003e-06	1.12003e-06
OGMEACPR	0	1.82464e-06	1.82464e-06		OGMEACPR	0	4.66764e-07	4.66764e-07
OGMEACPS	0	2.38482e-19	2.38482e-19		OGMEACPS	0	4.57372e-07	4.57372e-07
OHPHM	0	0	0		OHPHM	3.61852e-18	3.61852e-18	0
OMBZLM	0	0	0		OMBZLM	3.61852e-18	3.61852e-18	0
OMCDC	0	0.421511	0.421511		OMCDC	0	0.315145	0.315145
OMMBLHX	0	0	0		OMMBLHX	0	0	0
OMMBLHX3	0	0	0		OMMBLHX3	0	0	0
OMPDC	-2.31447e-17	0.309487	0.309487		OMPDC	0	0.23139	0.23139
OMPHHX	0	0	0		OMPHHX	0	0	0
OMPHHX3	0	0	0		OMPHHX3	0	0	0
OP4ENH	0	0	0		OP4ENH	0	0	0
OPHBDC	8.19934e-19	0.000208636	0.000208636		OPHBDC	0	0.000155913	0.000155913
OPHHX	0	0.000208636	0.000208636		OPHHX	0	0.000155913	0.000155913
OPHHX3	0	0.000208636	0.000208636		OPHHX3	0	0.000155913	0.000155913
OPMEACPD	0	1.86084e-06	1.86084e-06		OPMEACPD	0	1.12003e-06	1.12003e-06
OPMEACPR	0	1.78063e-06	1.78063e-06		OPMEACPR	0	4.66764e-07	4.66764e-07
OPMEACPS	0	1.7895e-06	1.7895e-06		OPMEACPS	0	4.57912e-07	4.57912e-07
ORNDC	0	39.5074	39.5074		ORNDC	0	5.74315	5.74315
ORNabcpp	0	176.644	176.644		ORNabcpp	0	81.6438	81.6438
OROTt2_2pp	0	0	0		OROTt2_2pp	0	0	0
OXAMTC	0	0	0		OXAMTC	0	0	0
OXCDC	0	0	0		OXCDC	0	0	0
OXCOAHDH	0	0	0		OXCOAHDH	0	0	0
OXDHCOAT	0	0	0		OXDHCOAT	0	0	0
P5CD	0	161.498	161.498		P5CD	0	13.6232	13.6232
P5CR	0	56.655	56.655		P5CR	0	1.37406	1.37406
PA120abcpp	0	98.1356	98.1356		PA120abcpp	0	51.8246	51.8246
PA140abcpp	0	98.1356	98.1356		PA140abcpp	0	51.8246	51.8246
PA141abcpp	0	98.1356	98.1356		PA141abcpp	0	51.8246	51.8246
PA160abcpp	0	98.1356	98.1356		PA160abcpp	0	51.6257	51.6257
PA161abcpp	0	98.1356	98.1356		PA161abcpp	0	51.8246	51.8246
PA180abcpp	0	98.1356	98.1356		PA180abcpp	0	51.8246	51.8246
PA181abcpp	0	98.1356	98.1356		PA181abcpp	0	51.8246	51.8246
PACCOAE	0	0	0		PACCOAE	0	0	0
PACCOAL	0	0	0		PACCOAL	0	0	0
PANTS	0	0.000538898	0.000538898		PANTS	1.60328e-14	0.00040291	0.00040291
PAPA120	0	220.805	220.805		PAPA120	0	118.661	118.661
PAPA120pp	0	98.1356	98.1356		PAPA120pp	0	51.8246	51.8246
PAPA140	0	220.805	220.805		PAPA140	0	118.661	118.661
PAPA140pp	0	98.1356	98.1356		PAPA140pp	0	51.8246	51.8246
PAPA141	0	220.805	220.805		PAPA141	0	118.661	118.661
PAPA141pp	-8.31051e-14	98.1356	98.1356		PAPA141pp	0	51.8246	51.8246
PAPA160	0	220.805	220.805		PAPA160	0	117.623	117.623
PAPA160pp	-6.09883e-14	98.1356	98.1356		PAPA160pp	-9.76555e-15	51.6257	51.6257
PAPA161	0	220.805	220.805		PAPA161	0	118.661	118.661
PAPA161pp	0	98.1356	98.1356		PAPA161pp	0	51.8246	51.8246
PAPA180	0	220.805	220.805		PAPA180	0	118.661	118.661
PAPA180pp	0	98.1356	98.1356		PAPA180pp	0	51.8246	51.8246
PAPA181	0	220.805	220.805		PAPA181	0	118.661	118.661
PAPA181pp	0	98.1356	98.1356		PAPA181pp	0	51.8246	51.8246
PAPPT3	0	22.9962	22.9962		PAPPT3	0	2.48248	2.48248
PAPSR	0	20.1873	20.1873		PAPSR	0	2.08668	2.08668
PAPSR2	0	20.1873	20.1873		PAPSR2	0	3.52503	3.52503
PDE1	0	220.805	220.805		PDE1	0	16.2741	16.2741
PDE4	0	220.805	220.805		PDE4	0	19.0369	19.0369
PDH	0	494.025	494.025		PDH	0	40.679	40.679
PDX5PO2	0	0.000208636	0.000208636		PDX5PO2	0	0.000155988	0.000155988
PDX5POi	0	0.000208636	0.000208636		PDX5POi	0	0.000155981	0.000155981
PDX5PS	0	0.000208636	0.000208636		PDX5PS	0	0.000155988	0.000155988
PDXPP	0	220.805	220.805		PDXPP	0	34.5819	34.5819
PE120abcpp	0	73.6017	73.6017		PE120abcpp	5.25907e-31	24.4561	24.4561
PE140abcpp	0	73.6017	73.6017		PE140abcpp	0	24.4561	24.4561
PE141abcpp	0	73.6017	73.6017		PE141abcpp	0	29.1341	29.1341
PE160abcpp	0	73.6017	73.6017		PE160abcpp	1.30223e-29	24.6602	24.6602
PE161abcpp	0	73.6017	73.6017		PE161abcpp	0	29.1341	29.1341
PE180abcpp	0	73.6017	73.6017		PE180abcpp	1.60402e-29	24.6602	24.6602
PE181abcpp	0	73.6017	73.6017		PE181abcpp	-5.75631e-15	29.1341	29.1341
PEAMNOpp	0	0	0		PEAMNOpp	0	0	0
PETNT161pp	0	0	0		PETNT161pp	0	0	0
PETNT181pp	0	0	0		PETNT181pp	0	1.4013e-45	1.4013e-45
PFK	0	230.335	230.335		PFK	0	115.707	115.707
PFK_2	0	0	0		PFK_2	0	0	0
PFK_3	0	230.335	230.335		PFK_3	0	29.5404	29.5404
PFL	0	131.412	131.412		PFL	0	43.7516	43.7516
PG120abcpp	7.57306e-29	73.6017	73.6017		PG120abcpp	0	24.4561	24.4561
PG140abcpp	0	73.6017	73.6017		PG140abcpp	0	24.4561	24.4561
PG141abcpp	0	73.6017	73.6017		PG141abcpp	0	29.1341	29.1341
PG160abcpp	0	73.6017	73.6017		PG160abcpp	0	24.4561	24.4561
PG161abcpp	-1.12466e-15	73.6017	73.6017		PG161abcpp	0	29.1341	29.1341
PG180abcpp	0	73.6017	73.6017		PG180abcpp	0	24.4561	24.4561
PG181abcpp	0	73.6017	73.6017		PG181abcpp	0	29.1341	29.1341
PGCD	0	99.758	99.758		PGCD	0	7.91857	7.91857
PGL	0	126.58	126.58		PGL	0	60.0921	60.0921
PGLYCP	0	0	0		PGLYCP	0	0	0
PGP120abcpp	0	51.9541	51.9541		PGP120abcpp	0	17.8168	17.8168
PGP140abcpp	0	51.9541	51.9541		PGP140abcpp	0	18.329	18.329
PGP141abcpp	0	51.9541	51.9541		PGP141abcpp	0	18.329	18.329
PGP160abcpp	0	51.9541	51.9541		PGP160abcpp	0	17.7932	17.7932
PGP161abcpp	0	51.9541	51.9541		PGP161abcpp	0	17.8168	17.8168
PGP180abcpp	0	51.9541	51.9541		PGP180abcpp	0	17.8168	17.8168
PGP181abcpp	0	51.9541	51.9541		PGP181abcpp	0	17.8168	17.8168
PGPP120	0	55.2013	55.2013		PGPP120	0	18.4597	18.4597
PGPP120pp	0	51.9541	51.9541		PGPP120pp	0	17.8168	17.8168
PGPP140	0	55.2013	55.2013		PGPP140	0	19.0102	19.0102
PGPP140pp	0	51.9541	51.9541		PGPP140pp	0	18.329	18.329
PGPP141	0	55.2013	55.2013		PGPP141	0	19.0102	19.0102
PGPP141pp	0	51.9541	51.9541		PGPP141pp	0	18.329	18.329
PGPP160	0	55.2013	55.2013		PGPP160	0	18.4344	18.4344
PGPP160pp	0	51.9541	51.9541		PGPP160pp	0	17.7932	17.7932
PGPP161	0	55.2013	55.2013		PGPP161	0	18.4597	18.4597
PGPP161pp	0	51.9541	51.9541		PGPP161pp	0	17.8168	17.8168
PGPP180	0	55.2013	55.2013		PGPP180	0	18.4597	18.4597
PGPP180pp	0	51.9541	51.9541		PGPP180pp	0	17.8168	17.8168
PGPP181	0	55.2013	55.2013		PGPP181	0	18.4597	18.4597
PGPP181pp	0	51.9541	51.9541		PGPP181pp	0	17.8168	17.8168
PGSA120	0	55.2013	55.2013		PGSA120	0	18.4597	18.4597
PGSA140	0	55.2013	55.2013		PGSA140	0	19.0102	19.0102
PGSA141	1.15265e-13	55.2013	55.2013		PGSA141	-2.90734e-14	19.0102	19.0102
PGSA160	0	55.2013	55.2013		PGSA160	0	18.4344	18.4344
PGSA161	0	55.2013	55.2013		PGSA161	0	18.4597	18.4597
PGSA180	0	55.2013	55.2013		PGSA180	0	18.4597	18.4597
PGSA181	0	55.2013	55.2013		PGSA181	0	18.4597	18.4597
PHEMEabcpp	0	0	0		PHEMEabcpp	0	0	0
PHEMEtiex	0	0	0		PHEMEtiex	0	0	0
PHETRS	0	0	0		PHETRS	0	0	0
PHYTSpp	0	0	0		PHYTSpp	0	0	0
PIuabcpp	0	294.407	294.407		PIuabcpp	0	92.3725	92.3725
PLIPA1A120pp	0	51.9541	51.9541		PLIPA1A120pp	0	17.9728	17.9728
PLIPA1A140pp	0	51.9541	51.9541		PLIPA1A140pp	0	3.9924	3.9924
PLIPA1A141pp	0	51.9541	51.9541		PLIPA1A141pp	0	1.05991	1.05991
PLIPA1A160pp	0	51.9541	51.9541		PLIPA1A160pp	0	2.41768	2.41768
PLIPA1A161pp	0	51.9541	51.9541		PLIPA1A161pp	0	19.9232	19.9232
PLIPA1A180pp	0	51.9541	51.9541		PLIPA1A180pp	0	1.29893	1.29893
PLIPA1A181pp	0	51.9541	51.9541		PLIPA1A181pp	0	19.9232	19.9232
PLIPA1E120pp	-1.57772e-30	73.6017	73.6017		PLIPA1E120pp	0	24.4561	24.4561
PLIPA1E140pp	0	73.6017	73.6017		PLIPA1E140pp	-3.9443e-31	24.4561	24.4561
PLIPA1E141pp	0	73.6017	73.6017		PLIPA1E141pp	0	29.1341	29.1341
PLIPA1E160pp	0	73.6017	73.6017		PLIPA1E160pp	0	24.6602	24.6602
PLIPA1E161pp	0	73.6017	73.6017		PLIPA1E161pp	0	29.1341	29.1341
PLIPA1E180pp	0	73.6017	73.6017		PLIPA1E180pp	0	24.6602	24.6602
PLIPA1E181pp	0	73.6017	73.6017		PLIPA1E181pp	0	29.1341	29.1341
PLIPA1G120pp	0	73.6017	73.6017		PLIPA1G120pp	1.77886e-14	24.4561	24.4561
PLIPA1G140pp	0	73.6017	73.6017		PLIPA1G140pp	0	24.4561	24.4561
PLIPA1G141pp	0	73.6017	73.6017		PLIPA1G141pp	0	29.1341	29.1341
PLIPA1G160pp	0	73.6017	73.6017		PLIPA1G160pp	0	24.4561	24.4561
PLIPA1G161pp	0	73.6017	73.6017		PLIPA1G161pp	0	29.1341	29.1341
PLIPA1G180pp	0	73.6017	73.6017		PLIPA1G180pp	0	24.4561	24.4561
PLIPA1G181pp	0	73.6017	73.6017		PLIPA1G181pp	0	29.1341	29.1341
PLIPA2A120pp	0	42.0581	42.0581		PLIPA2A120pp	0	12.683	12.683
PLIPA2A140pp	0	42.0581	42.0581		PLIPA2A140pp	0	4.27261	4.27261
PLIPA2A141pp	0	42.0581	42.0581		PLIPA2A141pp	0	1.0786	1.0786
PLIPA2A160pp	0	42.0581	42.0581		PLIPA2A160pp	0	2.51113	2.51113
PLIPA2A161pp	0	42.0581	42.0581		PLIPA2A161pp	4.62223e-33	15.8103	15.8103
PLIPA2A180pp	0	42.0581	42.0581		PLIPA2A180pp	0	1.32524	1.32524
PLIPA2A181pp	0	42.0581	42.0581		PLIPA2A181pp	0	15.8103	15.8103
PLIPA2E120pp	-2.01149e-15	27.7343	27.7343		PLIPA2E120pp	0	4.97107	4.97107
PLIPA2E140pp	0	27.7343	27.7343		PLIPA2E140pp	0	2.82453	2.82453
PLIPA2E141pp	0	27.7343	27.7343		PLIPA2E141pp	0	0.954342	0.954342
PLIPA2E160pp	0	27.7343	27.7343		PLIPA2E160pp	0	1.927	1.927
PLIPA2E161pp	0	27.7343	27.7343		PLIPA2E161pp	0	5.33393	5.33393
PLIPA2E180pp	0	27.7343	27.7343		PLIPA2E180pp	0	1.14247	1.14247
PLIPA2E181pp	0	27.7343	27.7343		PLIPA2E181pp	0	5.33393	5.33393
PLIPA2G120pp	0	31.5436	31.5436		PLIPA2G120pp	-1.47911e-31	6.253	6.253
PLIPA2G140pp	3.55271e-15	31.5436	31.5436		PLIPA2G140pp	0	3.19254	3.19254
PLIPA2G141pp	0	31.5436	31.5436		PLIPA2G141pp	0	0.993807	0.993807
PLIPA2G160pp	0	31.5436	31.5436		PLIPA2G160pp	0	2.08908	2.08908
PLIPA2G161pp	0	31.5436	31.5436		PLIPA2G161pp	0	6.94225	6.94225
PLIPA2G180pp	0	31.5436	31.5436		PLIPA2G180pp	0	1.19847	1.19847
PLIPA2G181pp	0	31.5436	31.5436		PLIPA2G181pp	0	6.94225	6.94225
PMDPHT	0	0.000417271	0.000417271		PMDPHT	0	0.000311975	0.000311975
PMEACPE	0	1.80184e-06	1.80184e-06		PMEACPE	0	1.12021e-06	1.12021e-06
PMPK	0	220.805	220.805		PMPK	0	0.880405	0.880405
PNTK	0	0.000538898	0.000538898		PNTK	3.45487e-32	0.00040291	0.00040291
PNTOt4pp	0	0	0		PNTOt4pp	0	0	0
POAACR	0	0	0		POAACR	0	0	0
POX	0	108.883	108.883		POX	0	39.5043	39.5043
PPA	0	220.805	220.805		PPA	0	109.826	109.826
PPA2	0	220.805	220.805		PPA2	0	107.49	107.49
PPAt4pp	0	0	0		PPAt4pp	0	0	0
PPBNGS	0	0.00166909	0.00166909		PPBNGS	0	0.0012479	0.0012479
PPC	0	220.805	220.805		PPC	0	60.7773	60.7773
PPCDC	3.07527e-13	0.000538898	0.000538898		PPCDC	0	0.00040291	0.00040291
PPCK	0	220.805	220.805		PPCK	0	54.6591	54.6591
PPCSCT	0	1000	1000		PPCSCT	0	63.1909	63.1909
PPGPPDP	0	220.805	220.805		PPGPPDP	0	6.61316	6.61316
PPNCL2	0	0.000538898	0.000538898		PPNCL2	0	0.000402717	0.000402717
PPND	0	0.129222	0.129222		PPND	0	0.0966137	0.0966137
PPNDH	0	0.173331	0.173331		PPNDH	0	0.129592	0.129592
PPPGO	0	0.000208635	0.000208635		PPPGO	0	0.000155988	0.000155988
PPPGO3	0	0.000208636	0.000208636		PPPGO3	0	0.000155988	0.000155988
PPPNDO	0	0	0		PPPNDO	0	0	0
PPS	0	220.805	220.805		PPS	0	113.619	113.619
PPTHpp	0	0	0		PPTHpp	0	0	0
PRAIS	-1.98196e-14	21.3312	21.3312		PRAIS	1.63971e-15	4.36228	4.36228
PRAIi	0	0.0531815	0.0531815		PRAIi	0	0.0397614	0.0397614
PRAMPC	0	0.0886356	0.0886356		PRAMPC	0	0.0662689	0.0662689
PRASCSi	-1.30179e-15	21.3312	21.3312		PRASCSi	-1.73516e-15	4.36228	4.36228
PRATPP	0	0.0886356	0.0886356		PRATPP	0	0.0662689	0.0662689
PRFGS	5.77246e-16	21.3312	21.3312		PRFGS	-9.72239e-15	4.36228	4.36228
PROD2	0	56.655	56.655		PROD2	0	1.37406	1.37406
PROGLYabcpp	0	0	0		PROGLYabcpp	0	0	0
PROTRS	0	0	0		PROTRS	0	0	0
PROabcpp	0	294.407	294.407		PROabcpp	0	95.2558	95.2558
PROt4pp	0	1000	1000		PROt4pp	0	255.559	255.559
PSCLYSt2pp	0	0	0		PSCLYSt2pp	0	0	0
PSD120	0	32.0678	32.0678		PSD120	7.85779e-32	5.645	5.645
PSD140	0	32.0678	32.0678		PSD140	0	2.82453	2.82453
PSD141	0	32.0678	32.0678		PSD141	0	0.954342	0.954342
PSD160	0	32.0678	32.0678		PSD160	0	1.927	1.927
PSD161	0	32.0678	32.0678		PSD161	0	5.8718	5.8718
PSD180	0	32.0678	32.0678		PSD180	0	1.14247	1.14247
PSD181	0	32.0678	32.0678		PSD181	0	5.8718	5.8718
PSERT	7.95587e-14	99.758	99.758		PSERT	0	7.91857	7.91857
PSP_L	0	99.758	99.758		PSP_L	0	7.91857	7.91857
PSP_Lpp	0	0	0		PSP_Lpp	0	0	0
PSSA120	0	32.0678	32.0678		PSSA120	0	5.645	5.645
PSSA140	0	32.0678	32.0678		PSSA140	0	2.82453	2.82453
PSSA141	0	32.0678	32.0678		PSSA141	0	0.954342	0.954342
PSSA160	-3.56024e-15	32.0678	32.0678		PSSA160	0	1.927	1.927
PSSA161	0	32.0678	32.0678		PSSA161	0	5.8718	5.8718
PSSA180	0	32.0678	32.0678		PSSA180	0	1.14247	1.14247
PSSA181	0	32.0678	32.0678		PSSA181	0	5.8718	5.8718
PTA2	0	1000	1000		PTA2	0	279.635	279.635
PTHRpp	0	0	0		PTHRpp	0	0	0
PTPATi	0	0.000538898	0.000538898		PTPATi	0	0.000402909	0.000402909
PTRCTA	0	39.5074	39.5074		PTRCTA	0	5.74315	5.74315
PTRCabcpp	0	176.644	176.644		PTRCabcpp	0	71.3801	71.3801
PTRCt2pp	0	441.61	441.61		PTRCt2pp	0	156.313	156.313
PYAM5PO	0	484.495	484.495		PYAM5PO	0	8.68478	8.68478
PYDAMK	0	220.805	220.805		PYDAMK	0	9.33225	9.33225
PYDAMtpp	0	0	0		PYDAMtpp	0	0	0
PYDXK	0	220.805	220.805		PYDXK	0	28.6046	28.6046
PYDXNK	0	220.805	220.805		PYDXNK	0	34.5819	34.5819
PYDXNtpp	0	0	0		PYDXNtpp	0	0	0
PYDXPP	0	220.805	220.805		PYDXPP	0	28.6046	28.6046
PYDXtpp	0	0	0		PYDXtpp	0	0	0
PYK	0	237.482	237.482		PYK	0	128.787	128.787
PYROX	0	0	0		PYROX	0	0	0
QMO2	0	0	0		QMO2	0	0	0
QMO3	0	0	0		QMO3	0	0	0
QULNS	0	0.00213127	0.00213127		QULNS	0	0.00159345	0.00159345
R15BPK	0	1000	1000		R15BPK	0	63.8362	63.8362
R1PK	-2.37862e-16	1000	1000		R1PK	0	63.8362	63.8362
R5PP	0	220.805	220.805		R5PP	0	41.3094	41.3094
R5PPpp	0	0	0		R5PPpp	0	0	0
RBFK	0	0.000208636	0.000208636		RBFK	0	0.000155988	0.000155988
RBFSa	0	0.000834543	0.000834543		RBFSa	0	0.000623652	0.000623652
RBFSb	0	0.000417271	0.000417271		RBFSb	1.77897e-19	0.000311826	0.000311826
RBK	0	220.805	220.805		RBK	0	41.3094	41.3094
RBK_L1	0	0	0		RBK_L1	0	0	0
RFAMPtpp	0	883.22	883.22		RFAMPtpp	0	154.314	154.314
RHAT1	0	0	0		RHAT1	0	0	0
RHCCE	0	9.7038	9.7038		RHCCE	0	2.29827	2.29827
RIBabcpp	0	0	0		RIBabcpp	0	0	0
RMK	0	0	0		RMK	0	0	0
RMNtpp	0	0	0		RMNtpp	0	0	0
RNDR1	0	74.2528	74.2528		RNDR1	0	2.63124	2.63124
RNDR1b	0	74.2528	74.2528		RNDR1b	0	18.5478	18.5478
RNDR2	0	74.2528	74.2528		RNDR2	0	2.67919	2.67919
RNDR2b	0	74.2528	74.2528		RNDR2b	0	20.7677	20.7677
RNDR3	0	47.6548	47.6548		RNDR3	0	2.19033	2.19033
RNDR3b	0	47.6548	47.6548		RNDR3b	0	7.95355	7.95355
RNDR4	0	58.0522	58.0522		RNDR4	0	2.41729	2.41729
RNDR4b	0	58.0522	58.0522		RNDR4b	0	12.0602	12.0602
RNTR1c2	0	74.2528	74.2528		RNTR1c2	0	19.4662	19.4662
RNTR2c2	0	74.2528	74.2528		RNTR2c2	0	20.995	20.995
RNTR3c2	0	47.6548	47.6548		RNTR3c2	0	9.23053	9.23053
RNTR4c2	0	58.0522	58.0522		RNTR4c2	0	13.9874	13.9874
RZ5PP	0	0	0		RZ5PP	0	0	0
S2FE2SR	0	1.09897e-06	1.09897e-06		S2FE2SR	0	6.2467e-07	6.2467e-07
S2FE2SS	0	0.000267577	0.000267577		S2FE2SS	0	0.00019996	0.00019996
S2FE2SS2	0	0.000243252	0.000243252		S2FE2SS2	0	0.000181782	0.000181782
S2FE2ST	0	2.61964e-05	2.61964e-05		S2FE2ST	0	1.95765e-05	1.95765e-05
S4FE4SR	0	0.000243252	0.000243252		S4FE4SR	0	0.000181782	0.000181782
S4FE4ST	-4.03187e-19	0.000243252	0.000243252		S4FE4ST	0	0.000181782	0.000181782
S7PI	0	0	0		S7PI	0	0	0
SADH	0	40.3746	40.3746		SADH	0	4.98621	4.98621
SADT2	0	20.1873	20.1873		SADT2	0	3.52503	3.52503
SARCOX	0	0	0		SARCOX	0	0	0
SBTptspp	0	0	0		SBTptspp	0	0	0
SCYSDS	0	0.00102353	0.00102353		SCYSDS	0	0.000765249	0.000765249
SDPDS	0	0.347055	0.347055		SDPDS	0	0.259477	0.259477
SELCYSS	0	0	0		SELCYSS	0	0	0
SELGTHR	0	0	0		SELGTHR	0	0	0
SELGTHR2	0	0	0		SELGTHR2	0	0	0
SELGTHR3	0	0	0		SELGTHR3	0	0	0
SELNPS	0	0	0		SELNPS	0	0	0
SELR	0	0	0		SELR	0	0	0
SELtpp	0	0	0		SELtpp	0	0	0
SEPHCHCS	0	0	0		SEPHCHCS	0	0	0
SERD_D	0	99.758	99.758		SERD_D	0	10.9952	10.9952
SERD_L	0	99.758	99.758		SERD_L	0	11.9308	11.9308
SERTRS	0	0	0		SERTRS	0	0	0
SERTRS2	0	0	0		SERTRS2	0	0	0
SERt4pp	0	1000	1000		SERt4pp	0	292.657	292.657
SFGTHi	0	0	0		SFGTHi	0	0	0
SGDS	0	40.3746	40.3746		SGDS	0	4.98621	4.98621
SGSAD	0	40.3746	40.3746		SGSAD	-6.07701e-16	4.98621	4.98621
SHCHCS3	0	0	0		SHCHCS3	0	0	0
SHCHD2	0	0.000208636	0.000208636		SHCHD2	0	0.000155908	0.000155908
SHCHF	0	0.000208636	0.000208636		SHCHF	0	0.000155908	0.000155908
SHKK	0	0.35657	0.35657		SHKK	0	0.266591	0.266591
SHSL1	0	0.143997	0.143997		SHSL1	0	0.10766	0.10766
SKMt2pp	0	0	0		SKMt2pp	0	0	0
SLNTtpp	0	0	0		SLNTtpp	0	0	0
SO4t2pp	0	0.235964	0.235964		SO4t2pp	0	0.17642	0.17642
SOTA	0	40.3746	40.3746		SOTA	0	4.98621	4.98621
SPMDAT1	0	0	0		SPMDAT1	0	0	0
SPMDAT2	0	0	0		SPMDAT2	0	0	0
SPMDabcpp	0	176.644	176.644		SPMDabcpp	0	83.731	83.731
SPMDt3pp	0	176.644	176.644		SPMDt3pp	0	83.731	83.731
SPMS	0	0	0		SPMS	0	0	0
SPODM	0	0	0		SPODM	0	0	0
SPODMpp	0	0	0		SPODMpp	0	0	0
SSALx	0	49.7029	49.7029		SSALx	0	18.667	18.667
SSALy	0	53.1307	53.1307		SSALy	0	18.667	18.667
SUCASPtpp	0	0	0		SUCASPtpp	0	0	0
SUCBZL	0	0	0		SUCBZL	0	0	0
SUCBZS	0	0	0		SUCBZS	0	0	0
SUCCt2_2pp	0	294.407	294.407		SUCCt2_2pp	0	58.6197	58.6197
SUCCt2_3pp	0	220.805	220.805		SUCCt2_3pp	0	29.841	29.841
SUCCt3pp	0	294.407	294.407		SUCCt3pp	0	61.4037	61.4037
SUCDi	0	114.36	114.36		SUCDi	0	114.103	114.103
SUCFUMtpp	0	0	0		SUCFUMtpp	0	0	0
SUCMALtpp	0	0	0		SUCMALtpp	0	0	0
SUCTARTtpp	0	0	0		SUCTARTtpp	0	0	0
SUCptspp	0	0	0		SUCptspp	0	0	0
SULFACabcpp	0	0	0		SULFACabcpp	0	0	0
SULR	0	20.1873	20.1873		SULR	0	3.52503	3.52503
SULabcpp	0	0.235779	0.235779		SULabcpp	0	0.176194	0.176194
TARTD	0	0	0		TARTD	0	0	0
TARTt2_3pp	0	0	0		TARTt2_3pp	0	0	0
TAUDO	0	0	0		TAUDO	0	0	0
TAURabcpp	0	0	0		TAURabcpp	0	0	0
TDP	0	220.805	220.805		TDP	0	0.569215	0.569215
TDPADGAT	0	0	0		TDPADGAT	0	0	0
TDPAGTA	0	0	0		TDPAGTA	0	0	0
TDPDRE	0	0	0		TDPDRE	0	0	0
TDPDRR	0	0	0		TDPDRR	0	0	0
TDPGDH	0	0	0		TDPGDH	0	0	0
TDSK	0	0.0182028	0.0182028		TDSK	0	0.0136094	0.0136094
TDSR1	0	0	0		TDSR1	0	0	0
TDSR2	0	0	0		TDSR2	0	0	0
THD2pp	0	441.61	441.61		THD2pp	0	281.017	281.017
THDPS	0	0.347055	0.347055		THDPS	0	0.259477	0.259477
THFAT	0	1000	1000		THFAT	0	70.5152	70.5152
THIORDXi	0	55.4079	55.4079		THIORDXi	0	4.90392	4.90392
THMDt2pp_copy1	0	1000	1000		THMDt2pp_copy1	0	421.275	421.275
THMabcpp	0	0	0		THMabcpp	0	0	0
THRA2	0	484.495	484.495		THRA2	0	6.69949	6.69949
THRA	0	52.3174	52.3174		THRA	0	13.9382	13.9382
THRD	0	52.3174	52.3174		THRD	0	19.159	19.159
THRD_L	0	38.0042	38.0042		THRD_L	0	8.09782	8.09782
THRS	0	52.3174	52.3174		THRS	-3.31167e-15	19.159	19.159
THRTRS	0	0	0		THRTRS	0	0	0
THRabcpp	0	294.407	294.407		THRabcpp	0	85.2056	85.2056
THRt2pp	0	441.61	441.61		THRt2pp	0	246.487	246.487
THRt4pp	0	1000	1000		THRt4pp	0	288.267	288.267
THYMt3pp	0	0	0		THYMt3pp	0	0	0
THZPSN3	0	0.000208636	0.000208636		THZPSN3	0	0.000155988	0.000155988
TMAOR1	0	0	0		TMAOR1	0	0	0
TMAOR1pp	0	0	0		TMAOR1pp	0	0	0
TMAOR2	0	0	0		TMAOR2	0	0	0
TMAOR2pp	0	0	0		TMAOR2pp	0	0	0
TMDK1	0	220.805	220.805		TMDK1	0	102.8	102.8
TMDS	0	0.0244806	0.0244806		TMDS	0	0.018303	0.018303
TMK	0	0	0		TMK	0	0	0
TMPK	0	220.805	220.805		TMPK	0	0.569215	0.569215
TMPPP	0	0.000208636	0.000208636		TMPPP	0	0.000155988	0.000155988
TPRDCOAS	0	0	0		TPRDCOAS	0	0	0
TRDR	-1.33976e-13	74.2528	74.2528		TRDR	0	4.90392	4.90392
TRE6PH	0	220.805	220.805		TRE6PH	0	2.41346	2.41346
TRE6PP	0	110.403	110.403		TRE6PP	0	35.9596	35.9596
TRE6PS	1.64653e-15	220.805	220.805		TRE6PS	0	35.9596	35.9596
TREH	0	110.402	110.402		TREH	0	35.9596	35.9596
TREHpp	0	0	0		TREHpp	0	0	0
TREptspp	0	0	0		TREptspp	0	0	0
TRPS1	0	0.0531659	0.0531659		TRPS1	0	0.0396515	0.0396515
TRPS2	0	99.758	99.758		TRPS2	0	8.56985	8.56985
TRPS3	0	0.0531815	0.0531815		TRPS3	0	0.0397614	0.0397614
TRPTRS	0	0	0		TRPTRS	0	0	0
TSULabcpp	0	0	0		TSULabcpp	0	0	0
TTDCAtexi	0	0	0		TTDCAtexi	0	0	0
TTDCEAtexi	0	0	0		TTDCEAtexi	0	0	0
TTRCYCtpp	0	883.22	883.22		TTRCYCtpp	0	148.726	148.726
TUNGSabcpp	0	0	0		TUNGSabcpp	0	0	0
TYRL	0	0.000208636	0.000208636		TYRL	0	0.000155988	0.000155988
TYROXDApp	0	0	0		TYROXDApp	0	0	0
TYRPpp	0	0	0		TYRPpp	0	0	0
TYRTRS	0	0	0		TYRTRS	0	0	0
ThDPAT	0	0	0		ThDPAT	0	0	0
U23GAAT	0	0.0364055	0.0364055		U23GAAT	0	0.0272188	0.0272188
UAAGDS	0	19.3748	19.3748		UAAGDS	0	2.10396	2.10396
UACGALPpp	0	0	0		UACGALPpp	0	0	0
UACGAMPpp	0	0	0		UACGAMPpp	0	0	0
UACMAMO	0	0	0		UACMAMO	0	0	0
UAGCVT	1.15752e-12	22.9962	22.9962		UAGCVT	0	2.48248	2.48248
UAGDP	6.72423e-15	45.9924	45.9924		UAGDP	0	4.96497	4.96497
UAGPT3	2.72619e-15	22.9962	22.9962		UAGPT3	0	2.48248	2.48248
UAMAGS	0	19.3748	19.3748		UAMAGS	0	2.10396	2.10396
UAMAS	0	19.3748	19.3748		UAMAS	0	2.10396	2.10396
UAPGR	-3.94559e-14	22.9962	22.9962		UAPGR	1.25804e-15	2.48248	2.48248
UDCPDP	-5.60888e-13	22.9962	22.9962		UDCPDP	-1.32508e-32	2.48248	2.48248
UDCPDPS	0	5.14552e-05	5.14552e-05		UDCPDPS	0	3.81497e-05	3.81497e-05
UDCPDPpp	0	0	0		UDCPDPpp	0	0	0
UDCPPtppi	0	0	0		UDCPPtppi	0	0	0
UDPGALM	0	0	0		UDPGALM	0	0	0
UDPGALPpp	0	0	0		UDPGALPpp	0	0	0
UDPGD	0	0	0		UDPGD	0	0	0
UDPGDC	0	0	0		UDPGDC	0	0	0
UDPGPpp	0	0	0		UDPGPpp	0	0	0
UGLCURPpp	0	0	0		UGLCURPpp	0	0	0
UGLYCH	0	21.3312	21.3312		UGLYCH	0	4.36228	4.36228
UGMDDS	4.71951e-13	22.9962	22.9962		UGMDDS	0	2.48248	2.48248
UHGADA	-5.78038e-15	0.0364055	0.0364055		UHGADA	0	0.0272188	0.0272188
ULA4NFT	0	0	0		ULA4NFT	0	0	0
ULA4Ntppi	0	0	0		ULA4Ntppi	0	0	0
UM3PL	0	22.9962	22.9962		UM3PL	0	2.48248	2.48248
UM4PCP	0	22.4712	22.4712		UM4PCP	0	2.44458	2.44458
UM4PL	-5.7801e-15	22.4712	22.4712		UM4PL	0	2.44458	2.44458
UPLA4FNF	0	0	0		UPLA4FNF	0	0	0
UPLA4FNT	0	0	0		UPLA4FNT	0	0	0
UPP3MT	0	0.000208636	0.000208636		UPP3MT	0	0.000155983	0.000155983
UPP3S	3.19294e-30	0.000417271	0.000417271		UPP3S	8.58591e-20	0.000311975	0.000311975
UPPDC1	0	0.000208636	0.000208636		UPPDC1	0	0.000155988	0.000155988
UPPRT	0	220.805	220.805		UPPRT	0	23.8115	23.8115
URACPAH	0	0	0		URACPAH	0	0	0
URAt2pp_copy1	0	1000	1000		URAt2pp_copy1	0	416.617	416.617
URDGLYCD	0	0	0		URDGLYCD	0	0	0
URIC	6.58989e-15	21.3312	21.3312		URIC	-1.44201e-18	4.36228	4.36228
URIH	0	220.805	220.805		URIH	0	23.6139	23.6139
URIK2	0	220.805	220.805		URIK2	0	19.0914	19.0914
URIt2pp_copy1	0	1000	1000		URIt2pp_copy1	0	421.275	421.275
USHD	0	0.0182028	0.0182028		USHD	0	0.0136094	0.0136094
VALTRS	0	0	0		VALTRS	0	0	0
VALabcpp	0	294.407	294.407		VALabcpp	0	95.1735	95.1735
WCOS	0	0	0		WCOS	0	0	0
X5PL3E	0	0	0		X5PL3E	0	0	0
XAND	0	21.3312	21.3312		XAND	0	4.36228	4.36228
XANt2pp	0	883.22	883.22		XANt2pp	0	430.119	430.119
XPPT	0	220.805	220.805		XPPT	0	63.8362	63.8362
XTSNH	0	220.805	220.805		XTSNH	0	28.7297	28.7297
XYLK	0	0	0		XYLK	0	0	0
XYLK2	0	0	0		XYLK2	0	0	0
XYLUt2pp	0	0	0		XYLUt2pp	0	0	0
XYLabcpp	0	0	0		XYLabcpp	0	0	0
XYLt2pp	0	0	0		XYLt2pp	0	0	0
ZN2abcpp	0	220.805	220.805		ZN2abcpp	0	114.772	114.772
ZN2t3pp	0	883.22	883.22		ZN2t3pp	0	385.42	385.42
ZN2tpp	0	883.22	883.22		ZN2tpp	0	385.892	385.892
ZNabcpp	0	176.644	176.644		ZNabcpp	0	102.643	102.643
12PPDRtexTGforward	0	0	0		12PPDRtex_TG_forward	0	0	0
12PPDRtexTGreverse	0	0	0		12PPDRtex_TG_reverse	0	0	0
12PPDStexTGforward	0	0	0		12PPDStex_TG_forward	0	0	0
12PPDStexTGreverse	0	0	0		12PPDStex_TG_reverse	0	0	0
23CAMPtexTGforward	0	0	0		23CAMPtex_TG_forward	0	0	0
23CAMPtexTGreverse	0	0	0		23CAMPtex_TG_reverse	0	0	0
23CCMPtexTGforward	0	0	0		23CCMPtex_TG_forward	0	0	0
23CCMPtexTGreverse	0	0	0		23CCMPtex_TG_reverse	0	0	0
23CGMPtexTGforward	0	0	0		23CGMPtex_TG_forward	0	0	0
23CGMPtexTGreverse	0	0	0		23CGMPtex_TG_reverse	0	0	0
23CUMPtexTGforward	0	0	0		23CUMPtex_TG_forward	0	0	0
23CUMPtexTGreverse	0	0	0		23CUMPtex_TG_reverse	0	0	0
23DAPPAtexTGforward	0	0	0		23DAPPAtex_TG_forward	0	0	0
23DAPPAtexTGreverse	0	0	0		23DAPPAtex_TG_reverse	0	0	0
26DAHtexTGforward	0	0	0		26DAHtex_TG_forward	0	0	0
26DAHtexTGreverse	0	0	0		26DAHtex_TG_reverse	0	0	0
34dhpactexTGforward	0	0	0		34dhpactex_TG_forward	0	0	0
34dhpactexTGreverse	0	0	0		34dhpactex_TG_reverse	0	0	0
3AMPtexTGforward	0	0	0		3AMPtex_TG_forward	0	0	0
3AMPtexTGreverse	0	0	0		3AMPtex_TG_reverse	0	0	0
3CMPtexTGforward	0	0	0		3CMPtex_TG_forward	0	0	0
3CMPtexTGreverse	0	0	0		3CMPtex_TG_reverse	0	0	0
3GMPtexTGforward	0	0	0		3GMPtex_TG_forward	0	0	0
3GMPtexTGreverse	0	0	0		3GMPtex_TG_reverse	0	0	0
3HPPtexTGforward	0	0	0		3HPPtex_TG_forward	0	0	0
3HPPtexTGreverse	0	0	0		3HPPtex_TG_reverse	0	0	0
3OAR100TGforward	0	18.6037	18.6037		3OAR100_TG_forward	0	5.64436	5.64436
3OAR100TGreverse	0	-1.52259e-15	1.52259e-15		3OAR100_TG_reverse	0	0	0
3OAR120TGforward	9.57298e-16	30.5858	30.5858		3OAR120_TG_forward	0	5.64436	5.64436
3OAR120TGreverse	0	1.00293e-14	1.00293e-14		3OAR120_TG_reverse	0	1.4483e-31	1.4483e-31
3OAR140TGforward	0	30.5858	30.5858		3OAR140_TG_forward	-2.67162e-17	8.54523	8.54523
3OAR140TGreverse	0	0	0		3OAR140_TG_reverse	0	-1.80118e-15	1.80118e-15
3OAR160TGforward	-3.11613e-15	30.5858	30.5858		3OAR160_TG_forward	0	5.02226	5.02226
3OAR160TGreverse	0	1.26479e-15	1.26479e-15		3OAR160_TG_reverse	0	2.77556e-16	2.77556e-16
3OAR180TGforward	0	30.5858	30.5858		3OAR180_TG_forward	0	2.65048	2.65048
3OAR180TGreverse	0	-9.12661e-15	9.12661e-15		3OAR180_TG_reverse	0	0	0
3OAR40TGforward	0	8.88946	8.88946		3OAR40_TG_forward	8.88178e-16	2.45607	2.45607
3OAR40TGreverse	0	3.65379e-17	3.65379e-17		3OAR40_TG_reverse	0	-3.62475e-16	3.62475e-16
3OAR60TGforward	-3.65379e-17	8.88946	8.88946		3OAR60_TG_forward	0	2.45607	2.45607
3OAR60TGreverse	0	-2.82926e-16	2.82926e-16		3OAR60_TG_reverse	0	-1.36818e-31	1.36818e-31
3OAR80TGforward	2.82926e-16	8.88946	8.88946		3OAR80_TG_forward	0	2.45607	2.45607
3OAR80TGreverse	0	-1.34888e-14	1.34888e-14		3OAR80_TG_reverse	0	-6.31705e-32	6.31705e-32
3PEPTtexTGforward	0	0	0		3PEPTtex_TG_forward	0	0	0
3PEPTtexTGreverse	0	0	0		3PEPTtex_TG_reverse	0	0	0
3UMPtexTGforward	0	0	0		3UMPtex_TG_forward	0	0	0
3UMPtexTGreverse	0	0	0		3UMPtex_TG_reverse	0	0	0
[truncated: 1,218 more rows]

## Sheet: Worksheet E1
Results of Minimal Cut Set analysis with iJO1366 and iJO1366* with the target ethanol
This table includes the corresponding MCS found in the original iJO1366 as well as in iJO1366*, and a separate list of MCS which are only found in iJO1366 or iJO1366* respectively
MCS in iJO1366						Is subset of an MCS in iJO1366*	Is superset of an MCS in iJO1366*	Length	#		MCS in iJO1366*						Is subset of an MCS in iJO1366	Is superset of an MCS in iJO1366	Length	#		MCS only contained in iJO1366						Is subset of an MCS in iJO1366*	Is superset of an MCS in iJO1366*	Length	#		MCS only contained in iJO1366*						Is subset of an MCS in iJO1366	Is superset of an MCS in iJO1366	Length	#
TPITGforward	ATPS4rppTGreverse	ACtexTGreverse	D_LACtexTGreverse			FALSE	FALSE	1	0		TPITGforward	ATPS4rppTGreverse	ACtexTGreverse	EX_lac__D_e			FALSE	FALSE	1	0		TPITGforward	PTArTGforward	ATPS4rppTGreverse	EX_lac__D_e			TRUE	FALSE	1	0		FORtppi	PPC	DRPA	EX_lac__D_e			TRUE	FALSE	1	0
TPITGforward	ATPS4rppTGreverse	ACtexTGreverse	EX_lac__D_e			FALSE	FALSE	2	0		ATPS4rppTGreverse	D_LACt2ppTGreverse	ACtexTGreverse	TPITGforward			FALSE	FALSE	2	0		TPITGforward	ACKrTGreverse	ATPS4rppTGreverse	EX_lac__D_e			TRUE	FALSE	2	0		PPM2TGforward	PPC	FORtppi	EX_lac__D_e			TRUE	FALSE	2	0
PPC	EX_for_e	RPETGreverse	EX_lac__D_e			FALSE	FALSE	3	0		TPITGforward	ATPS4rppTGreverse	ACtexTGreverse	D_LACtexTGreverse			FALSE	FALSE	3	0		ACKrTGreverse	D_LACt2ppTGreverse	ATPS4rppTGreverse	TPITGforward			TRUE	FALSE	3	0		ATPS4rppTGreverse	PPC	ACtexTGreverse	EX_lac__D_e			TRUE	FALSE	3	0
TKT2TGreverse	PPC	EX_for_e	EX_lac__D_e			FALSE	FALSE	4	87		FORtppi	PPC	DRPA	EX_lac__D_e			TRUE	FALSE	4	189		TPITGforward	ACKrTGreverse	ATPS4rppTGreverse	D_LACtexTGreverse			TRUE	FALSE	4	6		PPC	EX_h2o_e	EX_ac_e	EX_lac__D_e			TRUE	FALSE	4	108
PPC	TKT1TGreverse	EX_for_e	EX_lac__D_e			FALSE	FALSE	5	678		PPM2TGforward	PPC	FORtppi	EX_lac__D_e			TRUE	FALSE	5	871		D_LACt2ppTGreverse	PTArTGforward	ATPS4rppTGreverse	TPITGforward			TRUE	FALSE	5	560		PPC	FORtppi	ACtexTGreverse	EX_lac__D_e			TRUE	FALSE	5	753
TALATGreverse	PPC	EX_for_e	EX_lac__D_e			FALSE	FALSE	6	3773		ATPS4rppTGreverse	PPC	ACtexTGreverse	EX_lac__D_e			TRUE	FALSE	6	6108		TPITGforward	PTArTGforward	ATPS4rppTGreverse	D_LACtexTGreverse			TRUE	FALSE	6	2073		PPC	EX_h2o_e	ACtexTGreverse	EX_lac__D_e			TRUE	FALSE	6	4408
D_LACt2ppTGreverse	ATPS4rppTGreverse	EX_ac_e	TPITGforward			FALSE	FALSE	SUM	4538		PPC	TKT2TGreverse	EX_h2o_e	EX_lac__D_e			FALSE	FALSE	SUM	7168		PGITGforward	EX_lac__D_e	PPC	ACtexTGreverse	PFL		FALSE	TRUE	SUM	2639		H2OtexTGforward	PPC	ACtexTGreverse	EX_lac__D_e			TRUE	FALSE	SUM	5269
ATPS4rppTGreverse	D_LACt2ppTGreverse	ACtexTGreverse	TPITGforward			FALSE	FALSE	Num subsets	11		PPC	EX_h2o_e	EX_ac_e	EX_lac__D_e			TRUE	FALSE	Num subset	231		PPC	ACtexTGreverse	GLCptspp	D_LACt2ppTGreverse	PFL		FALSE	TRUE				PPC	ACtexTGreverse	ICL	EX_lac__D_e			TRUE	FALSE
RPETGreverse	PPC	D_LACt2ppTGreverse	FORtexTGreverse			FALSE	FALSE	Num supersets	1516		PPC	FORtppi	ACtexTGreverse	EX_lac__D_e			TRUE	FALSE	Num superset	101		D_LACtexTGreverse	PPC	ACtexTGreverse	GLCptspp	PFL		FALSE	TRUE				PPC	ICL	EX_ac_e	EX_lac__D_e			TRUE	FALSE
TKT2TGreverse	PPC	D_LACt2ppTGreverse	FORtexTGreverse			FALSE	FALSE	Num identicals	1899		TKT2TGreverse	PPC	PFL	EX_lac__D_e			FALSE	FALSE	Num identicals	1899		PGITGforward	ATPS4rppTGreverse	EX_ac_e	LDH_DTGreverse	TPITGforward		TRUE	FALSE				PPC	EX_h2o_e	DRPA	EX_lac__D_e			TRUE	FALSE
PPC	D_LACt2ppTGreverse	FORtexTGreverse	TKT1TGreverse			FALSE	FALSE	Neither of any	1112		PPC	EX_h2o_e	ACtexTGreverse	EX_lac__D_e			TRUE	FALSE	Neither of any	4937		GLCt2pp	PTArTGforward	EX_lac__D_e	FORtexTGreverse	TPITGforward		FALSE	FALSE				PPC	FORtexTGreverse	EX_ac_e	EX_lac__D_e			TRUE	FALSE
TALATGreverse	PPC	D_LACt2ppTGreverse	FORtexTGreverse			FALSE	FALSE				H2OtexTGforward	PPC	TKT2TGreverse	EX_lac__D_e			FALSE	FALSE				H2OtexTGforward	EX_lac__D_e	PPC	DRPA	ACALDTGreverse		FALSE	TRUE				PPC	FORtexTGreverse	DRPA	EX_lac__D_e			TRUE	FALSE
TPITGforward	ATPS4rppTGreverse	EX_ac_e	D_LACtexTGreverse			FALSE	FALSE				TKT2TGreverse	PPC	FORtexTGreverse	EX_lac__D_e			FALSE	FALSE				PGITGforward	EX_for_e	EX_ac_e	EX_lac__D_e	PPC		FALSE	TRUE				ACt2rpp	PPC	FORtppi	EX_lac__D_e			TRUE	FALSE
TPITGforward	PTArTGforward	ATPS4rppTGreverse	EX_lac__D_e			TRUE	FALSE				H2OtexTGforward	PPC	ACtexTGreverse	EX_lac__D_e			TRUE	FALSE				PGITGforward	EX_for_e	EX_lac__D_e	PPC	DRPA		FALSE	TRUE				ACt2rpp	PPC	ATPS4rppTGreverse	EX_lac__D_e			TRUE	FALSE
PPC	D_LACt2ppTGreverse	EX_for_e	RPETGreverse			FALSE	FALSE				PPC	ACtexTGreverse	ICL	EX_lac__D_e			TRUE	FALSE				PPM2TGforward	PGITGforward	EX_for_e	EX_lac__D_e	PPC		FALSE	TRUE				H2OtexTGforward	PPC	EX_ac_e	EX_lac__D_e			TRUE	FALSE
TKT2TGreverse	PPC	D_LACt2ppTGreverse	EX_for_e			FALSE	FALSE				RPETGreverse	PPC	FORtppi	EX_lac__D_e			FALSE	FALSE				PGITGforward	EX_for_e	EX_lac__D_e	ACt2rpp	PPC		FALSE	TRUE				PPC	FORtppi	EX_ac_e	EX_lac__D_e			TRUE	FALSE
PPC	D_LACt2ppTGreverse	EX_for_e	TKT1TGreverse			FALSE	FALSE				PPC	ICL	EX_ac_e	EX_lac__D_e			TRUE	FALSE				GLCt2pp	PTArTGforward	EX_lac__D_e	PFL	TPITGforward		FALSE	FALSE				PPC	D_LACtexTGreverse	ACtexTGreverse	PFL			TRUE	FALSE
TALATGreverse	PPC	D_LACt2ppTGreverse	EX_for_e			FALSE	FALSE				PPC	EX_h2o_e	DRPA	EX_lac__D_e			TRUE	FALSE				GLCt2pp	PTArTGforward	PFL	D_LACt2ppTGreverse	TPITGforward		FALSE	FALSE				ACt2rpp	EX_h2o_e	PPC	EX_lac__D_e			TRUE	FALSE
PPC	EX_for_e	RPETGreverse	D_LACtexTGreverse			FALSE	FALSE				PPC	FORtexTGreverse	EX_ac_e	EX_lac__D_e			TRUE	FALSE				GLCt2pp	PTArTGforward	D_LACtexTGreverse	PFL	TPITGforward		FALSE	FALSE				PPC	DRPA	PFL	EX_lac__D_e			TRUE	FALSE
TKT2TGreverse	PPC	EX_for_e	D_LACtexTGreverse			FALSE	FALSE				PPC	FORtexTGreverse	DRPA	EX_lac__D_e			TRUE	FALSE				ICL	PPC	ACtexTGreverse	D_LACt2ppTGreverse	TPITGforward		FALSE	TRUE				PPM2TGforward	PPC	FORtexTGreverse	EX_lac__D_e			TRUE	FALSE
PPC	TKT1TGreverse	EX_for_e	D_LACtexTGreverse			FALSE	FALSE				D_LACt2ppTGreverse	ATPS4rppTGreverse	EX_ac_e	TPITGforward			FALSE	FALSE				H2OtexTGforward	EX_lac__D_e	PPC	ACtexTGreverse	ACALDTGreverse		FALSE	TRUE				H2OtexTGforward	PPC	DRPA	EX_lac__D_e			TRUE	FALSE
TALATGreverse	PPC	EX_for_e	D_LACtexTGreverse			FALSE	FALSE				ACt2rpp	D_LACt2ppTGreverse	ATPS4rppTGreverse	TPITGforward			FALSE	FALSE				EX_lac__D_e	PPC	DRPA	ACALDTGreverse	EX_h2o_e		FALSE	TRUE				ACt2rpp	PPC	ICL	EX_lac__D_e			TRUE	FALSE
TPITGforward	ACKrTGreverse	ATPS4rppTGreverse	EX_lac__D_e			TRUE	FALSE				ACt2rpp	PPC	FORtppi	EX_lac__D_e			TRUE	FALSE				PGITGforward	ATPS4rppTGreverse	LDH_DTGreverse	ACtexTGreverse	TPITGforward		TRUE	FALSE				PPC	ATPS4rppTGreverse	EX_ac_e	EX_lac__D_e			TRUE	FALSE
H2OtexTGforward	PPC	D_LACt2ppTGreverse	RPETGreverse			FALSE	FALSE				ACt2rpp	PPC	ATPS4rppTGreverse	EX_lac__D_e			TRUE	FALSE				HCYSMT	EX_ac_e	EX_lac__D_e	PPC	PFL		FALSE	TRUE				PPC	FORtexTGreverse	ACtexTGreverse	EX_lac__D_e			TRUE	FALSE
TKT2TGreverse	H2OtexTGforward	PPC	D_LACt2ppTGreverse			FALSE	FALSE				H2OtexTGforward	PPC	EX_ac_e	EX_lac__D_e			TRUE	FALSE				HCYSMT	EX_lac__D_e	PPC	DRPA	PFL		FALSE	TRUE				PPC	EX_for_e	ACtexTGreverse	D_LACtexTGreverse			TRUE	FALSE
H2OtexTGforward	PPC	D_LACt2ppTGreverse	TKT1TGreverse			FALSE	FALSE				TALATGreverse	PPC	EX_for_e	D_LACtexTGreverse			FALSE	FALSE				HCYSMT	PPM2TGforward	EX_lac__D_e	PPC	PFL		FALSE	TRUE				PPC	FORtppi	ACtexTGreverse	D_LACtexTGreverse			TRUE	FALSE
TALATGreverse	H2OtexTGforward	PPC	D_LACt2ppTGreverse			FALSE	FALSE				TALATGreverse	PPC	FORtppi	D_LACtexTGreverse			FALSE	FALSE				EX_ac_e	PPC	GLCptspp	D_LACt2ppTGreverse	PFL		FALSE	TRUE				PPC	FORtexTGreverse	ACtexTGreverse	D_LACtexTGreverse			TRUE	FALSE
RPETGreverse	PPC	D_LACt2ppTGreverse	FORtppi			FALSE	FALSE				TALATGreverse	PPC	D_LACtexTGreverse	PFL			FALSE	FALSE				PPC	DRPA	GLCptspp	D_LACt2ppTGreverse	PFL		FALSE	TRUE				PPC	PFL	EX_ac_e	EX_lac__D_e			TRUE	FALSE
TKT2TGreverse	PPC	D_LACt2ppTGreverse	FORtppi			FALSE	FALSE				PPC	FORtppi	EX_ac_e	EX_lac__D_e			TRUE	FALSE				PPKTGreverse	EX_for_e	EX_lac__D_e	PPC	ACtexTGreverse		FALSE	TRUE				FORtppi	PPC	DRPA	D_LACtexTGreverse			TRUE	FALSE
PPC	D_LACt2ppTGreverse	FORtppi	TKT1TGreverse			FALSE	FALSE				RPETGreverse	PPC	FORtexTGreverse	EX_lac__D_e			FALSE	FALSE				GLCt2pp	PTArTGforward	FORtexTGreverse	D_LACt2ppTGreverse	TPITGforward		FALSE	FALSE				PPC	EX_h2o_e	PPM2TGforward	EX_lac__D_e			TRUE	FALSE
TALATGreverse	PPC	D_LACt2ppTGreverse	FORtppi			FALSE	FALSE				PPC	D_LACtexTGreverse	ACtexTGreverse	PFL			TRUE	FALSE				PPKTGreverse	EX_ac_e	EX_lac__D_e	PPC	PFL		FALSE	TRUE				PPM2TGforward	PPC	PFL	EX_lac__D_e			TRUE	FALSE
TALATGreverse	PPC	D_LACtexTGreverse	PFL			FALSE	FALSE				ACt2rpp	EX_h2o_e	PPC	EX_lac__D_e			TRUE	FALSE				HCYSMT	EX_for_e	EX_lac__D_e	PPC	ACtexTGreverse		FALSE	TRUE				PPC	FORtppi	EX_ac_e	D_LACtexTGreverse			TRUE	FALSE
ACKrTGreverse	D_LACt2ppTGreverse	ATPS4rppTGreverse	TPITGforward			TRUE	FALSE				PPC	DRPA	PFL	EX_lac__D_e			TRUE	FALSE				EX_lac__D_e	H2OtppTGforward	PPC	ACtexTGreverse	ACALDTGreverse		FALSE	FALSE				PPC	EX_h2o_e	ACtexTGreverse	D_LACtexTGreverse			TRUE	FALSE
TPITGforward	ACKrTGreverse	ATPS4rppTGreverse	D_LACtexTGreverse			TRUE	FALSE				PPM2TGforward	PPC	FORtexTGreverse	EX_lac__D_e			TRUE	FALSE				EX_lac__D_e	PPC	ACtexTGreverse	ACALDTGreverse	EX_h2o_e		FALSE	TRUE				H2OtexTGforward	PPC	ACtexTGreverse	D_LACtexTGreverse			TRUE	FALSE
RPETGreverse	PPC	FORtexTGreverse	D_LACtexTGreverse			FALSE	FALSE				H2OtexTGforward	PPC	DRPA	EX_lac__D_e			TRUE	FALSE				ACt2rpp	PPC	GLCptspp	D_LACt2ppTGreverse	PFL		FALSE	TRUE				ACt2rpp	PPC	FORtexTGreverse	EX_lac__D_e			TRUE	FALSE
TKT2TGreverse	PPC	FORtexTGreverse	D_LACtexTGreverse			FALSE	FALSE				ACt2rpp	PPC	ICL	EX_lac__D_e			TRUE	FALSE				PPM2TGforward	PPC	GLCptspp	D_LACt2ppTGreverse	PFL		FALSE	TRUE				ATPS4rppTGreverse	PPC	ACtexTGreverse	D_LACtexTGreverse			TRUE	FALSE
PPC	TKT1TGreverse	FORtexTGreverse	D_LACtexTGreverse			FALSE	FALSE				TALATGreverse	PPC	FORtexTGreverse	D_LACtexTGreverse			FALSE	FALSE				PGITGforward	EX_ac_e	EX_lac__D_e	PPC	FORtppi		FALSE	TRUE				PPC	FORtexTGreverse	DRPA	D_LACtexTGreverse			TRUE	FALSE
TALATGreverse	PPC	FORtexTGreverse	D_LACtexTGreverse			FALSE	FALSE				TKT2TGreverse	PPC	D_LACtexTGreverse	PFL			FALSE	FALSE				PGITGforward	EX_lac__D_e	PPC	DRPA	FORtppi		FALSE	TRUE				PPC	EX_for_e	EX_ac_e	D_LACtexTGreverse			TRUE	FALSE
D_LACt2ppTGreverse	PTArTGforward	ATPS4rppTGreverse	TPITGforward			TRUE	FALSE				TPITGforward	ATPS4rppTGreverse	EX_ac_e	EX_lac__D_e			FALSE	FALSE				PPM2TGforward	PGITGforward	EX_lac__D_e	PPC	FORtppi		FALSE	TRUE				ACt2rpp	PPC	EX_for_e	D_LACtexTGreverse			TRUE	FALSE
TPITGforward	PTArTGforward	ATPS4rppTGreverse	D_LACtexTGreverse			TRUE	FALSE				ACt2rpp	ATPS4rppTGreverse	TPITGforward	EX_lac__D_e			FALSE	FALSE				PGITGforward	EX_lac__D_e	ACt2rpp	PPC	FORtppi		FALSE	TRUE				H2OtexTGforward	PPC	EX_ac_e	D_LACtexTGreverse			TRUE	FALSE
TPITGforward	ATPS4rppTGreverse	EX_ac_e	EX_lac__D_e			FALSE	FALSE				PPC	ATPS4rppTGreverse	EX_ac_e	EX_lac__D_e			TRUE	FALSE				PGITGforward	EX_lac__D_e	PPC	FORtexTGreverse	DRPA		FALSE	TRUE				PPC	D_LACt2ppTGreverse	EX_for_e	ACtexTGreverse			TRUE	FALSE
PPC	RPETGreverse	PFL	EX_lac__D_e			FALSE	FALSE				PPC	FORtexTGreverse	ACtexTGreverse	EX_lac__D_e			TRUE	FALSE				PGITGforward	EX_ac_e	EX_lac__D_e	PPC	FORtexTGreverse		FALSE	TRUE				PPC	D_LACtexTGreverse	DRPA	PFL			TRUE	FALSE
TKT2TGreverse	PPC	PFL	EX_lac__D_e			FALSE	FALSE				TKT2TGreverse	PPC	FORtppi	D_LACtexTGreverse			FALSE	FALSE				PPM2TGforward	PGITGforward	EX_lac__D_e	PPC	FORtexTGreverse		FALSE	TRUE				PPC	FORtexTGreverse	EX_ac_e	D_LACtexTGreverse			TRUE	FALSE
PPC	TKT1TGreverse	PFL	EX_lac__D_e			FALSE	FALSE				PPC	EX_for_e	ACtexTGreverse	D_LACtexTGreverse			TRUE	FALSE				EX_ac_e	EX_lac__D_e	H2OtppTGforward	PPC	ACALDTGreverse		FALSE	FALSE				PPC	D_LACt2ppTGreverse	FORtppi	ACtexTGreverse			TRUE	FALSE
TALATGreverse	PPC	PFL	EX_lac__D_e			FALSE	FALSE				TKT2TGreverse	PPC	EX_for_e	D_LACtexTGreverse			FALSE	FALSE				PPKTGreverse	EX_lac__D_e	PPC	ACtexTGreverse	FORtppi		FALSE	TRUE				PPC	D_LACtexTGreverse	EX_ac_e	PFL			TRUE	FALSE
PPC	D_LACt2ppTGreverse	RPETGreverse	PFL			FALSE	FALSE				PPC	FORtppi	ACtexTGreverse	D_LACtexTGreverse			TRUE	FALSE				HCYSMT	EX_lac__D_e	PPC	ACtexTGreverse	FORtppi		FALSE	TRUE				PPC	EX_for_e	DRPA	D_LACtexTGreverse			TRUE	FALSE
TKT2TGreverse	PPC	D_LACt2ppTGreverse	PFL			FALSE	FALSE				PPC	FORtexTGreverse	ACtexTGreverse	D_LACtexTGreverse			TRUE	FALSE				PPKTGreverse	EX_lac__D_e	PPC	FORtexTGreverse	ACtexTGreverse		FALSE	TRUE				H2OtexTGforward	PPC	DRPA	D_LACtexTGreverse			TRUE	FALSE
PPC	D_LACt2ppTGreverse	TKT1TGreverse	PFL			FALSE	FALSE				PPC	PFL	EX_ac_e	EX_lac__D_e			TRUE	FALSE				HCYSMT	EX_lac__D_e	PPC	FORtexTGreverse	ACtexTGreverse		FALSE	TRUE				ACt2rpp	H2OtexTGforward	PPC	D_LACtexTGreverse			TRUE	FALSE
TALATGreverse	PPC	D_LACt2ppTGreverse	PFL			FALSE	FALSE				FORtppi	PPC	DRPA	D_LACtexTGreverse			TRUE	FALSE				PGITGforward	EX_lac__D_e	ACt2rpp	PPC	FORtexTGreverse		FALSE	TRUE				PPM2TGforward	H2OtexTGforward	PPC	D_LACtexTGreverse			TRUE	FALSE
H2OtexTGforward	PPC	RPETGreverse	EX_lac__D_e			FALSE	FALSE				TKT2TGreverse	PPC	FORtexTGreverse	D_LACtexTGreverse			FALSE	FALSE				EX_for_e	EX_ac_e	EX_lac__D_e	PPC	GLCptspp		FALSE	TRUE				PPC	EX_for_e	DRPA	EX_lac__D_e			TRUE	FALSE
H2OtexTGforward	PPC	TKT2TGreverse	EX_lac__D_e			FALSE	FALSE				PPC	EX_h2o_e	PPM2TGforward	EX_lac__D_e			TRUE	FALSE				HCYSMT	EX_lac__D_e	ACt2rpp	PPC	PFL		FALSE	TRUE				PPC	EX_for_e	EX_ac_e	EX_lac__D_e			TRUE	FALSE
H2OtexTGforward	PPC	TKT1TGreverse	EX_lac__D_e			FALSE	FALSE				PPC	EX_h2o_e	RPETGreverse	EX_lac__D_e			FALSE	FALSE				H2OtexTGforward	PGITGforward	EX_lac__D_e	PPC	DRPA		FALSE	TRUE				H2OtexTGforward	PPC	D_LACt2ppTGreverse	ACtexTGreverse			TRUE	FALSE
TALATGreverse	H2OtexTGforward	PPC	EX_lac__D_e			FALSE	FALSE				PPM2TGforward	PPC	PFL	EX_lac__D_e			TRUE	FALSE				H2OtexTGforward	PGITGforward	EX_ac_e	EX_lac__D_e	PPC		FALSE	TRUE				PPC	EX_h2o_e	D_LACt2ppTGreverse	ACtexTGreverse			TRUE	FALSE
RPETGreverse	PPC	FORtppi	D_LACtexTGreverse			FALSE	FALSE				PPC	FORtppi	EX_ac_e	D_LACtexTGreverse			TRUE	FALSE				MGSA	PTArTGforward	ATPS4rppTGreverse	LDH_DTGreverse	TPITGforward		TRUE	FALSE				ATPS4rppTGreverse	PPC	D_LACt2ppTGreverse	ACtexTGreverse			TRUE	FALSE
TKT2TGreverse	PPC	FORtppi	D_LACtexTGreverse			FALSE	FALSE				H2OtexTGforward	PPC	TKT2TGreverse	D_LACtexTGreverse			FALSE	FALSE				TALATGreverse	ATPS4rppTGreverse	EX_ac_e	EX_lac__D_e	PPC		FALSE	TRUE				PPM2TGforward	PPC	EX_for_e	D_LACtexTGreverse			TRUE	FALSE
TALATGreverse	PPC	FORtppi	D_LACtexTGreverse			FALSE	FALSE				PPC	EX_h2o_e	ACtexTGreverse	D_LACtexTGreverse			TRUE	FALSE				H2OtexTGforward	EX_ac_e	EX_lac__D_e	PPC	ACALDTGreverse		FALSE	TRUE				PPC	D_LACt2ppTGreverse	FORtexTGreverse	ACtexTGreverse			TRUE	FALSE
PPC	TKT1TGreverse	FORtppi	D_LACtexTGreverse			FALSE	FALSE				H2OtexTGforward	PPC	ACtexTGreverse	D_LACtexTGreverse			TRUE	FALSE				EX_ac_e	EX_lac__D_e	PPC	ACALDTGreverse	EX_h2o_e		FALSE	TRUE				PPM2TGforward	PPC	FORtppi	D_LACtexTGreverse			TRUE	FALSE
PPC	D_LACtexTGreverse	RPETGreverse	PFL			FALSE	FALSE				PPC	EX_h2o_e	RPETGreverse	D_LACtexTGreverse			FALSE	FALSE				EX_for_e	EX_lac__D_e	PPC	DRPA	GLCptspp		FALSE	TRUE				PPC	D_LACt2ppTGreverse	ACtexTGreverse	ICL			TRUE	FALSE
TKT2TGreverse	PPC	D_LACtexTGreverse	PFL			FALSE	FALSE				PPC	TKT2TGreverse	EX_h2o_e	D_LACtexTGreverse			FALSE	FALSE				PPM2TGforward	EX_for_e	EX_lac__D_e	PPC	GLCptspp		FALSE	TRUE				PPC	ACtexTGreverse	ICL	D_LACtexTGreverse			TRUE	FALSE
PPC	TKT1TGreverse	D_LACtexTGreverse	PFL			FALSE	FALSE				ACt2rpp	PPC	FORtexTGreverse	EX_lac__D_e			TRUE	FALSE				EX_lac__D_e	PPC	DRPA	GLCptspp	PFL		FALSE	TRUE				ACt2rpp	PPC	ICL	D_LACtexTGreverse			TRUE	FALSE
H2OtexTGforward	PPC	RPETGreverse	D_LACtexTGreverse			FALSE	FALSE				PPC	TKT1TGreverse	FORtexTGreverse	EX_lac__D_e			FALSE	FALSE				PPKTGreverse	ATPS4rppTGreverse	EX_lac__D_e	PPC	ACtexTGreverse		FALSE	TRUE				PPC	ICL	EX_ac_e	D_LACtexTGreverse			TRUE	FALSE
H2OtexTGforward	PPC	TKT2TGreverse	D_LACtexTGreverse			FALSE	FALSE				PPC	EX_h2o_e	TKT1TGreverse	EX_lac__D_e			FALSE	FALSE				TALATGreverse	ATPS4rppTGreverse	EX_lac__D_e	PPC	ACtexTGreverse		FALSE	TRUE				PPC	D_LACt2ppTGreverse	EX_ac_e	PFL			TRUE	FALSE
H2OtexTGforward	PPC	TKT1TGreverse	D_LACtexTGreverse			FALSE	FALSE				PPC	EX_h2o_e	TALATGreverse	EX_lac__D_e			FALSE	FALSE				EX_for_e	PPC	ACtexTGreverse	GLCptspp	D_LACt2ppTGreverse		FALSE	TRUE				PPC	ATPS4rppTGreverse	EX_ac_e	D_LACtexTGreverse			TRUE	FALSE
TALATGreverse	H2OtexTGforward	PPC	D_LACtexTGreverse			FALSE	FALSE				ATPS4rppTGreverse	PPC	ACtexTGreverse	D_LACtexTGreverse			TRUE	FALSE				EX_for_e	D_LACtexTGreverse	PPC	ACtexTGreverse	GLCptspp		FALSE	TRUE				PPM2TGforward	PPC	D_LACtexTGreverse	PFL			TRUE	FALSE
RPETGreverse	PPC	FORtexTGreverse	EX_lac__D_e			FALSE	FALSE				PPC	FORtexTGreverse	DRPA	D_LACtexTGreverse			TRUE	FALSE				D_LACtexTGreverse	PPC	ACtexTGreverse	GLCptspp	FORtppi		FALSE	TRUE				PPC	D_LACt2ppTGreverse	ATPS4rppTGreverse	EX_ac_e			TRUE	FALSE
TKT2TGreverse	PPC	FORtexTGreverse	EX_lac__D_e			FALSE	FALSE				PPC	EX_for_e	EX_ac_e	D_LACtexTGreverse			TRUE	FALSE				D_LACtexTGreverse	PPC	FORtexTGreverse	ACtexTGreverse	GLCptspp		FALSE	TRUE				PPC	EX_h2o_e	EX_ac_e	D_LACtexTGreverse			TRUE	FALSE
PPC	TKT1TGreverse	FORtexTGreverse	EX_lac__D_e			FALSE	FALSE				ACt2rpp	PPC	EX_for_e	D_LACtexTGreverse			TRUE	FALSE				H2OtexTGforward	D_LACtexTGreverse	PPC	ACtexTGreverse	GLCptspp		FALSE	TRUE				PPC	EX_h2o_e	DRPA	D_LACtexTGreverse			TRUE	FALSE
TALATGreverse	PPC	FORtexTGreverse	EX_lac__D_e			FALSE	FALSE				PPC	RPETGreverse	PFL	EX_lac__D_e			FALSE	FALSE				D_LACtexTGreverse	PPC	ACtexTGreverse	GLCptspp	EX_h2o_e		FALSE	TRUE				ACt2rpp	PPC	FORtppi	D_LACtexTGreverse			TRUE	FALSE
PPC	EX_h2o_e	RPETGreverse	D_LACtexTGreverse			FALSE	FALSE				H2OtexTGforward	PPC	EX_ac_e	D_LACtexTGreverse			TRUE	FALSE				HCYSMT	ATPS4rppTGreverse	EX_lac__D_e	PPC	ACtexTGreverse		FALSE	TRUE				ACt2rpp	H2OtexTGforward	PPC	EX_lac__D_e			TRUE	FALSE
PPC	TKT2TGreverse	EX_h2o_e	D_LACtexTGreverse			FALSE	FALSE				PPC	D_LACt2ppTGreverse	EX_for_e	ACtexTGreverse			TRUE	FALSE				RPETGreverse	ATPS4rppTGreverse	EX_lac__D_e	PPC	ACtexTGreverse		FALSE	TRUE				FORtppi	PPC	D_LACt2ppTGreverse	DRPA			TRUE	FALSE
PPC	EX_h2o_e	TKT1TGreverse	D_LACtexTGreverse			FALSE	FALSE				PPC	D_LACtexTGreverse	DRPA	PFL			TRUE	FALSE				TKT2TGreverse	ATPS4rppTGreverse	EX_lac__D_e	PPC	ACtexTGreverse		FALSE	TRUE				PPC	D_LACt2ppTGreverse	FORtppi	EX_ac_e			TRUE	FALSE
PPC	EX_h2o_e	TALATGreverse	D_LACtexTGreverse			FALSE	FALSE				PPC	FORtexTGreverse	EX_ac_e	D_LACtexTGreverse			TRUE	FALSE				ATPS4rppTGreverse	EX_lac__D_e	PPC	ACtexTGreverse	TKT1TGreverse		FALSE	TRUE				PPM2TGforward	PPC	D_LACt2ppTGreverse	FORtppi			TRUE	FALSE
ACt2rpp	ATPS4rppTGreverse	TPITGforward	EX_lac__D_e			FALSE	FALSE				PPC	D_LACt2ppTGreverse	FORtppi	ACtexTGreverse			TRUE	FALSE				PPC	ACtexTGreverse	GLCptspp	D_LACt2ppTGreverse	FORtppi		FALSE	TRUE				PPC	D_LACt2ppTGreverse	ACtexTGreverse	PFL			TRUE	FALSE
ACt2rpp	D_LACt2ppTGreverse	ATPS4rppTGreverse	TPITGforward			FALSE	FALSE				TALATGreverse	PPC	D_LACt2ppTGreverse	EX_for_e			FALSE	FALSE				PPC	FORtexTGreverse	ACtexTGreverse	GLCptspp	D_LACt2ppTGreverse		FALSE	TRUE				PPC	D_LACt2ppTGreverse	FORtexTGreverse	EX_ac_e			TRUE	FALSE
PPC	TKT2TGreverse	EX_h2o_e	EX_lac__D_e			FALSE	FALSE				TALATGreverse	PPC	D_LACt2ppTGreverse	PFL			FALSE	FALSE				H2OtexTGforward	PPC	ACtexTGreverse	GLCptspp	D_LACt2ppTGreverse		FALSE	TRUE				PPC	D_LACt2ppTGreverse	FORtexTGreverse	DRPA			TRUE	FALSE
PPC	EX_h2o_e	TALATGreverse	EX_lac__D_e			FALSE	FALSE				TALATGreverse	PPC	D_LACt2ppTGreverse	FORtexTGreverse			FALSE	FALSE				D_LACt2ppTGreverse	PPC	ACtexTGreverse	GLCptspp	EX_h2o_e		FALSE	TRUE				PPM2TGforward	PPC	D_LACt2ppTGreverse	FORtexTGreverse			TRUE	FALSE
ACt2rpp	ATPS4rppTGreverse	TPITGforward	D_LACtexTGreverse			FALSE	FALSE				TALATGreverse	H2OtexTGforward	PPC	D_LACtexTGreverse			FALSE	FALSE				EX_lac__D_e	PPC	FORtexTGreverse	ACtexTGreverse	GLCptspp		FALSE	TRUE				ACt2rpp	PPC	D_LACtexTGreverse	PFL			TRUE	FALSE
PPC	EX_h2o_e	RPETGreverse	EX_lac__D_e			FALSE	FALSE				TALATGreverse	PPC	FORtexTGreverse	EX_lac__D_e			FALSE	FALSE				PGITGforward	EX_ac_e	EX_lac__D_e	PPC	EX_h2o_e		FALSE	TRUE				ACt2rpp	EX_h2o_e	PPC	D_LACtexTGreverse			TRUE	FALSE
RPETGreverse	PPC	FORtppi	EX_lac__D_e			FALSE	FALSE				PPC	D_LACtexTGreverse	EX_ac_e	PFL			TRUE	FALSE				PPM2TGforward	EX_lac__D_e	PPC	GLCptspp	PFL		FALSE	TRUE				ACt2rpp	PPC	ATPS4rppTGreverse	D_LACtexTGreverse			TRUE	FALSE
TKT2TGreverse	PPC	FORtppi	EX_lac__D_e			FALSE	FALSE				PPC	EX_for_e	DRPA	D_LACtexTGreverse			TRUE	FALSE				EX_ac_e	EX_lac__D_e	PPC	GLCptspp	PFL		FALSE	TRUE				PPM2TGforward	PPC	EX_for_e	EX_lac__D_e			TRUE	FALSE
PPC	TKT1TGreverse	FORtppi	EX_lac__D_e			FALSE	FALSE				H2OtexTGforward	PPC	DRPA	D_LACtexTGreverse			TRUE	FALSE				EX_for_e	PPC	DRPA	GLCptspp	D_LACt2ppTGreverse		FALSE	TRUE				PPC	EX_for_e	ACtexTGreverse	EX_lac__D_e			TRUE	FALSE
TALATGreverse	PPC	FORtppi	EX_lac__D_e			FALSE	FALSE				ACt2rpp	H2OtexTGforward	PPC	D_LACtexTGreverse			TRUE	FALSE				TALATGreverse	ATPS4rppTGreverse	EX_lac__D_e	ACt2rpp	PPC		FALSE	TRUE				PPC	D_LACt2ppTGreverse	EX_for_e	DRPA			TRUE	FALSE
PPC	EX_h2o_e	TKT1TGreverse	EX_lac__D_e			FALSE	FALSE				PPM2TGforward	H2OtexTGforward	PPC	D_LACtexTGreverse			TRUE	FALSE				PGITGforward	EX_lac__D_e	PPC	DRPA	EX_h2o_e		FALSE	TRUE				PPC	D_LACt2ppTGreverse	EX_for_e	EX_ac_e			TRUE	FALSE
PPC	EX_h2o_e	D_LACt2ppTGreverse	TALATGreverse			FALSE	FALSE				PPC	EX_for_e	DRPA	EX_lac__D_e			TRUE	FALSE				EX_for_e	EX_lac__D_e	ACt2rpp	PPC	GLCptspp		FALSE	TRUE				ACt2rpp	PPC	EX_for_e	EX_lac__D_e			TRUE	FALSE
PPC	EX_h2o_e	D_LACt2ppTGreverse	RPETGreverse			FALSE	FALSE				PPC	EX_for_e	EX_ac_e	EX_lac__D_e			TRUE	FALSE				EX_lac__D_e	ACt2rpp	PPC	GLCptspp	PFL		FALSE	TRUE				PPM2TGforward	H2OtexTGforward	PPC	EX_lac__D_e			TRUE	FALSE
PPC	TKT2TGreverse	EX_h2o_e	D_LACt2ppTGreverse			FALSE	FALSE				TKT2TGreverse	PPC	FORtppi	EX_lac__D_e			FALSE	FALSE				PPKTGreverse	EX_lac__D_e	PPC	ACtexTGreverse	PFL		FALSE	TRUE				ACt2rpp	PPC	PFL	EX_lac__D_e			TRUE	FALSE
PPC	EX_h2o_e	D_LACt2ppTGreverse	TKT1TGreverse			FALSE	FALSE				PPC	TKT1TGreverse	FORtppi	EX_lac__D_e			FALSE	FALSE				HCYSMT	EX_lac__D_e	PPC	ACtexTGreverse	PFL		FALSE	TRUE				PPC	EX_h2o_e	D_LACt2ppTGreverse	EX_ac_e			TRUE	FALSE
PGITGforward	EX_lac__D_e	PPC	ACtexTGreverse	PFL		FALSE	TRUE				TALATGreverse	PPC	FORtppi	EX_lac__D_e			FALSE	FALSE				GLCt2pp	EX_lac__D_e	H2OtppTGforward	ACtexTGreverse	TPITGforward		FALSE	FALSE				PPC	EX_h2o_e	PPM2TGforward	D_LACtexTGreverse			TRUE	FALSE
PPC	ACtexTGreverse	GLCptspp	D_LACt2ppTGreverse	PFL		FALSE	TRUE				TKT2TGreverse	PPC	D_LACt2ppTGreverse	EX_for_e			FALSE	FALSE				H2OtexTGforward	GLCt2pp	EX_lac__D_e	ACtexTGreverse	TPITGforward		FALSE	FALSE				PPM2TGforward	PPC	FORtexTGreverse	D_LACtexTGreverse			TRUE	FALSE
D_LACtexTGreverse	PPC	ACtexTGreverse	GLCptspp	PFL		FALSE	TRUE				TKT2TGreverse	PPC	D_LACt2ppTGreverse	FORtppi			FALSE	FALSE				GLCt2pp	EX_lac__D_e	ACtexTGreverse	EX_h2o_e	TPITGforward		FALSE	FALSE				PPC	ACtexTGreverse	PFL	EX_lac__D_e			TRUE	FALSE
PGITGforward	ATPS4rppTGreverse	EX_ac_e	LDH_DTGreverse	TPITGforward		TRUE	FALSE				TKT2TGreverse	PPC	D_LACt2ppTGreverse	PFL			FALSE	FALSE				EX_lac__D_e	PPC	ACtexTGreverse	GLCptspp	FORtppi		FALSE	TRUE				PPC	D_LACt2ppTGreverse	DRPA	PFL			TRUE	FALSE
GLCt2pp	EX_lac__D_e	ACtexTGreverse	PFL	TPITGforward		FALSE	FALSE				TALATGreverse	PPC	D_LACt2ppTGreverse	FORtppi			FALSE	FALSE				EX_for_e	EX_lac__D_e	PPC	ACtexTGreverse	GLCptspp		FALSE	TRUE				ACt2rpp	PPC	D_LACt2ppTGreverse	ATPS4rppTGreverse			TRUE	FALSE
GLCt2pp	PTArTGforward	EX_lac__D_e	FORtexTGreverse	TPITGforward		FALSE	FALSE				H2OtexTGforward	PPC	D_LACt2ppTGreverse	ACtexTGreverse			TRUE	FALSE				EX_lac__D_e	PPC	ACtexTGreverse	GLCptspp	PFL		FALSE	TRUE				ACt2rpp	PPC	D_LACt2ppTGreverse	FORtppi			TRUE	FALSE
GLCt2pp	EX_for_e	ACtexTGreverse	D_LACt2ppTGreverse	TPITGforward		FALSE	FALSE				PPC	EX_h2o_e	D_LACt2ppTGreverse	ACtexTGreverse			TRUE	FALSE				H2OtexTGforward	EX_lac__D_e	PPC	ACtexTGreverse	GLCptspp		FALSE	TRUE				PPM2TGforward	PPC	D_LACt2ppTGreverse	EX_for_e			TRUE	FALSE
H2OtexTGforward	EX_lac__D_e	PPC	DRPA	ACALDTGreverse		FALSE	TRUE				ATPS4rppTGreverse	PPC	D_LACt2ppTGreverse	ACtexTGreverse			TRUE	FALSE				EX_lac__D_e	PPC	ACtexTGreverse	GLCptspp	EX_h2o_e		FALSE	TRUE				ACt2rpp	PPC	D_LACt2ppTGreverse	EX_for_e			TRUE	FALSE
PGITGforward	EX_for_e	EX_ac_e	EX_lac__D_e	PPC		FALSE	TRUE				TPITGforward	ATPS4rppTGreverse	EX_ac_e	D_LACtexTGreverse			FALSE	FALSE				EX_lac__D_e	ACt2rpp	H2OtppTGforward	PPC	ACALDTGreverse		FALSE	FALSE				PPC	D_LACt2ppTGreverse	ICL	EX_ac_e			TRUE	FALSE
PGITGforward	EX_for_e	EX_lac__D_e	PPC	DRPA		FALSE	TRUE				ACt2rpp	ATPS4rppTGreverse	TPITGforward	D_LACtexTGreverse			FALSE	FALSE				PPM2TGforward	EX_for_e	PPC	GLCptspp	D_LACt2ppTGreverse		FALSE	TRUE				ACt2rpp	PPC	D_LACt2ppTGreverse	ICL			TRUE	FALSE
PPM2TGforward	PGITGforward	EX_for_e	EX_lac__D_e	PPC		FALSE	TRUE				TALATGreverse	H2OtexTGforward	PPC	D_LACt2ppTGreverse			FALSE	FALSE				EX_for_e	EX_ac_e	PPC	GLCptspp	D_LACt2ppTGreverse		FALSE	TRUE				ACt2rpp	PPC	FORtexTGreverse	D_LACtexTGreverse			TRUE	FALSE
PGITGforward	EX_for_e	EX_lac__D_e	ACt2rpp	PPC		FALSE	TRUE				PPM2TGforward	PPC	EX_for_e	D_LACtexTGreverse			TRUE	FALSE				EX_for_e	ACt2rpp	PPC	GLCptspp	D_LACt2ppTGreverse		FALSE	TRUE				H2OtexTGforward	PPC	D_LACt2ppTGreverse	EX_ac_e			TRUE	FALSE
GLCt2pp	PTArTGforward	EX_lac__D_e	PFL	TPITGforward		FALSE	FALSE				PPC	D_LACt2ppTGreverse	FORtexTGreverse	ACtexTGreverse			TRUE	FALSE				PPKTGreverse	EX_lac__D_e	PPC	DRPA	PFL		FALSE	TRUE				H2OtexTGforward	PPC	D_LACt2ppTGreverse	DRPA			TRUE	FALSE
GLCt2pp	D_LACtexTGreverse	ACtexTGreverse	PFL	TPITGforward		FALSE	FALSE				PPC	EX_h2o_e	D_LACt2ppTGreverse	TALATGreverse			FALSE	FALSE				H2OtexTGforward	GLCt2pp	ACtexTGreverse	D_LACt2ppTGreverse	TPITGforward		FALSE	FALSE				ACt2rpp	H2OtexTGforward	PPC	D_LACt2ppTGreverse			TRUE	FALSE
GLCt2pp	PTArTGforward	PFL	D_LACt2ppTGreverse	TPITGforward		FALSE	FALSE				PPM2TGforward	PPC	FORtppi	D_LACtexTGreverse			TRUE	FALSE				GLCt2pp	H2OtppTGforward	ACtexTGreverse	D_LACt2ppTGreverse	TPITGforward		FALSE	FALSE				PPM2TGforward	PPC	D_LACt2ppTGreverse	PFL			TRUE	FALSE
GLCt2pp	PTArTGforward	D_LACtexTGreverse	PFL	TPITGforward		FALSE	FALSE				H2OtexTGforward	PPC	RPETGreverse	D_LACtexTGreverse			FALSE	FALSE				D_LACt2ppTGreverse	GLCt2pp	ACtexTGreverse	EX_h2o_e	TPITGforward		FALSE	FALSE				ACt2rpp	PPC	D_LACt2ppTGreverse	FORtexTGreverse			TRUE	FALSE
GLCt2pp	ICL	ACtexTGreverse	D_LACt2ppTGreverse	TPITGforward		FALSE	FALSE				H2OtexTGforward	PPC	TKT1TGreverse	D_LACtexTGreverse			FALSE	FALSE				H2OtexTGforward	PPM2TGforward	PGITGforward	EX_lac__D_e	PPC		FALSE	TRUE				ACt2rpp	EX_h2o_e	D_LACt2ppTGreverse	PPC			TRUE	FALSE
ICL	PPC	ACtexTGreverse	D_LACt2ppTGreverse	TPITGforward		FALSE	TRUE				PPC	D_LACt2ppTGreverse	ACtexTGreverse	ICL			TRUE	FALSE				H2OtexTGforward	PGITGforward	EX_lac__D_e	ACt2rpp	PPC		FALSE	TRUE				PPC	EX_h2o_e	D_LACt2ppTGreverse	DRPA			TRUE	FALSE
GLCt2pp	ACtexTGreverse	PFL	D_LACt2ppTGreverse	TPITGforward		FALSE	FALSE				PPC	ACtexTGreverse	ICL	D_LACtexTGreverse			TRUE	FALSE				EX_ac_e	PPC	GLCptspp	D_LACt2ppTGreverse	FORtppi		FALSE	TRUE				PPC	EX_h2o_e	D_LACt2ppTGreverse	PPM2TGforward			TRUE	FALSE
H2OtexTGforward	EX_lac__D_e	PPC	ACtexTGreverse	ACALDTGreverse		FALSE	TRUE				ACt2rpp	PPC	ICL	D_LACtexTGreverse			TRUE	FALSE				EX_lac__D_e	PPC	FORtexTGreverse	DRPA	GLCptspp		FALSE	TRUE				PPM2TGforward	H2OtexTGforward	PPC	D_LACt2ppTGreverse			TRUE	FALSE
EX_lac__D_e	PPC	DRPA	ACALDTGreverse	EX_h2o_e		FALSE	TRUE				PPC	ICL	EX_ac_e	D_LACtexTGreverse			TRUE	FALSE				PPM2TGforward	EX_lac__D_e	PPC	FORtexTGreverse	GLCptspp		FALSE	TRUE				ACt2rpp	PPC	D_LACt2ppTGreverse	PFL			TRUE	FALSE
PGITGforward	ATPS4rppTGreverse	LDH_DTGreverse	ACtexTGreverse	TPITGforward		TRUE	FALSE				PPC	D_LACt2ppTGreverse	EX_ac_e	PFL			TRUE	FALSE				EX_ac_e	EX_lac__D_e	PPC	FORtexTGreverse	GLCptspp		FALSE	TRUE				PGITGforward	EX_for_e	EX_lac__D_e	ACtexTGreverse	H2OtexTGreverse		FALSE	FALSE
H2OtexTGforward	XYLI2TGforward	PGITGforward	EX_lac__D_e	PPC		FALSE	FALSE				PPC	ATPS4rppTGreverse	EX_ac_e	D_LACtexTGreverse			TRUE	FALSE				EX_lac__D_e	ACt2rpp	PPC	FORtexTGreverse	GLCptspp		FALSE	TRUE				H2OtppTGreverse	PGITGforward	EX_for_e	EX_lac__D_e	ACtexTGreverse		FALSE	FALSE
H2OtexTGforward	HEX7	PGITGforward	EX_lac__D_e	PPC		FALSE	FALSE				PPM2TGforward	PPC	D_LACtexTGreverse	PFL			TRUE	FALSE				GLCt2pp	EX_for_e	PTArTGforward	D_LACt2ppTGreverse	TPITGforward		FALSE	FALSE				PGITGforward	EX_for_e	EX_lac__D_e	ACtexTGreverse	EX_h2o_e		FALSE	FALSE
HCYSMT	EX_ac_e	EX_lac__D_e	PPC	PFL		FALSE	TRUE				PPC	D_LACt2ppTGreverse	ATPS4rppTGreverse	EX_ac_e			TRUE	FALSE				GLCt2pp	PTArTGforward	D_LACt2ppTGreverse	FORtppi	TPITGforward		FALSE	FALSE				XYLI2TGforward	PGITGforward	LDH_DTGreverse	PPC	FORtexTGreverse		FALSE	FALSE
HCYSMT	EX_lac__D_e	PPC	DRPA	PFL		FALSE	TRUE				PPC	EX_h2o_e	TALATGreverse	D_LACtexTGreverse			FALSE	FALSE				EX_ac_e	PPC	FORtexTGreverse	GLCptspp	D_LACt2ppTGreverse		FALSE	TRUE				PGITGforward	EX_ac_e	EX_lac__D_e	FORtexTGreverse	H2OtexTGreverse		FALSE	FALSE
HCYSMT	PPM2TGforward	EX_lac__D_e	PPC	PFL		FALSE	TRUE				PPC	EX_h2o_e	EX_ac_e	D_LACtexTGreverse			TRUE	FALSE				ACt2rpp	PPC	FORtexTGreverse	GLCptspp	D_LACt2ppTGreverse		FALSE	TRUE				H2OtppTGreverse	PGITGforward	EX_ac_e	EX_lac__D_e	FORtexTGreverse		FALSE	FALSE
EX_ac_e	PPC	GLCptspp	D_LACt2ppTGreverse	PFL		FALSE	TRUE				PPC	EX_h2o_e	DRPA	D_LACtexTGreverse			TRUE	FALSE				PPC	FORtexTGreverse	DRPA	GLCptspp	D_LACt2ppTGreverse		FALSE	TRUE				PGITGforward	EX_ac_e	EX_lac__D_e	FORtexTGreverse	EX_h2o_e		FALSE	FALSE
PPC	DRPA	GLCptspp	D_LACt2ppTGreverse	PFL		FALSE	TRUE				RPETGreverse	PPC	FORtppi	D_LACtexTGreverse			FALSE	FALSE				PPM2TGforward	PPC	FORtexTGreverse	GLCptspp	D_LACt2ppTGreverse		FALSE	TRUE				PGITGforward	EX_for_e	EX_ac_e	EX_lac__D_e	H2OtexTGreverse		FALSE	FALSE
PPKTGreverse	EX_for_e	EX_lac__D_e	PPC	ACtexTGreverse		FALSE	TRUE				ACt2rpp	PPC	FORtppi	D_LACtexTGreverse			TRUE	FALSE				H2OtexTGforward	PPKTGreverse	EX_lac__D_e	PPC	ACtexTGreverse		FALSE	TRUE				H2OtppTGreverse	PGITGforward	EX_for_e	EX_ac_e	EX_lac__D_e		FALSE	FALSE
GLCt2pp	PTArTGforward	FORtexTGreverse	D_LACt2ppTGreverse	TPITGforward		FALSE	FALSE				PPC	TKT1TGreverse	FORtppi	D_LACtexTGreverse			FALSE	FALSE				EX_lac__D_e	PPC	DRPA	GLCptspp	FORtppi		FALSE	TRUE				PGITGforward	EX_for_e	EX_ac_e	EX_lac__D_e	EX_h2o_e		FALSE	FALSE
PPKTGreverse	EX_ac_e	EX_lac__D_e	PPC	PFL		FALSE	TRUE				ACt2rpp	H2OtexTGforward	PPC	EX_lac__D_e			TRUE	FALSE				EX_ac_e	EX_lac__D_e	PPC	GLCptspp	FORtppi		FALSE	TRUE				PGITGforward	EX_for_e	D_LACtexTGreverse	ACt2rpp	H2OtexTGreverse		FALSE	FALSE
HCYSMT	EX_for_e	EX_lac__D_e	PPC	ACtexTGreverse		FALSE	TRUE				FORtppi	PPC	D_LACt2ppTGreverse	DRPA			TRUE	FALSE				PPM2TGforward	EX_lac__D_e	PPC	GLCptspp	FORtppi		FALSE	TRUE				H2OtppTGreverse	PGITGforward	EX_for_e	D_LACtexTGreverse	ACt2rpp		FALSE	FALSE
EX_lac__D_e	H2OtppTGforward	PPC	ACtexTGreverse	ACALDTGreverse		FALSE	FALSE				PPC	D_LACt2ppTGreverse	FORtppi	EX_ac_e			TRUE	FALSE				H2OtexTGforward	EX_ac_e	EX_lac__D_e	PPC	GLCptspp		FALSE	TRUE				PGITGforward	EX_for_e	D_LACtexTGreverse	ACt2rpp	EX_h2o_e		FALSE	FALSE
EX_lac__D_e	PPC	ACtexTGreverse	ACALDTGreverse	EX_h2o_e		FALSE	TRUE				PPM2TGforward	PPC	D_LACt2ppTGreverse	FORtppi			TRUE	FALSE				H2OtexTGforward	EX_ac_e	D_LACtexTGreverse	PPC	ACALDTGreverse		FALSE	TRUE				H2OtppTGreverse	EX_ac_e	EX_lac__D_e	FORtexTGreverse	GLCptspp		FALSE	FALSE
ACt2rpp	PPC	GLCptspp	D_LACt2ppTGreverse	PFL		FALSE	TRUE				PPC	D_LACt2ppTGreverse	ACtexTGreverse	PFL			TRUE	FALSE				EX_ac_e	D_LACtexTGreverse	PPC	ACALDTGreverse	EX_h2o_e		FALSE	TRUE				EX_ac_e	EX_lac__D_e	FORtexTGreverse	GLCptspp	H2OtexTGreverse		FALSE	FALSE
PPM2TGforward	PPC	GLCptspp	D_LACt2ppTGreverse	PFL		FALSE	TRUE				TKT2TGreverse	PPC	D_LACt2ppTGreverse	FORtexTGreverse			FALSE	FALSE				PPM2TGforward	PPKTGreverse	EX_lac__D_e	PPC	PFL		FALSE	TRUE				EX_ac_e	EX_lac__D_e	FORtexTGreverse	GLCptspp	EX_h2o_e		FALSE	FALSE
PGITGforward	EX_ac_e	EX_lac__D_e	PPC	FORtppi		FALSE	TRUE				PPC	D_LACt2ppTGreverse	FORtexTGreverse	EX_ac_e			TRUE	FALSE				HCYSMT	EX_ac_e	EX_lac__D_e	PPC	FORtexTGreverse		FALSE	TRUE				EX_ac_e	FORtexTGreverse	GLCptspp	D_LACt2ppTGreverse	H2OtexTGreverse		FALSE	FALSE
PGITGforward	EX_lac__D_e	PPC	DRPA	FORtppi		FALSE	TRUE				PPC	D_LACt2ppTGreverse	FORtexTGreverse	DRPA			TRUE	FALSE				PPKTGreverse	EX_ac_e	EX_lac__D_e	PPC	FORtexTGreverse		FALSE	TRUE				H2OtppTGreverse	EX_ac_e	FORtexTGreverse	GLCptspp	D_LACt2ppTGreverse		FALSE	FALSE
PPM2TGforward	PGITGforward	EX_lac__D_e	PPC	FORtppi		FALSE	TRUE				PPM2TGforward	PPC	D_LACt2ppTGreverse	FORtexTGreverse			TRUE	FALSE				PPKTGreverse	EX_for_e	EX_ac_e	D_LACtexTGreverse	PPC		FALSE	TRUE				D_LACt2ppTGreverse	EX_ac_e	FORtexTGreverse	GLCptspp	EX_h2o_e		FALSE	FALSE
PGITGforward	EX_lac__D_e	ACt2rpp	PPC	FORtppi		FALSE	TRUE				PPC	D_LACtexTGreverse	RPETGreverse	PFL			FALSE	FALSE				PPKTGreverse	EX_for_e	D_LACtexTGreverse	PPC	DRPA		FALSE	TRUE				XYLI2TGforward	PGITGforward	EX_for_e	LDH_DTGreverse	PPC		FALSE	FALSE
PGITGforward	EX_lac__D_e	PPC	FORtexTGreverse	DRPA		FALSE	TRUE				PPC	TKT1TGreverse	D_LACtexTGreverse	PFL			FALSE	FALSE				PPM2TGforward	PPKTGreverse	EX_for_e	D_LACtexTGreverse	PPC		FALSE	TRUE				EX_ac_e	D_LACtexTGreverse	FORtexTGreverse	GLCptspp	H2OtexTGreverse		FALSE	FALSE
PGITGforward	EX_ac_e	EX_lac__D_e	PPC	FORtexTGreverse		FALSE	TRUE				ACt2rpp	PPC	D_LACtexTGreverse	PFL			TRUE	FALSE				PPKTGreverse	EX_ac_e	D_LACtexTGreverse	PPC	FORtppi		FALSE	TRUE				H2OtppTGreverse	EX_ac_e	D_LACtexTGreverse	FORtexTGreverse	GLCptspp		FALSE	FALSE
PPM2TGforward	PGITGforward	EX_lac__D_e	PPC	FORtexTGreverse		FALSE	TRUE				ACt2rpp	EX_h2o_e	PPC	D_LACtexTGreverse			TRUE	FALSE				PPKTGreverse	EX_ac_e	D_LACtexTGreverse	PPC	PFL		FALSE	TRUE				EX_ac_e	D_LACtexTGreverse	FORtexTGreverse	GLCptspp	EX_h2o_e		FALSE	FALSE
EX_ac_e	EX_lac__D_e	H2OtppTGforward	PPC	ACALDTGreverse		FALSE	FALSE				PPC	EX_for_e	RPETGreverse	D_LACtexTGreverse			FALSE	FALSE				HCYSMT	EX_ac_e	D_LACtexTGreverse	PPC	PFL		FALSE	TRUE				PGITGforward	EX_for_e	EX_ac_e	D_LACt2ppTGreverse	H2OtexTGreverse		FALSE	FALSE
PPKTGreverse	EX_lac__D_e	PPC	ACtexTGreverse	FORtppi		FALSE	TRUE				PPC	TKT1TGreverse	EX_for_e	D_LACtexTGreverse			FALSE	FALSE				TALATGreverse	ATPS4rppTGreverse	EX_ac_e	D_LACtexTGreverse	PPC		FALSE	TRUE				H2OtppTGreverse	PGITGforward	EX_for_e	EX_ac_e	D_LACt2ppTGreverse		FALSE	FALSE
HCYSMT	EX_lac__D_e	PPC	ACtexTGreverse	FORtppi		FALSE	TRUE				ACt2rpp	PPC	ATPS4rppTGreverse	D_LACtexTGreverse			TRUE	FALSE				PPKTGreverse	EX_ac_e	D_LACtexTGreverse	PPC	FORtexTGreverse		FALSE	TRUE				D_LACt2ppTGreverse	PGITGforward	EX_for_e	EX_ac_e	EX_h2o_e		FALSE	FALSE
PPKTGreverse	EX_lac__D_e	PPC	FORtexTGreverse	ACtexTGreverse		FALSE	TRUE				PPM2TGforward	PPC	EX_for_e	EX_lac__D_e			TRUE	FALSE				PPKTGreverse	ATPS4rppTGreverse	EX_ac_e	D_LACtexTGreverse	PPC		FALSE	TRUE				ATPS4rppTGreverse	EX_ac_e	LDH_DTGreverse	PPC	GLCptspp		FALSE	FALSE
HCYSMT	EX_lac__D_e	PPC	FORtexTGreverse	ACtexTGreverse		FALSE	TRUE				PPC	EX_for_e	RPETGreverse	EX_lac__D_e			FALSE	FALSE				HCYSMT	ATPS4rppTGreverse	EX_ac_e	D_LACtexTGreverse	PPC		FALSE	TRUE				PGITGforward	D_LACtexTGreverse	ACt2rpp	H2OtexTGreverse	FORtppi		FALSE	FALSE
PGITGforward	EX_lac__D_e	ACt2rpp	PPC	FORtexTGreverse		FALSE	TRUE				PPC	TKT1TGreverse	PFL	EX_lac__D_e			FALSE	FALSE				RPETGreverse	ATPS4rppTGreverse	EX_ac_e	D_LACtexTGreverse	PPC		FALSE	TRUE				H2OtppTGreverse	PGITGforward	D_LACtexTGreverse	ACt2rpp	FORtppi		FALSE	FALSE
EX_for_e	EX_ac_e	EX_lac__D_e	PPC	GLCptspp		FALSE	TRUE				PPC	EX_for_e	ACtexTGreverse	EX_lac__D_e			TRUE	FALSE				TKT2TGreverse	ATPS4rppTGreverse	EX_ac_e	D_LACtexTGreverse	PPC		FALSE	TRUE				PGITGforward	D_LACtexTGreverse	ACt2rpp	EX_h2o_e	FORtppi		FALSE	FALSE
HCYSMT	EX_lac__D_e	ACt2rpp	PPC	PFL		FALSE	TRUE				PPC	D_LACt2ppTGreverse	EX_for_e	DRPA			TRUE	FALSE				ATPS4rppTGreverse	EX_ac_e	D_LACtexTGreverse	PPC	TKT1TGreverse		FALSE	TRUE				H2OtppTGreverse	PGITGforward	ACt2rpp	D_LACt2ppTGreverse	FORtppi		FALSE	FALSE
H2OtexTGforward	PGITGforward	EX_lac__D_e	PPC	DRPA		FALSE	TRUE				PPC	D_LACt2ppTGreverse	EX_for_e	EX_ac_e			TRUE	FALSE				H2OtexTGforward	EX_lac__D_e	PPC	ACtexTGreverse	TPITGforward		FALSE	TRUE				PGITGforward	ACt2rpp	D_LACt2ppTGreverse	H2OtexTGreverse	FORtppi		FALSE	FALSE
H2OtexTGforward	PGITGforward	EX_ac_e	EX_lac__D_e	PPC		FALSE	TRUE				ACt2rpp	PPC	EX_for_e	EX_lac__D_e			TRUE	FALSE				ICL	EX_lac__D_e	PPC	ACtexTGreverse	TPITGforward		FALSE	TRUE				D_LACt2ppTGreverse	PGITGforward	ACt2rpp	EX_h2o_e	FORtppi		FALSE	FALSE
MGSA	PTArTGforward	ATPS4rppTGreverse	LDH_DTGreverse	TPITGforward		TRUE	FALSE				PPM2TGforward	H2OtexTGforward	PPC	EX_lac__D_e			TRUE	FALSE				H2OtexTGforward	PPKTGreverse	EX_ac_e	D_LACtexTGreverse	PPC		FALSE	TRUE				PGITGforward	ATPS4rppTGreverse	LDH_DTGreverse	ACt2rpp	PPC		FALSE	FALSE
TALATGreverse	ATPS4rppTGreverse	EX_ac_e	EX_lac__D_e	PPC		FALSE	TRUE				H2OtexTGforward	PPC	RPETGreverse	EX_lac__D_e			FALSE	FALSE				H2OtexTGforward	HCYSMT	EX_ac_e	D_LACtexTGreverse	PPC		FALSE	TRUE				H2OtppTGreverse	EX_ac_e	GLCptspp	D_LACt2ppTGreverse	FORtppi		FALSE	FALSE
H2OtexTGforward	EX_ac_e	EX_lac__D_e	PPC	ACALDTGreverse		FALSE	TRUE				H2OtexTGforward	PPC	TKT1TGreverse	EX_lac__D_e			FALSE	FALSE				PPKTGreverse	D_LACtexTGreverse	PPC	FORtexTGreverse	DRPA		FALSE	TRUE				EX_ac_e	GLCptspp	D_LACt2ppTGreverse	H2OtexTGreverse	FORtppi		FALSE	FALSE
EX_ac_e	EX_lac__D_e	PPC	ACALDTGreverse	EX_h2o_e		FALSE	TRUE				TALATGreverse	H2OtexTGforward	PPC	EX_lac__D_e			FALSE	FALSE				PPM2TGforward	PPKTGreverse	D_LACtexTGreverse	PPC	FORtexTGreverse		FALSE	TRUE				D_LACt2ppTGreverse	EX_ac_e	GLCptspp	EX_h2o_e	FORtppi		FALSE	FALSE
EX_for_e	EX_lac__D_e	PPC	DRPA	GLCptspp		FALSE	TRUE				TKT2TGreverse	PPC	EX_for_e	EX_lac__D_e			FALSE	FALSE				PPKTGreverse	EX_lac__D_e	PPC	DRPA	FORtppi		FALSE	TRUE				PGITGforward	EX_for_e	EX_ac_e	D_LACtexTGreverse	H2OtexTGreverse		FALSE	FALSE
PPM2TGforward	EX_for_e	EX_lac__D_e	PPC	GLCptspp		FALSE	TRUE				PPC	TKT1TGreverse	EX_for_e	EX_lac__D_e			FALSE	FALSE				HCYSMT	EX_lac__D_e	PPC	DRPA	FORtppi		FALSE	TRUE				H2OtppTGreverse	PGITGforward	EX_for_e	EX_ac_e	D_LACtexTGreverse		FALSE	FALSE
EX_lac__D_e	PPC	DRPA	GLCptspp	PFL		FALSE	TRUE				TALATGreverse	PPC	EX_for_e	EX_lac__D_e			FALSE	FALSE				PPKTGreverse	EX_lac__D_e	ACt2rpp	PPC	PFL		FALSE	TRUE				PGITGforward	EX_for_e	EX_ac_e	D_LACtexTGreverse	EX_h2o_e		FALSE	FALSE
PPKTGreverse	ATPS4rppTGreverse	EX_lac__D_e	PPC	ACtexTGreverse		FALSE	TRUE				ACt2rpp	PPC	PFL	EX_lac__D_e			TRUE	FALSE				EX_ac_e	EX_lac__D_e	PPC	GLCptspp	EX_h2o_e		FALSE	TRUE				HEX7	PGITGforward	LDH_DTGreverse	PPC	PFL		FALSE	FALSE
TALATGreverse	ATPS4rppTGreverse	EX_lac__D_e	PPC	ACtexTGreverse		FALSE	TRUE				PPC	EX_h2o_e	D_LACt2ppTGreverse	EX_ac_e			TRUE	FALSE				PGITGforward	EX_ac_e	PPC	D_LACt2ppTGreverse	FORtppi		FALSE	TRUE				EX_ac_e	D_LACtexTGreverse	GLCptspp	H2OtexTGreverse	FORtppi		FALSE	FALSE
EX_for_e	PPC	ACtexTGreverse	GLCptspp	D_LACt2ppTGreverse		FALSE	TRUE				TKT2TGreverse	H2OtexTGforward	PPC	D_LACt2ppTGreverse			FALSE	FALSE				PGITGforward	PPC	DRPA	D_LACt2ppTGreverse	FORtppi		FALSE	TRUE				H2OtppTGreverse	EX_ac_e	D_LACtexTGreverse	GLCptspp	FORtppi		FALSE	FALSE
EX_for_e	D_LACtexTGreverse	PPC	ACtexTGreverse	GLCptspp		FALSE	TRUE				PPC	EX_h2o_e	PPM2TGforward	D_LACtexTGreverse			TRUE	FALSE				PGITGforward	EX_ac_e	PPC	FORtexTGreverse	D_LACt2ppTGreverse		FALSE	TRUE				EX_ac_e	D_LACtexTGreverse	GLCptspp	EX_h2o_e	FORtppi		FALSE	FALSE
D_LACtexTGreverse	PPC	ACtexTGreverse	GLCptspp	FORtppi		FALSE	TRUE				PPC	EX_h2o_e	TKT1TGreverse	D_LACtexTGreverse			FALSE	FALSE				PGITGforward	PPC	FORtexTGreverse	DRPA	D_LACt2ppTGreverse		FALSE	TRUE				XYLI2TGforward	PGITGforward	PPC	FORtexTGreverse	D_LACt2ppTGreverse		FALSE	FALSE
D_LACtexTGreverse	PPC	FORtexTGreverse	ACtexTGreverse	GLCptspp		FALSE	TRUE				PPM2TGforward	PPC	FORtexTGreverse	D_LACtexTGreverse			TRUE	FALSE				PGITGforward	PPC	FORtexTGreverse	ACtexTGreverse	D_LACt2ppTGreverse		FALSE	TRUE				PGITGforward	EX_ac_e	EX_lac__D_e	H2OtexTGreverse	FORtppi		FALSE	FALSE
H2OtexTGforward	D_LACtexTGreverse	PPC	ACtexTGreverse	GLCptspp		FALSE	TRUE				RPETGreverse	PPC	FORtexTGreverse	D_LACtexTGreverse			FALSE	FALSE				HCYSMT	EX_for_e	EX_ac_e	D_LACtexTGreverse	PPC		FALSE	TRUE				H2OtppTGreverse	PGITGforward	EX_ac_e	EX_lac__D_e	FORtppi		FALSE	FALSE
D_LACtexTGreverse	PPC	ACtexTGreverse	GLCptspp	EX_h2o_e		FALSE	TRUE				PPC	TKT1TGreverse	FORtexTGreverse	D_LACtexTGreverse			FALSE	FALSE				EX_lac__D_e	PPC	DRPA	GLCptspp	EX_h2o_e		FALSE	TRUE				PGITGforward	EX_ac_e	EX_lac__D_e	EX_h2o_e	FORtppi		FALSE	FALSE
HCYSMT	ATPS4rppTGreverse	EX_lac__D_e	PPC	ACtexTGreverse		FALSE	TRUE				TALATGreverse	PPC	PFL	EX_lac__D_e			FALSE	FALSE				HCYSMT	EX_for_e	EX_ac_e	EX_lac__D_e	PPC		FALSE	TRUE				EX_for_e	EX_ac_e	D_LACtexTGreverse	GLCptspp	H2OtexTGreverse		FALSE	FALSE
RPETGreverse	ATPS4rppTGreverse	EX_lac__D_e	PPC	ACtexTGreverse		FALSE	TRUE				PPC	ACtexTGreverse	PFL	EX_lac__D_e			TRUE	FALSE				GLCt2pp	PTArTGforward	D_LACtexTGreverse	FORtexTGreverse	TPITGforward		FALSE	FALSE				H2OtppTGreverse	EX_for_e	EX_ac_e	D_LACtexTGreverse	GLCptspp		FALSE	FALSE
TKT2TGreverse	ATPS4rppTGreverse	EX_lac__D_e	PPC	ACtexTGreverse		FALSE	TRUE				PPC	D_LACt2ppTGreverse	DRPA	PFL			TRUE	FALSE				PPKTGreverse	D_LACtexTGreverse	PPC	DRPA	FORtppi		FALSE	TRUE				EX_for_e	EX_ac_e	D_LACtexTGreverse	GLCptspp	EX_h2o_e		FALSE	FALSE
ATPS4rppTGreverse	EX_lac__D_e	PPC	ACtexTGreverse	TKT1TGreverse		FALSE	TRUE				ACt2rpp	PPC	D_LACt2ppTGreverse	ATPS4rppTGreverse			TRUE	FALSE				HCYSMT	D_LACtexTGreverse	PPC	DRPA	FORtppi		FALSE	TRUE				H2OtppTGreverse	ATPS4rppTGreverse	EX_ac_e	EX_lac__D_e	GLCptspp		FALSE	FALSE
PPC	ACtexTGreverse	GLCptspp	D_LACt2ppTGreverse	FORtppi		FALSE	TRUE				RPETGreverse	PPC	D_LACt2ppTGreverse	FORtppi			FALSE	FALSE				PPKTGreverse	EX_lac__D_e	PPC	ACtexTGreverse	EX_h2o_e		FALSE	TRUE				ATPS4rppTGreverse	EX_ac_e	EX_lac__D_e	GLCptspp	H2OtexTGreverse		FALSE	FALSE
PPC	FORtexTGreverse	ACtexTGreverse	GLCptspp	D_LACt2ppTGreverse		FALSE	TRUE				ACt2rpp	PPC	D_LACt2ppTGreverse	FORtppi			TRUE	FALSE				PGITGforward	EX_ac_e	PPC	D_LACt2ppTGreverse	PFL		FALSE	TRUE				ATPS4rppTGreverse	EX_ac_e	EX_lac__D_e	GLCptspp	EX_h2o_e		FALSE	FALSE
H2OtexTGforward	PPC	ACtexTGreverse	GLCptspp	D_LACt2ppTGreverse		FALSE	TRUE				PPM2TGforward	PPC	D_LACt2ppTGreverse	EX_for_e			TRUE	FALSE				EX_lac__D_e	ACt2rpp	PPC	GLCptspp	EX_h2o_e		FALSE	TRUE				PGITGforward	ATPS4rppTGreverse	EX_ac_e	LDH_DTGreverse	PPC		FALSE	FALSE
D_LACt2ppTGreverse	PPC	ACtexTGreverse	GLCptspp	EX_h2o_e		FALSE	TRUE				PPC	D_LACt2ppTGreverse	EX_for_e	RPETGreverse			FALSE	FALSE				PPKTGreverse	ATPS4rppTGreverse	D_LACtexTGreverse	PPC	ACtexTGreverse		FALSE	TRUE				XYLI2TGforward	PGITGforward	D_LACtexTGreverse	PPC	PFL		FALSE	FALSE
EX_lac__D_e	PPC	FORtexTGreverse	ACtexTGreverse	GLCptspp		FALSE	TRUE				ACt2rpp	PPC	D_LACt2ppTGreverse	EX_for_e			TRUE	FALSE				HCYSMT	ATPS4rppTGreverse	D_LACtexTGreverse	PPC	ACtexTGreverse		FALSE	TRUE				EX_ac_e	EX_lac__D_e	GLCptspp	H2OtexTGreverse	FORtppi		FALSE	FALSE
XYLI2TGforward	PGITGforward	EX_lac__D_e	PPC	EX_h2o_e		FALSE	FALSE				PPC	D_LACt2ppTGreverse	ICL	EX_ac_e			TRUE	FALSE				RPETGreverse	ATPS4rppTGreverse	D_LACtexTGreverse	PPC	ACtexTGreverse		FALSE	TRUE				H2OtppTGreverse	EX_ac_e	EX_lac__D_e	GLCptspp	FORtppi		FALSE	FALSE
PGITGforward	EX_ac_e	EX_lac__D_e	PPC	EX_h2o_e		FALSE	TRUE				ACt2rpp	PPC	D_LACt2ppTGreverse	ICL			TRUE	FALSE				TKT2TGreverse	ATPS4rppTGreverse	D_LACtexTGreverse	PPC	ACtexTGreverse		FALSE	TRUE				EX_ac_e	EX_lac__D_e	GLCptspp	EX_h2o_e	FORtppi		FALSE	FALSE
PPM2TGforward	EX_lac__D_e	PPC	GLCptspp	PFL		FALSE	TRUE				ACt2rpp	PPC	FORtexTGreverse	D_LACtexTGreverse			TRUE	FALSE				ATPS4rppTGreverse	D_LACtexTGreverse	PPC	ACtexTGreverse	TKT1TGreverse		FALSE	TRUE				PTArTGforward	PPC	D_LACt2ppTGreverse	FORtppi	TPITGforward		FALSE	FALSE
EX_ac_e	EX_lac__D_e	PPC	GLCptspp	PFL		FALSE	TRUE				H2OtexTGforward	PPC	D_LACt2ppTGreverse	EX_ac_e			TRUE	FALSE				HCYSMT	EX_for_e	EX_lac__D_e	PPC	DRPA		FALSE	TRUE				H2OtppTGreverse	ATPS4rppTGreverse	EX_ac_e	GLCptspp	D_LACt2ppTGreverse		FALSE	FALSE
EX_for_e	PPC	DRPA	GLCptspp	D_LACt2ppTGreverse		FALSE	TRUE				PPC	D_LACt2ppTGreverse	FORtppi	TKT1TGreverse			FALSE	FALSE				HCYSMT	PPM2TGforward	EX_for_e	EX_lac__D_e	PPC		FALSE	TRUE				ATPS4rppTGreverse	EX_ac_e	GLCptspp	D_LACt2ppTGreverse	H2OtexTGreverse		FALSE	FALSE
HEX7	PGITGforward	EX_lac__D_e	PPC	EX_h2o_e		FALSE	FALSE				PPC	D_LACt2ppTGreverse	EX_for_e	TKT1TGreverse			FALSE	FALSE				HCYSMT	EX_lac__D_e	PPC	ACtexTGreverse	EX_h2o_e		FALSE	TRUE				D_LACt2ppTGreverse	ATPS4rppTGreverse	EX_ac_e	GLCptspp	EX_h2o_e		FALSE	FALSE
TALATGreverse	ATPS4rppTGreverse	EX_lac__D_e	ACt2rpp	PPC		FALSE	TRUE				PPC	TKT2TGreverse	EX_h2o_e	D_LACt2ppTGreverse			FALSE	FALSE				PPKTGreverse	EX_ac_e	PPC	D_LACt2ppTGreverse	PFL		FALSE	TRUE				ATPS4rppTGreverse	EX_lac__D_e	ACKrTGreverse	PPC	GLCptspp		FALSE	FALSE
PGITGforward	EX_lac__D_e	PPC	DRPA	EX_h2o_e		FALSE	TRUE				H2OtexTGforward	PPC	D_LACt2ppTGreverse	DRPA			TRUE	FALSE				HCYSMT	EX_ac_e	PPC	D_LACt2ppTGreverse	PFL		FALSE	TRUE				PPC	ACKrTGreverse	PFL	D_LACt2ppTGreverse	TPITGforward		FALSE	FALSE
EX_for_e	EX_lac__D_e	ACt2rpp	PPC	GLCptspp		FALSE	TRUE				ACt2rpp	H2OtexTGforward	PPC	D_LACt2ppTGreverse			TRUE	FALSE				HCYSMT	EX_for_e	EX_lac__D_e	ACt2rpp	PPC		FALSE	TRUE				EX_for_e	PTArTGforward	PPC	D_LACt2ppTGreverse	TPITGforward		FALSE	FALSE
EX_lac__D_e	ACt2rpp	PPC	GLCptspp	PFL		FALSE	TRUE				PPM2TGforward	PPC	D_LACt2ppTGreverse	PFL			TRUE	FALSE				PPKTGreverse	EX_for_e	D_LACtexTGreverse	PPC	ACtexTGreverse		FALSE	TRUE				HEX7	PGITGforward	EX_for_e	LDH_DTGreverse	PPC		FALSE	FALSE
PPKTGreverse	EX_lac__D_e	PPC	ACtexTGreverse	PFL		FALSE	TRUE				RPETGreverse	PPC	D_LACt2ppTGreverse	FORtexTGreverse			FALSE	FALSE				PPKTGreverse	EX_for_e	D_LACtexTGreverse	ACt2rpp	PPC		FALSE	TRUE				PTArTGforward	PPC	FORtexTGreverse	D_LACt2ppTGreverse	TPITGforward		FALSE	FALSE
HCYSMT	EX_lac__D_e	PPC	ACtexTGreverse	PFL		FALSE	TRUE				PPC	D_LACt2ppTGreverse	FORtexTGreverse	TKT1TGreverse			FALSE	FALSE				PPKTGreverse	EX_ac_e	PPC	FORtexTGreverse	D_LACt2ppTGreverse		FALSE	TRUE				PGITGforward	ATPS4rppTGreverse	LDH_DTGreverse	PPC	ACtexTGreverse		FALSE	FALSE
GLCt2pp	EX_for_e	EX_lac__D_e	ACtexTGreverse	TPITGforward		FALSE	FALSE				ACt2rpp	PPC	D_LACt2ppTGreverse	FORtexTGreverse			TRUE	FALSE				HCYSMT	EX_ac_e	PPC	FORtexTGreverse	D_LACt2ppTGreverse		FALSE	TRUE				PTArTGforward	ATPS4rppTGreverse	PPC	D_LACt2ppTGreverse	TPITGforward		FALSE	TRUE
GLCt2pp	EX_lac__D_e	ACtexTGreverse	FORtppi	TPITGforward		FALSE	FALSE				ACt2rpp	EX_h2o_e	D_LACt2ppTGreverse	PPC			TRUE	FALSE				HCYSMT	EX_ac_e	D_LACtexTGreverse	PPC	FORtexTGreverse		FALSE	TRUE				D_LACt2ppTGreverse	PTArTGforward	ATPS4rppTGreverse	EX_h2o_e	TPITGforward		FALSE	TRUE
GLCt2pp	EX_lac__D_e	FORtexTGreverse	ACtexTGreverse	TPITGforward		FALSE	FALSE				PPC	EX_h2o_e	D_LACt2ppTGreverse	DRPA			TRUE	FALSE				PPKTGreverse	ATPS4rppTGreverse	EX_ac_e	PPC	D_LACt2ppTGreverse		FALSE	TRUE				H2OtppTGreverse	PTArTGforward	ATPS4rppTGreverse	D_LACt2ppTGreverse	TPITGforward		FALSE	TRUE
GLCt2pp	ICL	EX_lac__D_e	ACtexTGreverse	TPITGforward		FALSE	FALSE				PPC	EX_h2o_e	D_LACt2ppTGreverse	PPM2TGforward			TRUE	FALSE				HCYSMT	ATPS4rppTGreverse	EX_ac_e	PPC	D_LACt2ppTGreverse		FALSE	TRUE				PTArTGforward	ATPS4rppTGreverse	D_LACt2ppTGreverse	H2OtexTGreverse	TPITGforward		FALSE	TRUE
GLCt2pp	EX_lac__D_e	H2OtppTGforward	ACtexTGreverse	TPITGforward		FALSE	FALSE				PPM2TGforward	H2OtexTGforward	PPC	D_LACt2ppTGreverse			TRUE	FALSE				RPETGreverse	ATPS4rppTGreverse	EX_ac_e	PPC	D_LACt2ppTGreverse		FALSE	TRUE				XYLI2TGforward	PGITGforward	PPC	D_LACt2ppTGreverse	FORtppi		FALSE	FALSE
GLCt2pp	MALS	EX_lac__D_e	ACtexTGreverse	TPITGforward		FALSE	FALSE				H2OtexTGforward	PPC	D_LACt2ppTGreverse	RPETGreverse			FALSE	FALSE				TKT2TGreverse	ATPS4rppTGreverse	EX_ac_e	PPC	D_LACt2ppTGreverse		FALSE	TRUE				XYLI2TGforward	PGITGforward	PPC	D_LACt2ppTGreverse	PFL		FALSE	FALSE
H2OtexTGforward	GLCt2pp	EX_lac__D_e	ACtexTGreverse	TPITGforward		FALSE	FALSE				H2OtexTGforward	PPC	D_LACt2ppTGreverse	TKT1TGreverse			FALSE	FALSE				ATPS4rppTGreverse	EX_ac_e	PPC	TKT1TGreverse	D_LACt2ppTGreverse		FALSE	TRUE				D_LACtexTGreverse	ACKrTGreverse	PPC	FORtppi	TPITGforward		FALSE	FALSE
GLCt2pp	EX_lac__D_e	ACtexTGreverse	EX_h2o_e	TPITGforward		FALSE	FALSE				PPC	EX_h2o_e	D_LACt2ppTGreverse	RPETGreverse			FALSE	FALSE				PPM2TGforward	PGITGforward	EX_lac__D_e	PPC	EX_h2o_e		FALSE	TRUE				HEX7	PGITGforward	PPC	D_LACt2ppTGreverse	PFL		FALSE	FALSE
EX_lac__D_e	PPC	ACtexTGreverse	GLCptspp	FORtppi		FALSE	TRUE				PPC	EX_h2o_e	D_LACt2ppTGreverse	TKT1TGreverse			FALSE	FALSE				PGITGforward	EX_lac__D_e	ACt2rpp	PPC	EX_h2o_e		FALSE	TRUE				ATPS4rppTGreverse	D_LACtexTGreverse	ACt2rpp	GLCptspp	H2OtexTGreverse		FALSE	FALSE
EX_for_e	EX_lac__D_e	PPC	ACtexTGreverse	GLCptspp		FALSE	TRUE				ACt2rpp	PPC	D_LACt2ppTGreverse	PFL			TRUE	FALSE				PPM2TGforward	PGITGforward	PPC	FORtexTGreverse	D_LACt2ppTGreverse		FALSE	TRUE				EX_for_e	PPC	ACKrTGreverse	D_LACt2ppTGreverse	TPITGforward		FALSE	FALSE
EX_lac__D_e	PPC	ACtexTGreverse	GLCptspp	PFL		FALSE	TRUE				PPC	D_LACt2ppTGreverse	RPETGreverse	PFL			FALSE	FALSE				PGITGforward	ACt2rpp	PPC	FORtexTGreverse	D_LACt2ppTGreverse		FALSE	TRUE				ATPS4rppTGreverse	D_LACtexTGreverse	PPC	ACKrTGreverse	TPITGforward		FALSE	TRUE
H2OtexTGforward	EX_lac__D_e	PPC	ACtexTGreverse	GLCptspp		FALSE	TRUE				PPC	D_LACt2ppTGreverse	TKT1TGreverse	PFL			FALSE	FALSE				H2OtexTGforward	HCYSMT	EX_lac__D_e	PPC	ACtexTGreverse		FALSE	TRUE				H2OtppTGreverse	ATPS4rppTGreverse	D_LACtexTGreverse	ACKrTGreverse	TPITGforward		FALSE	TRUE
EX_lac__D_e	PPC	ACtexTGreverse	GLCptspp	EX_h2o_e		FALSE	TRUE				PGITGforward	EX_for_e	EX_lac__D_e	ACtexTGreverse	H2OtexTGreverse		FALSE	FALSE				HCYSMT	EX_ac_e	D_LACtexTGreverse	PPC	FORtppi		FALSE	TRUE				ATPS4rppTGreverse	D_LACtexTGreverse	ACKrTGreverse	H2OtexTGreverse	TPITGforward		FALSE	TRUE
EX_lac__D_e	ACt2rpp	H2OtppTGforward	PPC	ACALDTGreverse		FALSE	FALSE				H2OtppTGreverse	PGITGforward	EX_for_e	EX_lac__D_e	ACtexTGreverse		FALSE	FALSE				PPKTGreverse	EX_ac_e	PPC	D_LACt2ppTGreverse	FORtppi		FALSE	TRUE				D_LACtexTGreverse	ACt2rpp	FORtexTGreverse	GLCptspp	H2OtexTGreverse		FALSE	FALSE
PPM2TGforward	EX_for_e	PPC	GLCptspp	D_LACt2ppTGreverse		FALSE	TRUE				PGITGforward	EX_for_e	EX_lac__D_e	ACtexTGreverse	EX_h2o_e		FALSE	FALSE				PPKTGreverse	PPC	DRPA	D_LACt2ppTGreverse	FORtppi		FALSE	TRUE				HEX7	PGITGforward	D_LACtexTGreverse	PPC	PFL		FALSE	FALSE
EX_for_e	EX_ac_e	PPC	GLCptspp	D_LACt2ppTGreverse		FALSE	TRUE				XYLI2TGforward	PGITGforward	LDH_DTGreverse	PPC	FORtexTGreverse		FALSE	FALSE				PGITGforward	PPC	ACtexTGreverse	D_LACt2ppTGreverse	PFL		FALSE	TRUE				PPC	ACKrTGreverse	FORtexTGreverse	D_LACt2ppTGreverse	TPITGforward		FALSE	FALSE
EX_for_e	ACt2rpp	PPC	GLCptspp	D_LACt2ppTGreverse		FALSE	TRUE				PGITGforward	EX_ac_e	EX_lac__D_e	FORtexTGreverse	H2OtexTGreverse		FALSE	FALSE				PGITGforward	PPC	DRPA	D_LACt2ppTGreverse	PFL		FALSE	TRUE				PGITGforward	EX_ac_e	D_LACtexTGreverse	H2OtexTGreverse	FORtppi		FALSE	FALSE
PPKTGreverse	EX_lac__D_e	PPC	DRPA	PFL		FALSE	TRUE				H2OtppTGreverse	PGITGforward	EX_ac_e	EX_lac__D_e	FORtexTGreverse		FALSE	FALSE				PPM2TGforward	PGITGforward	PPC	D_LACt2ppTGreverse	PFL		FALSE	TRUE				H2OtppTGreverse	PGITGforward	EX_ac_e	D_LACtexTGreverse	FORtppi		FALSE	FALSE
GLCt2pp	ACtexTGreverse	D_LACt2ppTGreverse	FORtppi	TPITGforward		FALSE	FALSE				PGITGforward	EX_ac_e	EX_lac__D_e	FORtexTGreverse	EX_h2o_e		FALSE	FALSE				H2OtexTGforward	D_LACtexTGreverse	PPC	ACtexTGreverse	ACALDTGreverse		FALSE	TRUE				PGITGforward	EX_ac_e	D_LACtexTGreverse	EX_h2o_e	FORtppi		FALSE	FALSE
GLCt2pp	FORtexTGreverse	ACtexTGreverse	D_LACt2ppTGreverse	TPITGforward		FALSE	FALSE				PGITGforward	EX_for_e	EX_ac_e	EX_lac__D_e	H2OtexTGreverse		FALSE	FALSE				D_LACtexTGreverse	PPC	ACtexTGreverse	ACALDTGreverse	EX_h2o_e		FALSE	TRUE				D_LACtexTGreverse	PPC	ACKrTGreverse	PFL	TPITGforward		FALSE	FALSE
H2OtexTGforward	GLCt2pp	ACtexTGreverse	D_LACt2ppTGreverse	TPITGforward		FALSE	FALSE				H2OtppTGreverse	PGITGforward	EX_for_e	EX_ac_e	EX_lac__D_e		FALSE	FALSE				PPKTGreverse	D_LACtexTGreverse	PPC	ACtexTGreverse	FORtppi		FALSE	TRUE				ACKrTGreverse	PPC	D_LACt2ppTGreverse	FORtppi	TPITGforward		FALSE	FALSE
GLCt2pp	MALS	ACtexTGreverse	D_LACt2ppTGreverse	TPITGforward		FALSE	FALSE				PGITGforward	EX_for_e	EX_ac_e	EX_lac__D_e	EX_h2o_e		FALSE	FALSE				H2OtexTGforward	PPKTGreverse	EX_ac_e	PPC	D_LACt2ppTGreverse		FALSE	TRUE				D_LACtexTGreverse	ACt2rpp	GLCptspp	H2OtexTGreverse	FORtppi		FALSE	FALSE
GLCt2pp	H2OtppTGforward	ACtexTGreverse	D_LACt2ppTGreverse	TPITGforward		FALSE	FALSE				PGITGforward	EX_for_e	D_LACtexTGreverse	ACt2rpp	H2OtexTGreverse		FALSE	FALSE				H2OtexTGforward	PPKTGreverse	D_LACtexTGreverse	PPC	ACtexTGreverse		FALSE	TRUE				PGITGforward	EX_ac_e	D_LACtexTGreverse	FORtexTGreverse	H2OtexTGreverse		FALSE	FALSE
D_LACt2ppTGreverse	GLCt2pp	ACtexTGreverse	EX_h2o_e	TPITGforward		FALSE	FALSE				H2OtppTGreverse	PGITGforward	EX_for_e	D_LACtexTGreverse	ACt2rpp		FALSE	FALSE				H2OtexTGforward	HCYSMT	D_LACtexTGreverse	PPC	ACtexTGreverse		FALSE	TRUE				H2OtppTGreverse	PGITGforward	EX_ac_e	D_LACtexTGreverse	FORtexTGreverse		FALSE	FALSE
H2OtexTGforward	PPM2TGforward	PGITGforward	EX_lac__D_e	PPC		FALSE	TRUE				PGITGforward	EX_for_e	D_LACtexTGreverse	ACt2rpp	EX_h2o_e		FALSE	FALSE				PGITGforward	EX_for_e	EX_ac_e	PPC	D_LACt2ppTGreverse		FALSE	TRUE				PGITGforward	EX_ac_e	D_LACtexTGreverse	FORtexTGreverse	EX_h2o_e		FALSE	FALSE
H2OtexTGforward	PGITGforward	EX_lac__D_e	ACt2rpp	PPC		FALSE	TRUE				H2OtexTGforward	XYLI2TGforward	PGITGforward	LDH_DTGreverse	PPC		FALSE	FALSE				H2OtexTGforward	EX_lac__D_e	ACt2rpp	PPC	GLCptspp		FALSE	TRUE				XYLI2TGforward	PGITGforward	LDH_DTGreverse	PPC	PFL		FALSE	FALSE
EX_ac_e	PPC	GLCptspp	D_LACt2ppTGreverse	FORtppi		FALSE	TRUE				H2OtppTGreverse	EX_ac_e	EX_lac__D_e	FORtexTGreverse	GLCptspp		FALSE	FALSE				D_LACt2ppTGreverse	PPKTGreverse	EX_ac_e	PPC	EX_h2o_e		FALSE	TRUE				PTArTGforward	ATPS4rppTGreverse	D_LACtexTGreverse	PPC	TPITGforward		FALSE	TRUE
EX_lac__D_e	PPC	FORtexTGreverse	DRPA	GLCptspp		FALSE	TRUE				EX_ac_e	EX_lac__D_e	FORtexTGreverse	GLCptspp	H2OtexTGreverse		FALSE	FALSE				D_LACt2ppTGreverse	PPKTGreverse	PPC	ACtexTGreverse	EX_h2o_e		FALSE	TRUE				PTArTGforward	ATPS4rppTGreverse	D_LACtexTGreverse	EX_h2o_e	TPITGforward		FALSE	TRUE
PPM2TGforward	EX_lac__D_e	PPC	FORtexTGreverse	GLCptspp		FALSE	TRUE				EX_ac_e	EX_lac__D_e	FORtexTGreverse	GLCptspp	EX_h2o_e		FALSE	FALSE				PPKTGreverse	PPC	DRPA	D_LACt2ppTGreverse	PFL		FALSE	TRUE				PGITGforward	ATPS4rppTGreverse	PPC	ACKrTGreverse	D_LACt2ppTGreverse		FALSE	FALSE
EX_ac_e	EX_lac__D_e	PPC	FORtexTGreverse	GLCptspp		FALSE	TRUE				EX_ac_e	FORtexTGreverse	GLCptspp	D_LACt2ppTGreverse	H2OtexTGreverse		FALSE	FALSE				D_LACt2ppTGreverse	EX_ac_e	PPC	GLCptspp	EX_h2o_e		FALSE	TRUE				PGITGforward	D_LACtexTGreverse	ACtexTGreverse	H2OtexTGreverse	FORtppi		FALSE	FALSE
EX_lac__D_e	ACt2rpp	PPC	FORtexTGreverse	GLCptspp		FALSE	TRUE				H2OtppTGreverse	EX_ac_e	FORtexTGreverse	GLCptspp	D_LACt2ppTGreverse		FALSE	FALSE				PPM2TGforward	PPKTGreverse	PPC	D_LACt2ppTGreverse	PFL		FALSE	TRUE				H2OtppTGreverse	PGITGforward	D_LACtexTGreverse	ACtexTGreverse	FORtppi		FALSE	FALSE
GLCt2pp	EX_for_e	PTArTGforward	D_LACt2ppTGreverse	TPITGforward		FALSE	FALSE				D_LACt2ppTGreverse	EX_ac_e	FORtexTGreverse	GLCptspp	EX_h2o_e		FALSE	FALSE				PPKTGreverse	PPC	ACtexTGreverse	D_LACt2ppTGreverse	PFL		FALSE	TRUE				PGITGforward	D_LACtexTGreverse	ACtexTGreverse	EX_h2o_e	FORtppi		FALSE	FALSE
GLCt2pp	PTArTGforward	D_LACt2ppTGreverse	FORtppi	TPITGforward		FALSE	FALSE				XYLI2TGforward	PGITGforward	EX_for_e	LDH_DTGreverse	PPC		FALSE	FALSE				PPKTGreverse	D_LACtexTGreverse	PPC	FORtexTGreverse	ACtexTGreverse		FALSE	TRUE				PTArTGforward	ATPS4rppTGreverse	D_LACtexTGreverse	H2OtexTGreverse	TPITGforward		FALSE	TRUE
PTArTGforward	H2OtppTGforward	PPC	D_LACt2ppTGreverse	TPITGforward		FALSE	FALSE				EX_ac_e	D_LACtexTGreverse	FORtexTGreverse	GLCptspp	H2OtexTGreverse		FALSE	FALSE				PPKTGreverse	ATPS4rppTGreverse	EX_ac_e	EX_lac__D_e	PPC		FALSE	TRUE				H2OtppTGreverse	PTArTGforward	ATPS4rppTGreverse	D_LACtexTGreverse	TPITGforward		FALSE	TRUE
EX_ac_e	PPC	FORtexTGreverse	GLCptspp	D_LACt2ppTGreverse		FALSE	TRUE				H2OtppTGreverse	EX_ac_e	D_LACtexTGreverse	FORtexTGreverse	GLCptspp		FALSE	FALSE				PPKTGreverse	ATPS4rppTGreverse	EX_lac__D_e	ACt2rpp	PPC		FALSE	TRUE				PGITGforward	D_LACtexTGreverse	FORtexTGreverse	ACtexTGreverse	H2OtexTGreverse		FALSE	FALSE
ACt2rpp	PPC	FORtexTGreverse	GLCptspp	D_LACt2ppTGreverse		FALSE	TRUE				EX_ac_e	D_LACtexTGreverse	FORtexTGreverse	GLCptspp	EX_h2o_e		FALSE	FALSE				PPKTGreverse	D_LACtexTGreverse	PPC	DRPA	PFL		FALSE	TRUE				H2OtppTGreverse	PGITGforward	D_LACtexTGreverse	FORtexTGreverse	ACtexTGreverse		FALSE	FALSE
PPC	FORtexTGreverse	DRPA	GLCptspp	D_LACt2ppTGreverse		FALSE	TRUE				PGITGforward	EX_for_e	EX_ac_e	D_LACt2ppTGreverse	H2OtexTGreverse		FALSE	FALSE				PPKTGreverse	D_LACtexTGreverse	PPC	ACtexTGreverse	PFL		FALSE	TRUE				PGITGforward	D_LACtexTGreverse	FORtexTGreverse	ACtexTGreverse	EX_h2o_e		FALSE	FALSE
PPM2TGforward	PPC	FORtexTGreverse	GLCptspp	D_LACt2ppTGreverse		FALSE	TRUE				H2OtppTGreverse	PGITGforward	EX_for_e	EX_ac_e	D_LACt2ppTGreverse		FALSE	FALSE				PPM2TGforward	PPKTGreverse	PPC	D_LACt2ppTGreverse	FORtppi		FALSE	TRUE				PGITGforward	EX_for_e	D_LACtexTGreverse	ACtexTGreverse	H2OtexTGreverse		FALSE	FALSE
H2OtexTGforward	PPKTGreverse	EX_lac__D_e	PPC	ACtexTGreverse		FALSE	TRUE				D_LACt2ppTGreverse	PGITGforward	EX_for_e	EX_ac_e	EX_h2o_e		FALSE	FALSE				PPKTGreverse	PPC	ACtexTGreverse	D_LACt2ppTGreverse	FORtppi		FALSE	TRUE				H2OtppTGreverse	PGITGforward	EX_for_e	D_LACtexTGreverse	ACtexTGreverse		FALSE	FALSE
H2OtexTGforward	XYLI2TGforward	PGITGforward	LDH_DTGreverse	PPC		FALSE	FALSE				ATPS4rppTGreverse	EX_ac_e	LDH_DTGreverse	PPC	GLCptspp		FALSE	FALSE				PPKTGreverse	ACt2rpp	PPC	D_LACt2ppTGreverse	FORtppi		FALSE	TRUE				PGITGforward	EX_for_e	D_LACtexTGreverse	ACtexTGreverse	EX_h2o_e		FALSE	FALSE
XYLI2TGforward	PGITGforward	LDH_DTGreverse	PPC	EX_h2o_e		FALSE	FALSE				PGITGforward	D_LACtexTGreverse	ACt2rpp	H2OtexTGreverse	FORtppi		FALSE	FALSE				PPM2TGforward	PPKTGreverse	D_LACtexTGreverse	PPC	PFL		FALSE	TRUE				PTArTGforward	D_LACtexTGreverse	PPC	FORtppi	TPITGforward		FALSE	FALSE
EX_lac__D_e	PPC	DRPA	GLCptspp	FORtppi		FALSE	TRUE				H2OtppTGreverse	PGITGforward	D_LACtexTGreverse	ACt2rpp	FORtppi		FALSE	FALSE				PPKTGreverse	D_LACtexTGreverse	ACt2rpp	PPC	PFL		FALSE	TRUE				ATPS4rppTGreverse	D_LACtexTGreverse	ACKrTGreverse	EX_h2o_e	TPITGforward		FALSE	TRUE
EX_ac_e	EX_lac__D_e	PPC	GLCptspp	FORtppi		FALSE	TRUE				PGITGforward	D_LACtexTGreverse	ACt2rpp	EX_h2o_e	FORtppi		FALSE	FALSE				H2OtexTGforward	PPC	ACtexTGreverse	D_LACt2ppTGreverse	TPITGforward		FALSE	TRUE				PGITGforward	HEX7	PPC	FORtexTGreverse	D_LACt2ppTGreverse		FALSE	FALSE
PPM2TGforward	EX_lac__D_e	PPC	GLCptspp	FORtppi		FALSE	TRUE				H2OtppTGreverse	PGITGforward	ACt2rpp	D_LACt2ppTGreverse	FORtppi		FALSE	FALSE				HCYSMT	D_LACtexTGreverse	PPC	DRPA	PFL		FALSE	TRUE				ATPS4rppTGreverse	ACt2rpp	GLCptspp	D_LACt2ppTGreverse	H2OtexTGreverse		FALSE	FALSE
H2OtexTGforward	EX_ac_e	EX_lac__D_e	PPC	GLCptspp		FALSE	TRUE				PGITGforward	ACt2rpp	D_LACt2ppTGreverse	H2OtexTGreverse	FORtppi		FALSE	FALSE				HCYSMT	PPM2TGforward	D_LACtexTGreverse	PPC	PFL		FALSE	TRUE				D_LACt2ppTGreverse	PPC	ACKrTGreverse	EX_h2o_e	TPITGforward		FALSE	FALSE
H2OtexTGforward	EX_ac_e	D_LACtexTGreverse	PPC	ACALDTGreverse		FALSE	TRUE				D_LACt2ppTGreverse	PGITGforward	ACt2rpp	EX_h2o_e	FORtppi		FALSE	FALSE				HCYSMT	D_LACtexTGreverse	PPC	ACtexTGreverse	PFL		FALSE	TRUE				D_LACtexTGreverse	PPC	ACKrTGreverse	FORtexTGreverse	TPITGforward		FALSE	FALSE
EX_ac_e	D_LACtexTGreverse	PPC	ACALDTGreverse	EX_h2o_e		FALSE	TRUE				HEX7	PGITGforward	D_LACtexTGreverse	PPC	EX_h2o_e		FALSE	FALSE				HCYSMT	D_LACtexTGreverse	ACt2rpp	PPC	PFL		FALSE	TRUE				PGITGforward	ATPS4rppTGreverse	EX_lac__D_e	PPC	ACKrTGreverse		FALSE	FALSE
PPM2TGforward	PPKTGreverse	EX_lac__D_e	PPC	PFL		FALSE	TRUE				PGITGforward	ATPS4rppTGreverse	LDH_DTGreverse	ACt2rpp	PPC		FALSE	FALSE				GLCt2pp	PTArTGforward	EX_for_e	EX_lac__D_e	TPITGforward		FALSE	FALSE				PGITGforward	EX_lac__D_e	ACtexTGreverse	H2OtexTGreverse	FORtppi		FALSE	FALSE
HCYSMT	EX_ac_e	EX_lac__D_e	PPC	FORtexTGreverse		FALSE	TRUE				H2OtppTGreverse	EX_ac_e	GLCptspp	D_LACt2ppTGreverse	FORtppi		FALSE	FALSE				GLCt2pp	PTArTGforward	EX_lac__D_e	FORtppi	TPITGforward		FALSE	FALSE				H2OtppTGreverse	PGITGforward	EX_lac__D_e	ACtexTGreverse	FORtppi		FALSE	FALSE
PPKTGreverse	EX_ac_e	EX_lac__D_e	PPC	FORtexTGreverse		FALSE	TRUE				EX_ac_e	GLCptspp	D_LACt2ppTGreverse	H2OtexTGreverse	FORtppi		FALSE	FALSE				PPKTGreverse	ATPS4rppTGreverse	PPC	ACtexTGreverse	D_LACt2ppTGreverse		FALSE	TRUE				PGITGforward	EX_lac__D_e	ACtexTGreverse	EX_h2o_e	FORtppi		FALSE	FALSE
PPKTGreverse	EX_for_e	EX_ac_e	D_LACtexTGreverse	PPC		FALSE	TRUE				D_LACt2ppTGreverse	EX_ac_e	GLCptspp	EX_h2o_e	FORtppi		FALSE	FALSE				HCYSMT	ATPS4rppTGreverse	PPC	ACtexTGreverse	D_LACt2ppTGreverse		FALSE	TRUE				PGITGforward	EX_lac__D_e	FORtexTGreverse	ACtexTGreverse	H2OtexTGreverse		FALSE	FALSE
PPKTGreverse	EX_for_e	D_LACtexTGreverse	PPC	DRPA		FALSE	TRUE				PGITGforward	EX_for_e	EX_ac_e	D_LACtexTGreverse	H2OtexTGreverse		FALSE	FALSE				RPETGreverse	ATPS4rppTGreverse	PPC	ACtexTGreverse	D_LACt2ppTGreverse		FALSE	TRUE				H2OtppTGreverse	PGITGforward	EX_lac__D_e	FORtexTGreverse	ACtexTGreverse		FALSE	FALSE
PPM2TGforward	PPKTGreverse	EX_for_e	D_LACtexTGreverse	PPC		FALSE	TRUE				H2OtppTGreverse	PGITGforward	EX_for_e	EX_ac_e	D_LACtexTGreverse		FALSE	FALSE				TKT2TGreverse	ATPS4rppTGreverse	PPC	ACtexTGreverse	D_LACt2ppTGreverse		FALSE	TRUE				PGITGforward	EX_lac__D_e	FORtexTGreverse	ACtexTGreverse	EX_h2o_e		FALSE	FALSE
PPKTGreverse	EX_ac_e	D_LACtexTGreverse	PPC	FORtppi		FALSE	TRUE				PGITGforward	EX_for_e	EX_ac_e	D_LACtexTGreverse	EX_h2o_e		FALSE	FALSE				ATPS4rppTGreverse	PPC	ACtexTGreverse	TKT1TGreverse	D_LACt2ppTGreverse		FALSE	TRUE				ATPS4rppTGreverse	EX_ac_e	LDH_DTGreverse	GLCptspp	H2OtexTGreverse		FALSE	FALSE
PPKTGreverse	EX_ac_e	D_LACtexTGreverse	PPC	PFL		FALSE	TRUE				HEX7	PGITGforward	LDH_DTGreverse	PPC	PFL		FALSE	FALSE				H2OtexTGforward	PPKTGreverse	PPC	ACtexTGreverse	D_LACt2ppTGreverse		FALSE	TRUE				H2OtppTGreverse	ATPS4rppTGreverse	EX_ac_e	LDH_DTGreverse	GLCptspp		FALSE	FALSE
HCYSMT	EX_ac_e	D_LACtexTGreverse	PPC	PFL		FALSE	TRUE				EX_ac_e	D_LACtexTGreverse	GLCptspp	H2OtexTGreverse	FORtppi		FALSE	FALSE				H2OtexTGforward	PPKTGreverse	PPC	DRPA	D_LACt2ppTGreverse		FALSE	TRUE				PTArTGforward	D_LACtexTGreverse	PPC	PFL	TPITGforward		FALSE	FALSE
TALATGreverse	ATPS4rppTGreverse	EX_ac_e	D_LACtexTGreverse	PPC		FALSE	TRUE				H2OtppTGreverse	EX_ac_e	D_LACtexTGreverse	GLCptspp	FORtppi		FALSE	FALSE				H2OtexTGforward	PPM2TGforward	PPKTGreverse	PPC	D_LACt2ppTGreverse		FALSE	TRUE				ATPS4rppTGreverse	EX_ac_e	LDH_DTGreverse	GLCptspp	EX_h2o_e		FALSE	FALSE
PPKTGreverse	EX_ac_e	D_LACtexTGreverse	PPC	FORtexTGreverse		FALSE	TRUE				EX_ac_e	D_LACtexTGreverse	GLCptspp	EX_h2o_e	FORtppi		FALSE	FALSE				H2OtexTGforward	PPKTGreverse	ACt2rpp	PPC	D_LACt2ppTGreverse		FALSE	TRUE				PTArTGforward	PPC	PFL	D_LACt2ppTGreverse	TPITGforward		FALSE	FALSE
PPKTGreverse	ATPS4rppTGreverse	EX_ac_e	D_LACtexTGreverse	PPC		FALSE	TRUE				XYLI2TGforward	PGITGforward	PPC	FORtexTGreverse	D_LACt2ppTGreverse		FALSE	FALSE				H2OtexTGforward	EX_lac__D_e	ACt2rpp	PPC	ACALDTGreverse		FALSE	TRUE				PTArTGforward	ATPS4rppTGreverse	D_LACtexTGreverse	PPC	GLCptspp		FALSE	FALSE
HCYSMT	ATPS4rppTGreverse	EX_ac_e	D_LACtexTGreverse	PPC		FALSE	TRUE				PGITGforward	EX_ac_e	EX_lac__D_e	H2OtexTGreverse	FORtppi		FALSE	FALSE				EX_lac__D_e	ACt2rpp	PPC	ACALDTGreverse	EX_h2o_e		FALSE	TRUE				H2OtppTGreverse	ATPS4rppTGreverse	D_LACtexTGreverse	ACt2rpp	GLCptspp		FALSE	FALSE
RPETGreverse	ATPS4rppTGreverse	EX_ac_e	D_LACtexTGreverse	PPC		FALSE	TRUE				H2OtppTGreverse	PGITGforward	EX_ac_e	EX_lac__D_e	FORtppi		FALSE	FALSE				HCYSMT	D_LACtexTGreverse	PPC	ACtexTGreverse	FORtppi		FALSE	TRUE				ATPS4rppTGreverse	D_LACtexTGreverse	ACt2rpp	GLCptspp	EX_h2o_e		FALSE	FALSE
TKT2TGreverse	ATPS4rppTGreverse	EX_ac_e	D_LACtexTGreverse	PPC		FALSE	TRUE				PGITGforward	EX_ac_e	EX_lac__D_e	EX_h2o_e	FORtppi		FALSE	FALSE				PPKTGreverse	ATPS4rppTGreverse	D_LACtexTGreverse	ACt2rpp	PPC		FALSE	TRUE				PGITGforward	HEX7	LDH_DTGreverse	PPC	FORtexTGreverse		FALSE	FALSE
ATPS4rppTGreverse	EX_ac_e	D_LACtexTGreverse	PPC	TKT1TGreverse		FALSE	TRUE				EX_for_e	EX_ac_e	D_LACtexTGreverse	GLCptspp	H2OtexTGreverse		FALSE	FALSE				GLCt2pp	EX_lac__D_e	ACKrTGreverse	FORtppi	TPITGforward		FALSE	FALSE				D_LACtexTGreverse	PPC	ACKrTGreverse	EX_h2o_e	TPITGforward		FALSE	FALSE
EX_lac__D_e	H2OtppTGforward	PPC	ACtexTGreverse	TPITGforward		FALSE	FALSE				H2OtppTGreverse	EX_for_e	EX_ac_e	D_LACtexTGreverse	GLCptspp		FALSE	FALSE				GLCt2pp	ACKrTGreverse	D_LACt2ppTGreverse	FORtppi	TPITGforward		FALSE	FALSE				H2OtppTGreverse	EX_for_e	EX_ac_e	EX_lac__D_e	FADRx		FALSE	FALSE
H2OtexTGforward	EX_lac__D_e	PPC	ACtexTGreverse	TPITGforward		FALSE	TRUE				EX_for_e	EX_ac_e	D_LACtexTGreverse	GLCptspp	EX_h2o_e		FALSE	FALSE				GLCt2pp	D_LACtexTGreverse	ACKrTGreverse	FORtppi	TPITGforward		FALSE	FALSE				EX_lac__D_e	ACt2rpp	FORtexTGreverse	GLCptspp	H2OtexTGreverse		FALSE	FALSE
ICL	EX_lac__D_e	PPC	ACtexTGreverse	TPITGforward		FALSE	TRUE				H2OtppTGreverse	ATPS4rppTGreverse	EX_ac_e	EX_lac__D_e	GLCptspp		FALSE	FALSE				HCYSMT	ATPS4rppTGreverse	EX_ac_e	EX_lac__D_e	PPC		FALSE	TRUE				H2OtppTGreverse	EX_lac__D_e	ACt2rpp	FORtexTGreverse	GLCptspp		FALSE	FALSE
H2OtexTGforward	PPKTGreverse	EX_ac_e	D_LACtexTGreverse	PPC		FALSE	TRUE				ATPS4rppTGreverse	EX_ac_e	EX_lac__D_e	GLCptspp	H2OtexTGreverse		FALSE	FALSE				PPKTGreverse	D_LACtexTGreverse	ACt2rpp	PPC	FORtexTGreverse		FALSE	TRUE				EX_lac__D_e	ACt2rpp	FORtexTGreverse	GLCptspp	EX_h2o_e		FALSE	FALSE
H2OtexTGforward	HCYSMT	EX_ac_e	D_LACtexTGreverse	PPC		FALSE	TRUE				ATPS4rppTGreverse	EX_ac_e	EX_lac__D_e	GLCptspp	EX_h2o_e		FALSE	FALSE				PPKTGreverse	PPC	FORtexTGreverse	DRPA	D_LACt2ppTGreverse		FALSE	TRUE				EX_for_e	EX_ac_e	EX_lac__D_e	FADRx	H2OtexTGreverse		FALSE	FALSE
PPKTGreverse	D_LACtexTGreverse	PPC	FORtexTGreverse	DRPA		FALSE	TRUE				PGITGforward	ATPS4rppTGreverse	EX_ac_e	LDH_DTGreverse	PPC		FALSE	FALSE				HCYSMT	PPC	FORtexTGreverse	DRPA	D_LACt2ppTGreverse		FALSE	TRUE				EX_for_e	EX_ac_e	EX_lac__D_e	FADRx	EX_h2o_e		FALSE	FALSE
PPM2TGforward	PPKTGreverse	D_LACtexTGreverse	PPC	FORtexTGreverse		FALSE	TRUE				GLCt2pp	ACtexTGreverse	PFL	D_LACt2ppTGreverse	TPITGforward		FALSE	FALSE				H2OtexTGforward	HCYSMT	EX_ac_e	PPC	D_LACt2ppTGreverse		FALSE	TRUE				EX_for_e	EX_ac_e	EX_lac__D_e	GLCptspp	H2OtexTGreverse		FALSE	FALSE
PPKTGreverse	EX_lac__D_e	PPC	DRPA	FORtppi		FALSE	TRUE				XYLI2TGforward	PGITGforward	D_LACtexTGreverse	PPC	PFL		FALSE	FALSE				TALATGreverse	ATPS4rppTGreverse	PPC	ACtexTGreverse	D_LACt2ppTGreverse		FALSE	TRUE				H2OtppTGreverse	EX_for_e	EX_ac_e	EX_lac__D_e	GLCptspp		FALSE	FALSE
HCYSMT	EX_lac__D_e	PPC	DRPA	FORtppi		FALSE	TRUE				EX_ac_e	EX_lac__D_e	GLCptspp	H2OtexTGreverse	FORtppi		FALSE	FALSE				RPETGreverse	ATPS4rppTGreverse	EX_ac_e	EX_lac__D_e	PPC		FALSE	TRUE				EX_for_e	EX_ac_e	EX_lac__D_e	GLCptspp	EX_h2o_e		FALSE	FALSE
PPKTGreverse	EX_lac__D_e	ACt2rpp	PPC	PFL		FALSE	TRUE				H2OtppTGreverse	EX_ac_e	EX_lac__D_e	GLCptspp	FORtppi		FALSE	FALSE				EX_ac_e	D_LACtexTGreverse	H2OtppTGforward	PPC	ACALDTGreverse		FALSE	FALSE				H2OtppTGreverse	EX_lac__D_e	FADRx	FORtexTGreverse	ACtexTGreverse		FALSE	FALSE
EX_ac_e	EX_lac__D_e	PPC	GLCptspp	EX_h2o_e		FALSE	TRUE				EX_ac_e	EX_lac__D_e	GLCptspp	EX_h2o_e	FORtppi		FALSE	FALSE				D_LACtexTGreverse	H2OtppTGforward	PPC	ACtexTGreverse	ACALDTGreverse		FALSE	FALSE				EX_lac__D_e	FADRx	FORtexTGreverse	ACtexTGreverse	H2OtexTGreverse		FALSE	FALSE
PGITGforward	EX_ac_e	PPC	D_LACt2ppTGreverse	FORtppi		FALSE	TRUE				HEX7	PGITGforward	LDH_DTGreverse	PPC	EX_h2o_e		FALSE	FALSE				HCYSMT	ATPS4rppTGreverse	D_LACtexTGreverse	ACt2rpp	PPC		FALSE	TRUE				EX_lac__D_e	FADRx	FORtexTGreverse	ACtexTGreverse	EX_h2o_e		FALSE	FALSE
PGITGforward	PPC	DRPA	D_LACt2ppTGreverse	FORtppi		FALSE	TRUE				PTArTGforward	PPC	D_LACt2ppTGreverse	FORtppi	TPITGforward		FALSE	FALSE				RPETGreverse	ATPS4rppTGreverse	D_LACtexTGreverse	ACt2rpp	PPC		FALSE	TRUE				EX_lac__D_e	ACt2rpp	GLCptspp	H2OtexTGreverse	FORtppi		FALSE	FALSE
PGITGforward	EX_ac_e	PPC	FORtexTGreverse	D_LACt2ppTGreverse		FALSE	TRUE				H2OtppTGreverse	ATPS4rppTGreverse	EX_ac_e	GLCptspp	D_LACt2ppTGreverse		FALSE	FALSE				TKT2TGreverse	ATPS4rppTGreverse	D_LACtexTGreverse	ACt2rpp	PPC		FALSE	TRUE				H2OtppTGreverse	EX_lac__D_e	ACt2rpp	GLCptspp	FORtppi		FALSE	FALSE
PGITGforward	PPC	FORtexTGreverse	DRPA	D_LACt2ppTGreverse		FALSE	TRUE				ATPS4rppTGreverse	EX_ac_e	GLCptspp	D_LACt2ppTGreverse	H2OtexTGreverse		FALSE	FALSE				ATPS4rppTGreverse	D_LACtexTGreverse	ACt2rpp	PPC	TKT1TGreverse		FALSE	TRUE				EX_lac__D_e	ACt2rpp	GLCptspp	EX_h2o_e	FORtppi		FALSE	FALSE
PGITGforward	PPC	FORtexTGreverse	ACtexTGreverse	D_LACt2ppTGreverse		FALSE	TRUE				D_LACt2ppTGreverse	ATPS4rppTGreverse	EX_ac_e	GLCptspp	EX_h2o_e		FALSE	FALSE				TALATGreverse	ATPS4rppTGreverse	EX_ac_e	PPC	D_LACt2ppTGreverse		FALSE	TRUE				EX_for_e	EX_lac__D_e	FADRx	ACtexTGreverse	H2OtexTGreverse		FALSE	FALSE
HCYSMT	EX_for_e	EX_ac_e	D_LACtexTGreverse	PPC		FALSE	TRUE				ATPS4rppTGreverse	EX_lac__D_e	ACKrTGreverse	PPC	GLCptspp		FALSE	FALSE				TALATGreverse	ATPS4rppTGreverse	ACt2rpp	PPC	D_LACt2ppTGreverse		FALSE	TRUE				H2OtppTGreverse	EX_for_e	EX_lac__D_e	FADRx	ACtexTGreverse		FALSE	FALSE
EX_lac__D_e	PPC	DRPA	GLCptspp	EX_h2o_e		FALSE	TRUE				PPC	ACKrTGreverse	PFL	D_LACt2ppTGreverse	TPITGforward		FALSE	FALSE				TKT2TGreverse	ATPS4rppTGreverse	EX_ac_e	EX_lac__D_e	PPC		FALSE	TRUE				EX_for_e	EX_lac__D_e	FADRx	ACtexTGreverse	EX_h2o_e		FALSE	FALSE
HCYSMT	EX_for_e	EX_ac_e	EX_lac__D_e	PPC		FALSE	TRUE				EX_for_e	PTArTGforward	PPC	D_LACt2ppTGreverse	TPITGforward		FALSE	FALSE				ATPS4rppTGreverse	EX_ac_e	EX_lac__D_e	PPC	TKT1TGreverse		FALSE	TRUE				EX_for_e	EX_ac_e	GLCptspp	D_LACt2ppTGreverse	H2OtexTGreverse		FALSE	FALSE
GLCt2pp	PTArTGforward	D_LACtexTGreverse	FORtexTGreverse	TPITGforward		FALSE	FALSE				GLCt2pp	EX_for_e	ACtexTGreverse	D_LACt2ppTGreverse	TPITGforward		FALSE	FALSE				H2OtexTGforward	PGITGforward	EX_ac_e	PPC	D_LACt2ppTGreverse		FALSE	TRUE				H2OtppTGreverse	EX_for_e	EX_ac_e	GLCptspp	D_LACt2ppTGreverse		FALSE	FALSE
PPKTGreverse	D_LACtexTGreverse	PPC	DRPA	FORtppi		FALSE	TRUE				HEX7	PGITGforward	EX_for_e	LDH_DTGreverse	PPC		FALSE	FALSE				H2OtexTGforward	PGITGforward	PPC	ACtexTGreverse	D_LACt2ppTGreverse		FALSE	TRUE				D_LACt2ppTGreverse	EX_for_e	EX_ac_e	GLCptspp	EX_h2o_e		FALSE	FALSE
HCYSMT	D_LACtexTGreverse	PPC	DRPA	FORtppi		FALSE	TRUE				H2OtppTGforward	PPC	ACtexTGreverse	D_LACt2ppTGreverse	TPITGforward		FALSE	FALSE				EX_lac__D_e	ACt2rpp	PPC	GLCptspp	FORtppi		FALSE	TRUE				PTArTGforward	ATPS4rppTGreverse	PPC	GLCptspp	D_LACt2ppTGreverse		FALSE	FALSE
PPKTGreverse	EX_lac__D_e	PPC	ACtexTGreverse	EX_h2o_e		FALSE	TRUE				GLCt2pp	FORtexTGreverse	ACtexTGreverse	D_LACt2ppTGreverse	TPITGforward		FALSE	FALSE				H2OtexTGforward	EX_lac__D_e	PPC	DRPA	GLCptspp		FALSE	TRUE				H2OtppTGreverse	EX_lac__D_e	FADRx	ACtexTGreverse	FORtppi		FALSE	FALSE
PGITGforward	EX_ac_e	PPC	D_LACt2ppTGreverse	PFL		FALSE	TRUE				PTArTGforward	PPC	FORtexTGreverse	D_LACt2ppTGreverse	TPITGforward		FALSE	FALSE				PPM2TGforward	PPKTGreverse	D_LACtexTGreverse	PPC	FORtppi		FALSE	TRUE				EX_lac__D_e	FADRx	ACtexTGreverse	H2OtexTGreverse	FORtppi		FALSE	FALSE
MGSA	TALATGreverse	EX_for_e	LDH_DTGreverse	PPC		FALSE	FALSE				GLCt2pp	EX_ac_e	PFL	D_LACt2ppTGreverse	TPITGforward		FALSE	FALSE				PPKTGreverse	ATPS4rppTGreverse	ACt2rpp	PPC	D_LACt2ppTGreverse		FALSE	TRUE				EX_lac__D_e	FADRx	ACtexTGreverse	EX_h2o_e	FORtppi		FALSE	FALSE
MGSA	TALATGreverse	LDH_DTGreverse	PPC	FORtppi		FALSE	FALSE				GLCt2pp	MALS	ACtexTGreverse	D_LACt2ppTGreverse	TPITGforward		FALSE	FALSE				D_LACtexTGreverse	ACt2rpp	H2OtppTGforward	PPC	ACALDTGreverse		FALSE	FALSE				H2OtppTGreverse	EX_lac__D_e	FORtexTGreverse	ACtexTGreverse	GLCptspp		FALSE	FALSE
MGSA	TALATGreverse	LDH_DTGreverse	PPC	FORtexTGreverse		FALSE	FALSE				PGITGforward	ATPS4rppTGreverse	LDH_DTGreverse	PPC	ACtexTGreverse		FALSE	FALSE				PPKTGreverse	D_LACtexTGreverse	ACt2rpp	PPC	FORtppi		FALSE	TRUE				EX_lac__D_e	FORtexTGreverse	ACtexTGreverse	GLCptspp	EX_h2o_e		FALSE	FALSE
MGSA	TALATGreverse	LDH_DTGreverse	PPC	PFL		FALSE	FALSE				PTArTGforward	ATPS4rppTGreverse	PPC	D_LACt2ppTGreverse	TPITGforward		FALSE	TRUE				H2OtexTGforward	PPM2TGforward	EX_lac__D_e	PPC	GLCptspp		FALSE	TRUE				PGITGforward	ACt2rpp	FORtexTGreverse	D_LACt2ppTGreverse	H2OtexTGreverse		FALSE	FALSE
H2OtexTGforward	MGSA	TALATGreverse	LDH_DTGreverse	PPC		FALSE	FALSE				D_LACt2ppTGreverse	PTArTGforward	ATPS4rppTGreverse	EX_h2o_e	TPITGforward		FALSE	TRUE				PGITGforward	ACt2rpp	PPC	D_LACt2ppTGreverse	PFL		FALSE	TRUE				H2OtppTGreverse	PGITGforward	ACt2rpp	FORtexTGreverse	D_LACt2ppTGreverse		FALSE	FALSE
MGSA	TALATGreverse	LDH_DTGreverse	PPC	EX_h2o_e		FALSE	FALSE				GLCt2pp	ICL	ACtexTGreverse	D_LACt2ppTGreverse	TPITGforward		FALSE	FALSE				HCYSMT	ATPS4rppTGreverse	EX_lac__D_e	ACt2rpp	PPC		FALSE	TRUE				D_LACt2ppTGreverse	PGITGforward	ACt2rpp	FORtexTGreverse	EX_h2o_e		FALSE	FALSE
EX_lac__D_e	ACt2rpp	PPC	GLCptspp	EX_h2o_e		FALSE	TRUE				GLCt2pp	ACtexTGreverse	D_LACt2ppTGreverse	FORtppi	TPITGforward		FALSE	FALSE				HCYSMT	PPC	DRPA	D_LACt2ppTGreverse	PFL		FALSE	TRUE				ACt2rpp	GLCptspp	D_LACt2ppTGreverse	H2OtexTGreverse	FORtppi		FALSE	FALSE
PPKTGreverse	ATPS4rppTGreverse	D_LACtexTGreverse	PPC	ACtexTGreverse		FALSE	TRUE				H2OtppTGreverse	PTArTGforward	ATPS4rppTGreverse	D_LACt2ppTGreverse	TPITGforward		FALSE	TRUE				PPM2TGforward	D_LACtexTGreverse	PPC	FORtexTGreverse	GLCptspp		FALSE	TRUE				D_LACt2ppTGreverse	PTArTGforward	PPC	EX_h2o_e	TPITGforward		FALSE	FALSE
HCYSMT	ATPS4rppTGreverse	D_LACtexTGreverse	PPC	ACtexTGreverse		FALSE	TRUE				PTArTGforward	ATPS4rppTGreverse	D_LACt2ppTGreverse	H2OtexTGreverse	TPITGforward		FALSE	TRUE				D_LACtexTGreverse	PPC	FORtexTGreverse	DRPA	GLCptspp		FALSE	TRUE				EX_for_e	D_LACtexTGreverse	PPC	ACKrTGreverse	TPITGforward		FALSE	FALSE
RPETGreverse	ATPS4rppTGreverse	D_LACtexTGreverse	PPC	ACtexTGreverse		FALSE	TRUE				GLCt2pp	D_LACtexTGreverse	ACtexTGreverse	PFL	TPITGforward		FALSE	FALSE				EX_ac_e	D_LACtexTGreverse	PPC	FORtexTGreverse	GLCptspp		FALSE	TRUE				H2OtppTGreverse	EX_ac_e	EX_lac__D_e	FADRx	FORtexTGreverse		FALSE	FALSE
TKT2TGreverse	ATPS4rppTGreverse	D_LACtexTGreverse	PPC	ACtexTGreverse		FALSE	TRUE				XYLI2TGforward	PGITGforward	PPC	D_LACt2ppTGreverse	FORtppi		FALSE	FALSE				D_LACtexTGreverse	ACt2rpp	PPC	FORtexTGreverse	GLCptspp		FALSE	TRUE				EX_ac_e	EX_lac__D_e	FADRx	FORtexTGreverse	H2OtexTGreverse		FALSE	FALSE
ATPS4rppTGreverse	D_LACtexTGreverse	PPC	ACtexTGreverse	TKT1TGreverse		FALSE	TRUE				XYLI2TGforward	PGITGforward	PPC	D_LACt2ppTGreverse	PFL		FALSE	FALSE				EX_for_e	D_LACtexTGreverse	PPC	DRPA	GLCptspp		FALSE	TRUE				EX_ac_e	EX_lac__D_e	FADRx	FORtexTGreverse	EX_h2o_e		FALSE	FALSE
MGSA	ATPS4rppTGreverse	LDH_DTGreverse	ACtexTGreverse	TPITGforward		FALSE	FALSE				GLCt2pp	EX_for_e	D_LACtexTGreverse	ACtexTGreverse	TPITGforward		FALSE	FALSE				EX_for_e	EX_ac_e	D_LACtexTGreverse	PPC	GLCptspp		FALSE	TRUE				ATPS4rppTGreverse	LDH_DTGreverse	PPC	ACtexTGreverse	GLCptspp		FALSE	FALSE
HCYSMT	EX_for_e	EX_lac__D_e	PPC	DRPA		FALSE	TRUE				D_LACtexTGreverse	ACKrTGreverse	PPC	FORtppi	TPITGforward		FALSE	FALSE				PPM2TGforward	EX_for_e	D_LACtexTGreverse	PPC	GLCptspp		FALSE	TRUE				ATPS4rppTGreverse	LDH_DTGreverse	ACtexTGreverse	GLCptspp	EX_h2o_e		FALSE	FALSE
HCYSMT	PPM2TGforward	EX_for_e	EX_lac__D_e	PPC		FALSE	TRUE				HEX7	PGITGforward	PPC	D_LACt2ppTGreverse	PFL		FALSE	FALSE				PGITGforward	EX_for_e	PPC	DRPA	D_LACt2ppTGreverse		FALSE	TRUE				EX_for_e	EX_lac__D_e	ACtexTGreverse	GLCptspp	H2OtexTGreverse		FALSE	FALSE
HCYSMT	EX_lac__D_e	PPC	ACtexTGreverse	EX_h2o_e		FALSE	TRUE				ATPS4rppTGreverse	D_LACtexTGreverse	ACt2rpp	GLCptspp	H2OtexTGreverse		FALSE	FALSE				HCYSMT	PPC	ACtexTGreverse	D_LACt2ppTGreverse	PFL		FALSE	TRUE				EX_lac__D_e	ACtexTGreverse	GLCptspp	H2OtexTGreverse	FORtppi		FALSE	FALSE
PPKTGreverse	EX_ac_e	PPC	D_LACt2ppTGreverse	PFL		FALSE	TRUE				H2OtexTGforward	XYLI2TGforward	PGITGforward	D_LACtexTGreverse	PPC		FALSE	FALSE				HCYSMT	PPM2TGforward	PPC	D_LACt2ppTGreverse	PFL		FALSE	TRUE				EX_lac__D_e	FORtexTGreverse	ACtexTGreverse	GLCptspp	H2OtexTGreverse		FALSE	FALSE
HCYSMT	EX_ac_e	PPC	D_LACt2ppTGreverse	PFL		FALSE	TRUE				H2OtexTGforward	HEX7	PGITGforward	D_LACtexTGreverse	PPC		FALSE	FALSE				HCYSMT	ATPS4rppTGreverse	ACt2rpp	PPC	D_LACt2ppTGreverse		FALSE	TRUE				ATPS4rppTGreverse	EX_lac__D_e	ACtexTGreverse	GLCptspp	H2OtexTGreverse		FALSE	FALSE
HCYSMT	EX_for_e	EX_lac__D_e	ACt2rpp	PPC		FALSE	TRUE				EX_for_e	PPC	ACKrTGreverse	D_LACt2ppTGreverse	TPITGforward		FALSE	FALSE				GLCt2pp	EX_ac_e	EX_lac__D_e	H2OtppTGforward	TPITGforward		FALSE	FALSE				PGITGforward	EX_for_e	ACtexTGreverse	D_LACt2ppTGreverse	H2OtexTGreverse		FALSE	FALSE
PPKTGreverse	EX_for_e	D_LACtexTGreverse	PPC	ACtexTGreverse		FALSE	TRUE				ATPS4rppTGreverse	D_LACtexTGreverse	PPC	ACKrTGreverse	TPITGforward		FALSE	TRUE				GLCt2pp	EX_ac_e	H2OtppTGforward	D_LACt2ppTGreverse	TPITGforward		FALSE	FALSE				H2OtppTGreverse	PGITGforward	EX_for_e	ACtexTGreverse	D_LACt2ppTGreverse		FALSE	FALSE
PPKTGreverse	EX_for_e	D_LACtexTGreverse	ACt2rpp	PPC		FALSE	TRUE				H2OtppTGreverse	ATPS4rppTGreverse	D_LACtexTGreverse	ACKrTGreverse	TPITGforward		FALSE	TRUE				GLCt2pp	EX_ac_e	D_LACtexTGreverse	H2OtppTGforward	TPITGforward		FALSE	FALSE				D_LACt2ppTGreverse	PGITGforward	EX_for_e	ACtexTGreverse	EX_h2o_e		FALSE	FALSE
PPKTGreverse	EX_ac_e	PPC	FORtexTGreverse	D_LACt2ppTGreverse		FALSE	TRUE				ATPS4rppTGreverse	D_LACtexTGreverse	ACKrTGreverse	H2OtexTGreverse	TPITGforward		FALSE	TRUE				PPM2TGforward	PGITGforward	EX_for_e	PPC	D_LACt2ppTGreverse		FALSE	TRUE				H2OtppTGreverse	EX_for_e	EX_lac__D_e	ACtexTGreverse	GLCptspp		FALSE	FALSE
HCYSMT	EX_ac_e	PPC	FORtexTGreverse	D_LACt2ppTGreverse		FALSE	TRUE				H2OtexTGforward	D_LACtexTGreverse	PPC	ACKrTGreverse	TPITGforward		FALSE	FALSE				D_LACt2ppTGreverse	PPKTGreverse	ACt2rpp	PPC	EX_h2o_e		FALSE	TRUE				EX_for_e	EX_lac__D_e	ACtexTGreverse	GLCptspp	EX_h2o_e		FALSE	FALSE
HCYSMT	EX_ac_e	D_LACtexTGreverse	PPC	FORtexTGreverse		FALSE	TRUE				D_LACtexTGreverse	ACt2rpp	FORtexTGreverse	GLCptspp	H2OtexTGreverse		FALSE	FALSE				D_LACt2ppTGreverse	ACt2rpp	PPC	GLCptspp	EX_h2o_e		FALSE	TRUE				H2OtppTGreverse	EX_lac__D_e	ACtexTGreverse	GLCptspp	FORtppi		FALSE	FALSE
PPKTGreverse	ATPS4rppTGreverse	EX_ac_e	PPC	D_LACt2ppTGreverse		FALSE	TRUE				GLCt2pp	EX_ac_e	D_LACtexTGreverse	FORtexTGreverse	TPITGforward		FALSE	FALSE				RPETGreverse	ATPS4rppTGreverse	ACt2rpp	PPC	D_LACt2ppTGreverse		FALSE	TRUE				EX_lac__D_e	ACtexTGreverse	GLCptspp	EX_h2o_e	FORtppi		FALSE	FALSE
HCYSMT	ATPS4rppTGreverse	EX_ac_e	PPC	D_LACt2ppTGreverse		FALSE	TRUE				GLCt2pp	EX_for_e	EX_ac_e	D_LACtexTGreverse	TPITGforward		FALSE	FALSE				TKT2TGreverse	ATPS4rppTGreverse	ACt2rpp	PPC	D_LACt2ppTGreverse		FALSE	TRUE				H2OtppTGreverse	PGITGforward	FORtexTGreverse	ACtexTGreverse	D_LACt2ppTGreverse		FALSE	FALSE
RPETGreverse	ATPS4rppTGreverse	EX_ac_e	PPC	D_LACt2ppTGreverse		FALSE	TRUE				HEX7	PGITGforward	D_LACtexTGreverse	PPC	PFL		FALSE	FALSE				ATPS4rppTGreverse	ACt2rpp	PPC	TKT1TGreverse	D_LACt2ppTGreverse		FALSE	TRUE				PGITGforward	FORtexTGreverse	ACtexTGreverse	D_LACt2ppTGreverse	H2OtexTGreverse		FALSE	FALSE
TKT2TGreverse	ATPS4rppTGreverse	EX_ac_e	PPC	D_LACt2ppTGreverse		FALSE	TRUE				PPC	ACKrTGreverse	FORtexTGreverse	D_LACt2ppTGreverse	TPITGforward		FALSE	FALSE				GLCt2pp	EX_lac__D_e	ACt2rpp	H2OtppTGforward	TPITGforward		FALSE	FALSE				D_LACt2ppTGreverse	PGITGforward	FORtexTGreverse	ACtexTGreverse	EX_h2o_e		FALSE	FALSE
ATPS4rppTGreverse	EX_ac_e	PPC	TKT1TGreverse	D_LACt2ppTGreverse		FALSE	TRUE				PGITGforward	EX_ac_e	D_LACtexTGreverse	H2OtexTGreverse	FORtppi		FALSE	FALSE				GLCt2pp	ACt2rpp	H2OtppTGforward	D_LACt2ppTGreverse	TPITGforward		FALSE	FALSE				EX_for_e	ACtexTGreverse	GLCptspp	D_LACt2ppTGreverse	H2OtexTGreverse		FALSE	FALSE
PPM2TGforward	PGITGforward	EX_lac__D_e	PPC	EX_h2o_e		FALSE	TRUE				H2OtppTGreverse	PGITGforward	EX_ac_e	D_LACtexTGreverse	FORtppi		FALSE	FALSE				GLCt2pp	D_LACtexTGreverse	ACt2rpp	H2OtppTGforward	TPITGforward		FALSE	FALSE				ATPS4rppTGreverse	ACtexTGreverse	GLCptspp	D_LACt2ppTGreverse	H2OtexTGreverse		FALSE	FALSE
PGITGforward	EX_lac__D_e	ACt2rpp	PPC	EX_h2o_e		FALSE	TRUE				PGITGforward	EX_ac_e	D_LACtexTGreverse	EX_h2o_e	FORtppi		FALSE	FALSE				PPKTGreverse	ACt2rpp	PPC	D_LACt2ppTGreverse	PFL		FALSE	TRUE				ACtexTGreverse	GLCptspp	D_LACt2ppTGreverse	H2OtexTGreverse	FORtppi		FALSE	FALSE
PPM2TGforward	PGITGforward	PPC	FORtexTGreverse	D_LACt2ppTGreverse		FALSE	TRUE				D_LACtexTGreverse	PPC	ACKrTGreverse	PFL	TPITGforward		FALSE	FALSE				GLCt2pp	EX_lac__D_e	ACKrTGreverse	FORtexTGreverse	TPITGforward		FALSE	FALSE				FORtexTGreverse	ACtexTGreverse	GLCptspp	D_LACt2ppTGreverse	H2OtexTGreverse		FALSE	FALSE
PGITGforward	ACt2rpp	PPC	FORtexTGreverse	D_LACt2ppTGreverse		FALSE	TRUE				ACKrTGreverse	PPC	D_LACt2ppTGreverse	FORtppi	TPITGforward		FALSE	FALSE				GLCt2pp	ACKrTGreverse	FORtexTGreverse	D_LACt2ppTGreverse	TPITGforward		FALSE	FALSE				H2OtppTGreverse	EX_ac_e	EX_lac__D_e	FADRx	FORtppi		FALSE	FALSE
H2OtexTGforward	HCYSMT	EX_lac__D_e	PPC	ACtexTGreverse		FALSE	TRUE				D_LACtexTGreverse	ACt2rpp	GLCptspp	H2OtexTGreverse	FORtppi		FALSE	FALSE				GLCt2pp	D_LACtexTGreverse	ACKrTGreverse	FORtexTGreverse	TPITGforward		FALSE	FALSE				EX_ac_e	EX_lac__D_e	FADRx	H2OtexTGreverse	FORtppi		FALSE	FALSE
HCYSMT	EX_ac_e	D_LACtexTGreverse	PPC	FORtppi		FALSE	TRUE				ACt2rpp	H2OtppTGforward	PPC	D_LACt2ppTGreverse	TPITGforward		FALSE	FALSE				H2OtexTGforward	PGITGforward	PPC	DRPA	D_LACt2ppTGreverse		FALSE	TRUE				EX_ac_e	EX_lac__D_e	FADRx	EX_h2o_e	FORtppi		FALSE	FALSE
MGSA	RPETGreverse	EX_for_e	LDH_DTGreverse	PPC		FALSE	FALSE				EX_ac_e	H2OtppTGforward	PPC	D_LACt2ppTGreverse	TPITGforward		FALSE	FALSE				H2OtexTGforward	PPM2TGforward	PGITGforward	PPC	D_LACt2ppTGreverse		FALSE	TRUE				PGITGforward	ACtexTGreverse	D_LACt2ppTGreverse	H2OtexTGreverse	FORtppi		FALSE	FALSE
MGSA	TKT2TGreverse	EX_for_e	LDH_DTGreverse	PPC		FALSE	FALSE				GLCt2pp	EX_for_e	EX_ac_e	D_LACt2ppTGreverse	TPITGforward		FALSE	FALSE				H2OtexTGforward	PGITGforward	ACt2rpp	PPC	D_LACt2ppTGreverse		FALSE	TRUE				H2OtppTGreverse	PGITGforward	ACtexTGreverse	D_LACt2ppTGreverse	FORtppi		FALSE	FALSE
MGSA	EX_for_e	LDH_DTGreverse	PPC	TKT1TGreverse		FALSE	FALSE				PGITGforward	EX_ac_e	D_LACtexTGreverse	FORtexTGreverse	H2OtexTGreverse		FALSE	FALSE				HCYSMT	ACt2rpp	PPC	D_LACt2ppTGreverse	PFL		FALSE	TRUE				D_LACt2ppTGreverse	PGITGforward	ACtexTGreverse	EX_h2o_e	FORtppi		FALSE	FALSE
PPKTGreverse	EX_ac_e	PPC	D_LACt2ppTGreverse	FORtppi		FALSE	TRUE				H2OtppTGreverse	PGITGforward	EX_ac_e	D_LACtexTGreverse	FORtexTGreverse		FALSE	FALSE				D_LACt2ppTGreverse	PPC	DRPA	GLCptspp	EX_h2o_e		FALSE	TRUE				H2OtppTGreverse	D_LACtexTGreverse	FORtexTGreverse	ACtexTGreverse	GLCptspp		FALSE	FALSE
PPKTGreverse	PPC	DRPA	D_LACt2ppTGreverse	FORtppi		FALSE	TRUE				PGITGforward	EX_ac_e	D_LACtexTGreverse	FORtexTGreverse	EX_h2o_e		FALSE	FALSE				D_LACt2ppTGreverse	PPM2TGforward	PPC	GLCptspp	EX_h2o_e		FALSE	TRUE				D_LACtexTGreverse	FORtexTGreverse	ACtexTGreverse	GLCptspp	EX_h2o_e		FALSE	FALSE
PGITGforward	PPC	ACtexTGreverse	D_LACt2ppTGreverse	PFL		FALSE	TRUE				XYLI2TGforward	PGITGforward	LDH_DTGreverse	PPC	PFL		FALSE	FALSE				HCYSMT	EX_for_e	D_LACtexTGreverse	PPC	DRPA		FALSE	TRUE				PTArTGforward	ATPS4rppTGreverse	EX_lac__D_e	PPC	GLCptspp		FALSE	FALSE
PGITGforward	PPC	DRPA	D_LACt2ppTGreverse	PFL		FALSE	TRUE				PTArTGforward	ATPS4rppTGreverse	D_LACtexTGreverse	PPC	TPITGforward		FALSE	TRUE				EX_ac_e	D_LACtexTGreverse	PPC	GLCptspp	FORtppi		FALSE	TRUE				H2OtppTGreverse	ATPS4rppTGreverse	ACt2rpp	GLCptspp	D_LACt2ppTGreverse		FALSE	FALSE
PPM2TGforward	PGITGforward	PPC	D_LACt2ppTGreverse	PFL		FALSE	TRUE				PTArTGforward	ATPS4rppTGreverse	D_LACtexTGreverse	EX_h2o_e	TPITGforward		FALSE	TRUE				D_LACtexTGreverse	PPC	DRPA	GLCptspp	FORtppi		FALSE	TRUE				D_LACt2ppTGreverse	ATPS4rppTGreverse	ACt2rpp	GLCptspp	EX_h2o_e		FALSE	FALSE
H2OtexTGforward	D_LACtexTGreverse	PPC	ACtexTGreverse	ACALDTGreverse		FALSE	TRUE				D_LACtexTGreverse	H2OtppTGforward	PPC	ACtexTGreverse	TPITGforward		FALSE	FALSE				PPM2TGforward	D_LACtexTGreverse	PPC	GLCptspp	FORtppi		FALSE	TRUE				PGITGforward	HEX7	PPC	D_LACt2ppTGreverse	FORtppi		FALSE	FALSE
D_LACtexTGreverse	PPC	ACtexTGreverse	ACALDTGreverse	EX_h2o_e		FALSE	TRUE				GLCt2pp	EX_ac_e	FORtexTGreverse	D_LACt2ppTGreverse	TPITGforward		FALSE	FALSE				HCYSMT	PPM2TGforward	D_LACtexTGreverse	PPC	FORtppi		FALSE	TRUE				ATPS4rppTGreverse	LDH_DTGreverse	ACtexTGreverse	GLCptspp	H2OtexTGreverse		FALSE	FALSE
H2OtexTGforward	XYLI2TGforward	PGITGforward	D_LACtexTGreverse	PPC		FALSE	FALSE				PGITGforward	ATPS4rppTGreverse	PPC	ACKrTGreverse	D_LACt2ppTGreverse		FALSE	FALSE				HCYSMT	D_LACtexTGreverse	ACt2rpp	PPC	FORtppi		FALSE	TRUE				H2OtppTGreverse	ATPS4rppTGreverse	LDH_DTGreverse	ACtexTGreverse	GLCptspp		FALSE	FALSE
PPKTGreverse	D_LACtexTGreverse	PPC	ACtexTGreverse	FORtppi		FALSE	TRUE				H2OtexTGforward	PPC	ACKrTGreverse	D_LACt2ppTGreverse	TPITGforward		FALSE	FALSE				PPKTGreverse	EX_for_e	EX_ac_e	PPC	D_LACt2ppTGreverse		FALSE	TRUE				H2OtppTGreverse	EX_for_e	D_LACtexTGreverse	ACtexTGreverse	GLCptspp		FALSE	FALSE
XYLI2TGforward	PGITGforward	D_LACtexTGreverse	PPC	EX_h2o_e		FALSE	FALSE				GLCt2pp	EX_ac_e	D_LACtexTGreverse	FORtppi	TPITGforward		FALSE	FALSE				PPKTGreverse	EX_for_e	PPC	DRPA	D_LACt2ppTGreverse		FALSE	TRUE				EX_for_e	D_LACtexTGreverse	ACtexTGreverse	GLCptspp	EX_h2o_e		FALSE	FALSE
H2OtexTGforward	PPKTGreverse	EX_ac_e	PPC	D_LACt2ppTGreverse		FALSE	TRUE				GLCt2pp	D_LACtexTGreverse	ACtexTGreverse	FORtppi	TPITGforward		FALSE	FALSE				PPKTGreverse	EX_for_e	PPC	ACtexTGreverse	D_LACt2ppTGreverse		FALSE	TRUE				H2OtppTGreverse	ATPS4rppTGreverse	EX_lac__D_e	ACtexTGreverse	GLCptspp		FALSE	FALSE
H2OtexTGforward	PPKTGreverse	D_LACtexTGreverse	PPC	ACtexTGreverse		FALSE	TRUE				PGITGforward	D_LACtexTGreverse	ACtexTGreverse	H2OtexTGreverse	FORtppi		FALSE	FALSE				PPM2TGforward	PPKTGreverse	EX_for_e	PPC	D_LACt2ppTGreverse		FALSE	TRUE				ATPS4rppTGreverse	EX_lac__D_e	ACtexTGreverse	GLCptspp	EX_h2o_e		FALSE	FALSE
H2OtexTGforward	HCYSMT	D_LACtexTGreverse	PPC	ACtexTGreverse		FALSE	TRUE				H2OtppTGreverse	PGITGforward	D_LACtexTGreverse	ACtexTGreverse	FORtppi		FALSE	FALSE				PPM2TGforward	PPKTGreverse	PPC	FORtexTGreverse	D_LACt2ppTGreverse		FALSE	TRUE				ATPS4rppTGreverse	D_LACtexTGreverse	ACtexTGreverse	GLCptspp	EX_h2o_e		FALSE	FALSE
PGITGforward	EX_for_e	EX_ac_e	PPC	D_LACt2ppTGreverse		FALSE	TRUE				PGITGforward	D_LACtexTGreverse	ACtexTGreverse	EX_h2o_e	FORtppi		FALSE	FALSE				HCYSMT	EX_for_e	EX_ac_e	PPC	D_LACt2ppTGreverse		FALSE	TRUE				EX_for_e	D_LACtexTGreverse	ACtexTGreverse	GLCptspp	H2OtexTGreverse		FALSE	FALSE
H2OtexTGforward	EX_lac__D_e	ACt2rpp	PPC	GLCptspp		FALSE	TRUE				PTArTGforward	ATPS4rppTGreverse	D_LACtexTGreverse	H2OtexTGreverse	TPITGforward		FALSE	TRUE				HCYSMT	EX_for_e	PPC	DRPA	D_LACt2ppTGreverse		FALSE	TRUE				ATPS4rppTGreverse	D_LACtexTGreverse	ACtexTGreverse	GLCptspp	H2OtexTGreverse		FALSE	FALSE
D_LACt2ppTGreverse	PPKTGreverse	EX_ac_e	PPC	EX_h2o_e		FALSE	TRUE				H2OtppTGreverse	PTArTGforward	ATPS4rppTGreverse	D_LACtexTGreverse	TPITGforward		FALSE	TRUE				HCYSMT	PPM2TGforward	EX_for_e	PPC	D_LACt2ppTGreverse		FALSE	TRUE				D_LACtexTGreverse	ACtexTGreverse	GLCptspp	H2OtexTGreverse	FORtppi		FALSE	FALSE
D_LACt2ppTGreverse	PPKTGreverse	PPC	ACtexTGreverse	EX_h2o_e		FALSE	TRUE				H2OtppTGforward	PPC	ACKrTGreverse	D_LACt2ppTGreverse	TPITGforward		FALSE	FALSE				HCYSMT	EX_for_e	PPC	ACtexTGreverse	D_LACt2ppTGreverse		FALSE	TRUE				D_LACtexTGreverse	FORtexTGreverse	ACtexTGreverse	GLCptspp	H2OtexTGreverse		FALSE	FALSE
PPKTGreverse	PPC	DRPA	D_LACt2ppTGreverse	PFL		FALSE	TRUE				PGITGforward	D_LACtexTGreverse	FORtexTGreverse	ACtexTGreverse	H2OtexTGreverse		FALSE	FALSE				HCYSMT	EX_for_e	ACt2rpp	PPC	D_LACt2ppTGreverse		FALSE	TRUE				H2OtppTGreverse	D_LACtexTGreverse	ACtexTGreverse	GLCptspp	FORtppi		FALSE	FALSE
D_LACt2ppTGreverse	EX_ac_e	PPC	GLCptspp	EX_h2o_e		FALSE	TRUE				H2OtppTGreverse	PGITGforward	D_LACtexTGreverse	FORtexTGreverse	ACtexTGreverse		FALSE	FALSE				D_LACtexTGreverse	ACt2rpp	PPC	GLCptspp	FORtppi		FALSE	TRUE				D_LACtexTGreverse	ACtexTGreverse	GLCptspp	EX_h2o_e	FORtppi		FALSE	FALSE
PPM2TGforward	PPKTGreverse	PPC	D_LACt2ppTGreverse	PFL		FALSE	TRUE				PGITGforward	D_LACtexTGreverse	FORtexTGreverse	ACtexTGreverse	EX_h2o_e		FALSE	FALSE				HCYSMT	EX_ac_e	PPC	D_LACt2ppTGreverse	FORtppi		FALSE	TRUE				H2OtppTGreverse	EX_for_e	EX_ac_e	D_LACtexTGreverse	FADRx		FALSE	FALSE
PPKTGreverse	PPC	ACtexTGreverse	D_LACt2ppTGreverse	PFL		FALSE	TRUE				GLCt2pp	EX_ac_e	D_LACtexTGreverse	PFL	TPITGforward		FALSE	FALSE				HCYSMT	PPC	DRPA	D_LACt2ppTGreverse	FORtppi		FALSE	TRUE				EX_for_e	EX_ac_e	D_LACtexTGreverse	FADRx	H2OtexTGreverse		FALSE	FALSE
PPKTGreverse	D_LACtexTGreverse	PPC	FORtexTGreverse	ACtexTGreverse		FALSE	TRUE				PGITGforward	EX_for_e	D_LACtexTGreverse	ACtexTGreverse	H2OtexTGreverse		FALSE	FALSE				HCYSMT	PPM2TGforward	PPC	D_LACt2ppTGreverse	FORtppi		FALSE	TRUE				EX_for_e	EX_ac_e	D_LACtexTGreverse	FADRx	EX_h2o_e		FALSE	FALSE
PPKTGreverse	ATPS4rppTGreverse	EX_ac_e	EX_lac__D_e	PPC		FALSE	TRUE				H2OtppTGreverse	PGITGforward	EX_for_e	D_LACtexTGreverse	ACtexTGreverse		FALSE	FALSE				HCYSMT	PPC	ACtexTGreverse	D_LACt2ppTGreverse	FORtppi		FALSE	TRUE				PGITGforward	ATPS4rppTGreverse	LDH_DTGreverse	PPC	ACKrTGreverse		FALSE	FALSE
PPKTGreverse	ATPS4rppTGreverse	EX_lac__D_e	ACt2rpp	PPC		FALSE	TRUE				PGITGforward	EX_for_e	D_LACtexTGreverse	ACtexTGreverse	EX_h2o_e		FALSE	FALSE				EX_ac_e	D_LACtexTGreverse	PPC	GLCptspp	PFL		FALSE	TRUE				PTArTGforward	D_LACtexTGreverse	PPC	FORtexTGreverse	TPITGforward		FALSE	FALSE
PPKTGreverse	D_LACtexTGreverse	PPC	DRPA	PFL		FALSE	TRUE				EX_ac_e	D_LACtexTGreverse	H2OtppTGforward	PPC	TPITGforward		FALSE	FALSE				D_LACtexTGreverse	PPC	DRPA	GLCptspp	PFL		FALSE	TRUE				H2OtppTGreverse	D_LACtexTGreverse	ACt2rpp	FORtexTGreverse	GLCptspp		FALSE	FALSE
PPKTGreverse	D_LACtexTGreverse	PPC	ACtexTGreverse	PFL		FALSE	TRUE				GLCt2pp	D_LACtexTGreverse	FORtexTGreverse	ACtexTGreverse	TPITGforward		FALSE	FALSE				PPM2TGforward	D_LACtexTGreverse	PPC	GLCptspp	PFL		FALSE	TRUE				D_LACtexTGreverse	ACt2rpp	FORtexTGreverse	GLCptspp	EX_h2o_e		FALSE	FALSE
PPM2TGforward	PPKTGreverse	PPC	D_LACt2ppTGreverse	FORtppi		FALSE	TRUE				PTArTGforward	D_LACtexTGreverse	PPC	FORtppi	TPITGforward		FALSE	FALSE				D_LACtexTGreverse	ACt2rpp	PPC	GLCptspp	PFL		FALSE	TRUE				H2OtppTGreverse	FORtexTGreverse	ACtexTGreverse	GLCptspp	D_LACt2ppTGreverse		FALSE	FALSE
PPKTGreverse	PPC	ACtexTGreverse	D_LACt2ppTGreverse	FORtppi		FALSE	TRUE				ATPS4rppTGreverse	D_LACtexTGreverse	ACKrTGreverse	EX_h2o_e	TPITGforward		FALSE	TRUE				HCYSMT	EX_for_e	D_LACtexTGreverse	PPC	ACtexTGreverse		FALSE	TRUE				D_LACt2ppTGreverse	FORtexTGreverse	ACtexTGreverse	GLCptspp	EX_h2o_e		FALSE	FALSE
PPKTGreverse	ACt2rpp	PPC	D_LACt2ppTGreverse	FORtppi		FALSE	TRUE				GLCt2pp	ICL	ACt2rpp	D_LACt2ppTGreverse	TPITGforward		FALSE	FALSE				HCYSMT	EX_for_e	D_LACtexTGreverse	ACt2rpp	PPC		FALSE	TRUE				H2OtppTGreverse	EX_for_e	D_LACtexTGreverse	FADRx	ACtexTGreverse		FALSE	FALSE
H2OtexTGforward	HEX7	PGITGforward	LDH_DTGreverse	PPC		FALSE	FALSE				GLCt2pp	EX_ac_e	D_LACt2ppTGreverse	FORtppi	TPITGforward		FALSE	FALSE				D_LACt2ppTGreverse	PPKTGreverse	PPC	DRPA	EX_h2o_e		FALSE	TRUE				EX_for_e	D_LACtexTGreverse	FADRx	ACtexTGreverse	H2OtexTGreverse		FALSE	FALSE
HEX7	PGITGforward	LDH_DTGreverse	PPC	EX_h2o_e		FALSE	FALSE				D_LACtexTGreverse	H2OtppTGforward	PPC	ACKrTGreverse	TPITGforward		FALSE	FALSE				D_LACt2ppTGreverse	PPM2TGforward	PPKTGreverse	PPC	EX_h2o_e		FALSE	TRUE				EX_for_e	D_LACtexTGreverse	FADRx	ACtexTGreverse	EX_h2o_e		FALSE	FALSE
PPM2TGforward	PPKTGreverse	D_LACtexTGreverse	PPC	PFL		FALSE	TRUE				GLCt2pp	MALS	ACt2rpp	D_LACt2ppTGreverse	TPITGforward		FALSE	FALSE				HCYSMT	EX_ac_e	EX_lac__D_e	PPC	EX_h2o_e		FALSE	TRUE				PGITGforward	D_LACtexTGreverse	ACt2rpp	FORtexTGreverse	H2OtexTGreverse		FALSE	FALSE
PPKTGreverse	D_LACtexTGreverse	ACt2rpp	PPC	PFL		FALSE	TRUE				GLCt2pp	MALS	D_LACtexTGreverse	ACtexTGreverse	TPITGforward		FALSE	FALSE				HCYSMT	EX_lac__D_e	ACt2rpp	PPC	EX_h2o_e		FALSE	TRUE				H2OtppTGreverse	PGITGforward	D_LACtexTGreverse	ACt2rpp	FORtexTGreverse		FALSE	FALSE
H2OtppTGforward	PPC	ACtexTGreverse	D_LACt2ppTGreverse	TPITGforward		FALSE	FALSE				PGITGforward	HEX7	PPC	FORtexTGreverse	D_LACt2ppTGreverse		FALSE	FALSE				H2OtexTGforward	HCYSMT	PPC	ACtexTGreverse	D_LACt2ppTGreverse		FALSE	TRUE				PGITGforward	D_LACtexTGreverse	ACt2rpp	FORtexTGreverse	EX_h2o_e		FALSE	FALSE
H2OtexTGforward	PPC	ACtexTGreverse	D_LACt2ppTGreverse	TPITGforward		FALSE	TRUE				ATPS4rppTGreverse	ACt2rpp	GLCptspp	D_LACt2ppTGreverse	H2OtexTGreverse		FALSE	FALSE				H2OtexTGforward	HCYSMT	PPC	DRPA	D_LACt2ppTGreverse		FALSE	TRUE				H2OtppTGreverse	EX_for_e	EX_ac_e	FUMTGreverse	D_LACt2ppTGreverse		TRUE	FALSE
HCYSMT	D_LACtexTGreverse	PPC	DRPA	PFL		FALSE	TRUE				GLCt2pp	MALS	EX_ac_e	D_LACt2ppTGreverse	TPITGforward		FALSE	FALSE				H2OtexTGforward	HCYSMT	ACt2rpp	PPC	D_LACt2ppTGreverse		FALSE	TRUE				EX_for_e	EX_ac_e	FUMTGreverse	D_LACt2ppTGreverse	H2OtexTGreverse		TRUE	FALSE
HCYSMT	PPM2TGforward	D_LACtexTGreverse	PPC	PFL		FALSE	TRUE				D_LACt2ppTGreverse	PPC	ACKrTGreverse	EX_h2o_e	TPITGforward		FALSE	FALSE				H2OtexTGforward	HCYSMT	PPM2TGforward	PPC	D_LACt2ppTGreverse		FALSE	TRUE				D_LACt2ppTGreverse	EX_for_e	EX_ac_e	FUMTGreverse	EX_h2o_e		TRUE	FALSE
HCYSMT	D_LACtexTGreverse	PPC	ACtexTGreverse	PFL		FALSE	TRUE				PTArTGforward	H2OtppTGforward	PPC	D_LACt2ppTGreverse	TPITGforward		FALSE	FALSE				GLCt2pp	EX_ac_e	EX_lac__D_e	EX_h2o_e	TPITGforward		FALSE	FALSE				ATPS4rppTGreverse	EX_lac__D_e	ACt2rpp	GLCptspp	H2OtexTGreverse		FALSE	FALSE
HCYSMT	D_LACtexTGreverse	ACt2rpp	PPC	PFL		FALSE	TRUE				GLCt2pp	ICL	EX_ac_e	D_LACt2ppTGreverse	TPITGforward		FALSE	FALSE				PPKTGreverse	EX_ac_e	D_LACtexTGreverse	PPC	EX_h2o_e		FALSE	TRUE				H2OtppTGreverse	ATPS4rppTGreverse	EX_lac__D_e	ACt2rpp	GLCptspp		FALSE	FALSE
GLCt2pp	PTArTGforward	EX_for_e	EX_lac__D_e	TPITGforward		FALSE	FALSE				D_LACtexTGreverse	PPC	ACKrTGreverse	FORtexTGreverse	TPITGforward		FALSE	FALSE				D_LACt2ppTGreverse	HCYSMT	EX_ac_e	PPC	EX_h2o_e		FALSE	TRUE				ATPS4rppTGreverse	EX_lac__D_e	ACt2rpp	GLCptspp	EX_h2o_e		FALSE	FALSE
GLCt2pp	PTArTGforward	EX_lac__D_e	FORtppi	TPITGforward		FALSE	FALSE				PGITGforward	ATPS4rppTGreverse	EX_lac__D_e	PPC	ACKrTGreverse		FALSE	FALSE				HCYSMT	EX_ac_e	D_LACtexTGreverse	PPC	EX_h2o_e		FALSE	TRUE				H2OtppTGreverse	EX_for_e	ACtexTGreverse	GLCptspp	D_LACt2ppTGreverse		FALSE	FALSE
PPKTGreverse	ATPS4rppTGreverse	PPC	ACtexTGreverse	D_LACt2ppTGreverse		FALSE	TRUE				D_LACt2ppTGreverse	PGITGforward	HEX7	PPC	EX_h2o_e		FALSE	FALSE				GLCt2pp	EX_for_e	EX_lac__D_e	ACKrTGreverse	TPITGforward		FALSE	FALSE				D_LACt2ppTGreverse	EX_for_e	ACtexTGreverse	GLCptspp	EX_h2o_e		FALSE	FALSE
HCYSMT	ATPS4rppTGreverse	PPC	ACtexTGreverse	D_LACt2ppTGreverse		FALSE	TRUE				PGITGforward	EX_lac__D_e	ACtexTGreverse	H2OtexTGreverse	FORtppi		FALSE	FALSE				GLCt2pp	EX_for_e	ACKrTGreverse	D_LACt2ppTGreverse	TPITGforward		FALSE	FALSE				H2OtppTGreverse	ATPS4rppTGreverse	ACtexTGreverse	GLCptspp	D_LACt2ppTGreverse		FALSE	FALSE
RPETGreverse	ATPS4rppTGreverse	PPC	ACtexTGreverse	D_LACt2ppTGreverse		FALSE	TRUE				H2OtppTGreverse	PGITGforward	EX_lac__D_e	ACtexTGreverse	FORtppi		FALSE	FALSE				GLCt2pp	EX_for_e	D_LACtexTGreverse	ACKrTGreverse	TPITGforward		FALSE	FALSE				D_LACt2ppTGreverse	ATPS4rppTGreverse	ACtexTGreverse	GLCptspp	EX_h2o_e		FALSE	FALSE
TKT2TGreverse	ATPS4rppTGreverse	PPC	ACtexTGreverse	D_LACt2ppTGreverse		FALSE	TRUE				PGITGforward	EX_lac__D_e	ACtexTGreverse	EX_h2o_e	FORtppi		FALSE	FALSE				PPKTGreverse	EX_for_e	ACt2rpp	PPC	D_LACt2ppTGreverse		FALSE	TRUE				H2OtppTGreverse	D_LACtexTGreverse	FADRx	ACtexTGreverse	FORtppi		FALSE	FALSE
ATPS4rppTGreverse	PPC	ACtexTGreverse	TKT1TGreverse	D_LACt2ppTGreverse		FALSE	TRUE				PGITGforward	EX_lac__D_e	FORtexTGreverse	ACtexTGreverse	H2OtexTGreverse		FALSE	FALSE				RPETGreverse	ATPS4rppTGreverse	EX_lac__D_e	ACt2rpp	PPC		FALSE	TRUE				D_LACtexTGreverse	FADRx	ACtexTGreverse	H2OtexTGreverse	FORtppi		FALSE	FALSE
H2OtexTGforward	PPKTGreverse	PPC	ACtexTGreverse	D_LACt2ppTGreverse		FALSE	TRUE				H2OtppTGreverse	PGITGforward	EX_lac__D_e	FORtexTGreverse	ACtexTGreverse		FALSE	FALSE				TKT2TGreverse	ATPS4rppTGreverse	EX_lac__D_e	ACt2rpp	PPC		FALSE	TRUE				D_LACtexTGreverse	FADRx	ACtexTGreverse	EX_h2o_e	FORtppi		FALSE	FALSE
H2OtexTGforward	PPKTGreverse	PPC	DRPA	D_LACt2ppTGreverse		FALSE	TRUE				PGITGforward	EX_lac__D_e	FORtexTGreverse	ACtexTGreverse	EX_h2o_e		FALSE	FALSE				ATPS4rppTGreverse	EX_lac__D_e	ACt2rpp	PPC	TKT1TGreverse		FALSE	TRUE				ATPS4rppTGreverse	EX_lac__D_e	PPC	ACKrTGreverse	TPITGforward		FALSE	TRUE
H2OtexTGforward	PPM2TGforward	PPKTGreverse	PPC	D_LACt2ppTGreverse		FALSE	TRUE				ATPS4rppTGreverse	EX_ac_e	LDH_DTGreverse	GLCptspp	H2OtexTGreverse		FALSE	FALSE				PPKTGreverse	PPC	FORtexTGreverse	ACtexTGreverse	D_LACt2ppTGreverse		FALSE	TRUE				H2OtppTGreverse	ATPS4rppTGreverse	EX_lac__D_e	ACKrTGreverse	TPITGforward		FALSE	TRUE
H2OtexTGforward	PPKTGreverse	ACt2rpp	PPC	D_LACt2ppTGreverse		FALSE	TRUE				H2OtppTGreverse	ATPS4rppTGreverse	EX_ac_e	LDH_DTGreverse	GLCptspp		FALSE	FALSE				PPKTGreverse	ACt2rpp	PPC	FORtexTGreverse	D_LACt2ppTGreverse		FALSE	TRUE				ATPS4rppTGreverse	EX_lac__D_e	ACKrTGreverse	H2OtexTGreverse	TPITGforward		FALSE	TRUE
H2OtexTGforward	EX_lac__D_e	ACt2rpp	PPC	ACALDTGreverse		FALSE	TRUE				PTArTGforward	D_LACtexTGreverse	PPC	PFL	TPITGforward		FALSE	FALSE				H2OtexTGforward	EX_ac_e	D_LACtexTGreverse	PPC	GLCptspp		FALSE	TRUE				H2OtppTGreverse	D_LACtexTGreverse	FADRx	FORtexTGreverse	ACtexTGreverse		FALSE	FALSE
EX_lac__D_e	ACt2rpp	PPC	ACALDTGreverse	EX_h2o_e		FALSE	TRUE				GLCt2pp	D_LACtexTGreverse	ACt2rpp	FORtppi	TPITGforward		FALSE	FALSE				HCYSMT	ACt2rpp	PPC	D_LACt2ppTGreverse	FORtppi		FALSE	TRUE				D_LACtexTGreverse	FADRx	FORtexTGreverse	ACtexTGreverse	H2OtexTGreverse		FALSE	FALSE
HCYSMT	D_LACtexTGreverse	PPC	ACtexTGreverse	FORtppi		FALSE	TRUE				GLCt2pp	ACt2rpp	PFL	D_LACt2ppTGreverse	TPITGforward		FALSE	FALSE				H2OtexTGforward	TALATGreverse	LDH_DTGreverse	PPC	ACALDTGreverse		FALSE	FALSE				D_LACtexTGreverse	FADRx	FORtexTGreverse	ACtexTGreverse	EX_h2o_e		FALSE	FALSE
GLCt2pp	EX_ac_e	EX_lac__D_e	FORtppi	TPITGforward		FALSE	FALSE				GLCt2pp	D_LACtexTGreverse	ACt2rpp	PFL	TPITGforward		FALSE	FALSE				TALATGreverse	LDH_DTGreverse	PPC	ACALDTGreverse	EX_h2o_e		FALSE	FALSE				EX_lac__D_e	PPC	ACKrTGreverse	FORtexTGreverse	TPITGforward		FALSE	FALSE
PPKTGreverse	ATPS4rppTGreverse	D_LACtexTGreverse	ACt2rpp	PPC		FALSE	TRUE				ATPS4rppTGreverse	EX_ac_e	LDH_DTGreverse	GLCptspp	EX_h2o_e		FALSE	FALSE				MGSA	ATPS4rppTGreverse	LDH_DTGreverse	ACKrTGreverse	TPITGforward		TRUE	FALSE				EX_ac_e	EX_lac__D_e	FORtexTGreverse	FUMTGreverse	H2OtexTGreverse		TRUE	FALSE
GLCt2pp	EX_lac__D_e	ACKrTGreverse	FORtppi	TPITGforward		FALSE	FALSE				PTArTGforward	D_LACtexTGreverse	H2OtppTGforward	PPC	TPITGforward		FALSE	FALSE				H2OtexTGforward	GLCt2pp	EX_ac_e	EX_lac__D_e	TPITGforward		FALSE	FALSE				H2OtppTGreverse	EX_ac_e	EX_lac__D_e	FORtexTGreverse	FUMTGreverse		TRUE	FALSE
GLCt2pp	ACKrTGreverse	D_LACt2ppTGreverse	FORtppi	TPITGforward		FALSE	FALSE				D_LACtexTGreverse	ACt2rpp	H2OtppTGforward	PPC	TPITGforward		FALSE	FALSE				H2OtexTGforward	GLCt2pp	EX_ac_e	D_LACt2ppTGreverse	TPITGforward		FALSE	FALSE				EX_ac_e	EX_lac__D_e	FORtexTGreverse	FUMTGreverse	EX_h2o_e		TRUE	FALSE
GLCt2pp	D_LACtexTGreverse	ACKrTGreverse	FORtppi	TPITGforward		FALSE	FALSE				GLCt2pp	ICL	EX_ac_e	D_LACtexTGreverse	TPITGforward		FALSE	FALSE				H2OtexTGforward	GLCt2pp	EX_ac_e	D_LACtexTGreverse	TPITGforward		FALSE	FALSE				H2OtppTGreverse	PGITGforward	EX_for_e	EX_lac__D_e	ACt2rpp		FALSE	FALSE
HCYSMT	ATPS4rppTGreverse	EX_ac_e	EX_lac__D_e	PPC		FALSE	TRUE				MGSA	ATPS4rppTGreverse	LDH_DTGreverse	ACt2rpp	TPITGforward		FALSE	FALSE				H2OtexTGforward	GLCt2pp	EX_lac__D_e	ACt2rpp	TPITGforward		FALSE	FALSE				PGITGforward	EX_for_e	EX_lac__D_e	ACt2rpp	H2OtexTGreverse		FALSE	FALSE
PPKTGreverse	D_LACtexTGreverse	ACt2rpp	PPC	FORtexTGreverse		FALSE	TRUE				PTArTGforward	PPC	PFL	D_LACt2ppTGreverse	TPITGforward		FALSE	FALSE				H2OtexTGforward	GLCt2pp	ACt2rpp	D_LACt2ppTGreverse	TPITGforward		FALSE	FALSE				PGITGforward	EX_for_e	EX_lac__D_e	ACt2rpp	EX_h2o_e		FALSE	FALSE
PPKTGreverse	PPC	FORtexTGreverse	DRPA	D_LACt2ppTGreverse		FALSE	TRUE				GLCt2pp	ICL	D_LACtexTGreverse	ACt2rpp	TPITGforward		FALSE	FALSE				H2OtexTGforward	GLCt2pp	D_LACtexTGreverse	ACt2rpp	TPITGforward		FALSE	FALSE				ATPS4rppTGreverse	EX_lac__D_e	ACKrTGreverse	EX_h2o_e	TPITGforward		FALSE	TRUE
HCYSMT	PPC	FORtexTGreverse	DRPA	D_LACt2ppTGreverse		FALSE	TRUE				PTArTGforward	ATPS4rppTGreverse	D_LACtexTGreverse	PPC	GLCptspp		FALSE	FALSE				PGITGforward	EX_for_e	PPC	ACtexTGreverse	D_LACt2ppTGreverse		FALSE	TRUE				H2OtppTGreverse	ACt2rpp	GLCptspp	D_LACt2ppTGreverse	FORtppi		FALSE	FALSE
H2OtexTGforward	HCYSMT	EX_ac_e	PPC	D_LACt2ppTGreverse		FALSE	TRUE				H2OtppTGreverse	ATPS4rppTGreverse	D_LACtexTGreverse	ACt2rpp	GLCptspp		FALSE	FALSE				PPM2TGforward	EX_lac__D_e	PPC	GLCptspp	EX_h2o_e		FALSE	TRUE				D_LACt2ppTGreverse	ACt2rpp	GLCptspp	EX_h2o_e	FORtppi		FALSE	FALSE
TALATGreverse	ATPS4rppTGreverse	PPC	ACtexTGreverse	D_LACt2ppTGreverse		FALSE	TRUE				ATPS4rppTGreverse	D_LACtexTGreverse	ACt2rpp	GLCptspp	EX_h2o_e		FALSE	FALSE				PPKTGreverse	D_LACtexTGreverse	PPC	ACtexTGreverse	EX_h2o_e		FALSE	TRUE				H2OtppTGreverse	ATPS4rppTGreverse	EX_ac_e	D_LACtexTGreverse	GLCptspp		FALSE	FALSE
MGSA	RPETGreverse	LDH_DTGreverse	PPC	PFL		FALSE	FALSE				GLCt2pp	ACt2rpp	FORtexTGreverse	D_LACt2ppTGreverse	TPITGforward		FALSE	FALSE				PPKTGreverse	D_LACtexTGreverse	PPC	DRPA	EX_h2o_e		FALSE	TRUE				ATPS4rppTGreverse	EX_ac_e	D_LACtexTGreverse	GLCptspp	H2OtexTGreverse		FALSE	FALSE
MGSA	TKT2TGreverse	LDH_DTGreverse	PPC	PFL		FALSE	FALSE				PGITGforward	HEX7	LDH_DTGreverse	PPC	FORtexTGreverse		FALSE	FALSE				PPM2TGforward	PPKTGreverse	D_LACtexTGreverse	PPC	EX_h2o_e		FALSE	TRUE				ATPS4rppTGreverse	EX_ac_e	D_LACtexTGreverse	GLCptspp	EX_h2o_e		FALSE	FALSE
MGSA	LDH_DTGreverse	PPC	TKT1TGreverse	PFL		FALSE	FALSE				D_LACtexTGreverse	PPC	ACKrTGreverse	EX_h2o_e	TPITGforward		FALSE	FALSE				D_LACt2ppTGreverse	HCYSMT	PPC	DRPA	EX_h2o_e		FALSE	TRUE				MGSA	EX_for_e	EX_ac_e	LDH_DTGreverse	PPC		TRUE	FALSE
GLCt2pp	EX_ac_e	D_LACt2ppTGreverse	FORtppi	TPITGforward		FALSE	FALSE				H2OtexTGforward	PTArTGforward	D_LACtexTGreverse	PPC	TPITGforward		FALSE	FALSE				D_LACt2ppTGreverse	HCYSMT	PPC	ACtexTGreverse	EX_h2o_e		FALSE	TRUE				EX_ac_e	FUMTGreverse	D_LACt2ppTGreverse	H2OtexTGreverse	FORtppi		TRUE	FALSE
RPETGreverse	ATPS4rppTGreverse	EX_ac_e	EX_lac__D_e	PPC		FALSE	TRUE				GLCt2pp	MALS	EX_ac_e	D_LACtexTGreverse	TPITGforward		FALSE	FALSE				H2OtexTGforward	PPKTGreverse	EX_ac_e	EX_lac__D_e	PPC		FALSE	TRUE				H2OtppTGreverse	EX_ac_e	FUMTGreverse	D_LACt2ppTGreverse	FORtppi		TRUE	FALSE
GLCt2pp	EX_ac_e	EX_lac__D_e	FORtexTGreverse	TPITGforward		FALSE	FALSE				GLCt2pp	MALS	D_LACtexTGreverse	ACt2rpp	TPITGforward		FALSE	FALSE				H2OtexTGforward	HCYSMT	EX_ac_e	EX_lac__D_e	PPC		FALSE	TRUE				D_LACt2ppTGreverse	EX_ac_e	FUMTGreverse	EX_h2o_e	FORtppi		TRUE	FALSE
EX_ac_e	D_LACtexTGreverse	H2OtppTGforward	PPC	ACALDTGreverse		FALSE	FALSE				H2OtexTGforward	PTArTGforward	PPC	D_LACt2ppTGreverse	TPITGforward		FALSE	FALSE				H2OtexTGforward	PPKTGreverse	D_LACtexTGreverse	PPC	DRPA		FALSE	TRUE				EX_for_e	ACtexTGreverse	FUMTGreverse	D_LACt2ppTGreverse	H2OtexTGreverse		TRUE	FALSE
D_LACtexTGreverse	H2OtppTGforward	PPC	ACtexTGreverse	ACALDTGreverse		FALSE	FALSE				H2OtppTGreverse	EX_for_e	EX_ac_e	EX_lac__D_e	FADRx		FALSE	FALSE				H2OtexTGforward	PPM2TGforward	PPKTGreverse	D_LACtexTGreverse	PPC		FALSE	TRUE				H2OtppTGreverse	EX_for_e	ACtexTGreverse	FUMTGreverse	D_LACt2ppTGreverse		TRUE	FALSE
HCYSMT	ATPS4rppTGreverse	D_LACtexTGreverse	ACt2rpp	PPC		FALSE	TRUE				EX_lac__D_e	ACt2rpp	FORtexTGreverse	GLCptspp	H2OtexTGreverse		FALSE	FALSE				H2OtexTGforward	PPKTGreverse	D_LACtexTGreverse	ACt2rpp	PPC		FALSE	TRUE				D_LACt2ppTGreverse	EX_for_e	ACtexTGreverse	FUMTGreverse	EX_h2o_e		TRUE	FALSE
RPETGreverse	ATPS4rppTGreverse	D_LACtexTGreverse	ACt2rpp	PPC		FALSE	TRUE				H2OtppTGreverse	EX_lac__D_e	ACt2rpp	FORtexTGreverse	GLCptspp		FALSE	FALSE				H2OtexTGforward	LDH_DTGreverse	PPC	DRPA	ACALDTGreverse		FALSE	FALSE				H2OtppTGreverse	ACtexTGreverse	FUMTGreverse	D_LACt2ppTGreverse	FORtppi		TRUE	FALSE
TKT2TGreverse	ATPS4rppTGreverse	D_LACtexTGreverse	ACt2rpp	PPC		FALSE	TRUE				EX_lac__D_e	ACt2rpp	FORtexTGreverse	GLCptspp	EX_h2o_e		FALSE	FALSE				LDH_DTGreverse	PPC	DRPA	ACALDTGreverse	EX_h2o_e		FALSE	FALSE				ACtexTGreverse	FUMTGreverse	D_LACt2ppTGreverse	H2OtexTGreverse	FORtppi		TRUE	FALSE
ATPS4rppTGreverse	D_LACtexTGreverse	ACt2rpp	PPC	TKT1TGreverse		FALSE	TRUE				EX_for_e	EX_ac_e	EX_lac__D_e	FADRx	H2OtexTGreverse		FALSE	FALSE				D_LACt2ppTGreverse	HCYSMT	ACt2rpp	PPC	EX_h2o_e		FALSE	TRUE				D_LACt2ppTGreverse	ACtexTGreverse	FUMTGreverse	EX_h2o_e	FORtppi		TRUE	FALSE
TALATGreverse	ATPS4rppTGreverse	EX_ac_e	PPC	D_LACt2ppTGreverse		FALSE	TRUE				EX_for_e	EX_ac_e	EX_lac__D_e	FADRx	EX_h2o_e		FALSE	FALSE				H2OtexTGforward	PPKTGreverse	EX_lac__D_e	PPC	DRPA		FALSE	TRUE				H2OtppTGreverse	ATPS4rppTGreverse	D_LACtexTGreverse	ACtexTGreverse	GLCptspp		FALSE	FALSE
TALATGreverse	ATPS4rppTGreverse	ACt2rpp	PPC	D_LACt2ppTGreverse		FALSE	TRUE				GLCt2pp	ICL	D_LACtexTGreverse	ACtexTGreverse	TPITGforward		FALSE	FALSE				D_LACt2ppTGreverse	HCYSMT	PPM2TGforward	PPC	EX_h2o_e		FALSE	TRUE				EX_for_e	FADRx	ACtexTGreverse	D_LACt2ppTGreverse	H2OtexTGreverse		FALSE	FALSE
TKT2TGreverse	ATPS4rppTGreverse	EX_ac_e	EX_lac__D_e	PPC		FALSE	TRUE				H2OtexTGforward	XYLI2TGforward	PGITGforward	PPC	D_LACt2ppTGreverse		FALSE	FALSE				HCYSMT	EX_lac__D_e	PPC	DRPA	EX_h2o_e		FALSE	TRUE				H2OtppTGreverse	EX_for_e	FADRx	ACtexTGreverse	D_LACt2ppTGreverse		FALSE	FALSE
ATPS4rppTGreverse	EX_ac_e	EX_lac__D_e	PPC	TKT1TGreverse		FALSE	TRUE				EX_for_e	EX_ac_e	EX_lac__D_e	GLCptspp	H2OtexTGreverse		FALSE	FALSE				HCYSMT	PPM2TGforward	EX_for_e	D_LACtexTGreverse	PPC		FALSE	TRUE				D_LACt2ppTGreverse	EX_for_e	FADRx	ACtexTGreverse	EX_h2o_e		FALSE	FALSE
H2OtexTGforward	PGITGforward	EX_ac_e	PPC	D_LACt2ppTGreverse		FALSE	TRUE				H2OtppTGreverse	EX_for_e	EX_ac_e	EX_lac__D_e	GLCptspp		FALSE	FALSE				H2OtexTGforward	PPM2TGforward	PPKTGreverse	EX_lac__D_e	PPC		FALSE	TRUE				MGSA	EX_ac_e	LDH_DTGreverse	PPC	FORtppi		TRUE	FALSE
H2OtexTGforward	PGITGforward	PPC	ACtexTGreverse	D_LACt2ppTGreverse		FALSE	TRUE				EX_for_e	EX_ac_e	EX_lac__D_e	GLCptspp	EX_h2o_e		FALSE	FALSE				PPKTGreverse	EX_ac_e	EX_lac__D_e	PPC	EX_h2o_e		FALSE	TRUE				H2OtppTGreverse	FE3abcpp	EX_ac_e	EX_lac__D_e	FORtexTGreverse		FALSE	FALSE
EX_lac__D_e	ACt2rpp	PPC	GLCptspp	FORtppi		FALSE	TRUE				H2OtppTGreverse	EX_lac__D_e	FADRx	FORtexTGreverse	ACtexTGreverse		FALSE	FALSE				PGITGforward	EX_for_e	ACt2rpp	PPC	D_LACt2ppTGreverse		FALSE	TRUE				H2OtppTGreverse	EX_ac_e	EX_lac__D_e	FORtexTGreverse	FE3texTGforward		FALSE	FALSE
H2OtexTGforward	EX_lac__D_e	PPC	DRPA	GLCptspp		FALSE	TRUE				EX_lac__D_e	FADRx	FORtexTGreverse	ACtexTGreverse	H2OtexTGreverse		FALSE	FALSE				H2OtexTGforward	HCYSMT	D_LACtexTGreverse	PPC	DRPA		FALSE	TRUE				H2OtppTGreverse	EX_ac_e	EX_lac__D_e	FORtexTGreverse	FE3Ri		FALSE	FALSE
GLCt2pp	EX_ac_e	D_LACtexTGreverse	FORtppi	TPITGforward		FALSE	FALSE				EX_lac__D_e	FADRx	FORtexTGreverse	ACtexTGreverse	EX_h2o_e		FALSE	FALSE				H2OtexTGforward	HCYSMT	D_LACtexTGreverse	ACt2rpp	PPC		FALSE	TRUE				H2OtppTGreverse	EX_for_e	EX_ac_e	D_LACtexTGreverse	FUMTGreverse		TRUE	FALSE
PPM2TGforward	PPKTGreverse	D_LACtexTGreverse	PPC	FORtppi		FALSE	TRUE				EX_lac__D_e	ACt2rpp	GLCptspp	H2OtexTGreverse	FORtppi		FALSE	FALSE				TALATGreverse	ATPS4rppTGreverse	D_LACtexTGreverse	PPC	ACtexTGreverse		FALSE	TRUE				H2OtppTGreverse	EX_for_e	FE3abcpp	EX_ac_e	D_LACtexTGreverse		FALSE	FALSE
PPKTGreverse	ATPS4rppTGreverse	ACt2rpp	PPC	D_LACt2ppTGreverse		FALSE	TRUE				H2OtppTGreverse	EX_lac__D_e	ACt2rpp	GLCptspp	FORtppi		FALSE	FALSE				TALATGreverse	ATPS4rppTGreverse	D_LACtexTGreverse	ACt2rpp	PPC		FALSE	TRUE				H2OtppTGreverse	EX_for_e	EX_ac_e	D_LACtexTGreverse	FE3texTGforward		FALSE	FALSE
D_LACtexTGreverse	ACt2rpp	H2OtppTGforward	PPC	ACALDTGreverse		FALSE	FALSE				EX_lac__D_e	ACt2rpp	GLCptspp	EX_h2o_e	FORtppi		FALSE	FALSE				EX_for_e	D_LACtexTGreverse	ACt2rpp	PPC	GLCptspp		FALSE	TRUE				H2OtppTGreverse	EX_for_e	EX_ac_e	D_LACtexTGreverse	FE3Ri		FALSE	FALSE
PPKTGreverse	D_LACtexTGreverse	ACt2rpp	PPC	FORtppi		FALSE	TRUE				EX_for_e	EX_lac__D_e	FADRx	ACtexTGreverse	H2OtexTGreverse		FALSE	FALSE				PPKTGreverse	EX_lac__D_e	ACt2rpp	PPC	EX_h2o_e		FALSE	TRUE				EX_for_e	EX_ac_e	D_LACtexTGreverse	FUMTGreverse	H2OtexTGreverse		TRUE	FALSE
GLCt2pp	EX_lac__D_e	ACt2rpp	FORtppi	TPITGforward		FALSE	FALSE				H2OtppTGreverse	EX_for_e	EX_lac__D_e	FADRx	ACtexTGreverse		FALSE	FALSE				PPKTGreverse	EX_lac__D_e	PPC	DRPA	EX_h2o_e		FALSE	TRUE				EX_for_e	FE3abcpp	EX_ac_e	D_LACtexTGreverse	H2OtexTGreverse		FALSE	FALSE
GLCt2pp	ACt2rpp	D_LACt2ppTGreverse	FORtppi	TPITGforward		FALSE	FALSE				EX_for_e	EX_lac__D_e	FADRx	ACtexTGreverse	EX_h2o_e		FALSE	FALSE				PPM2TGforward	PGITGforward	PPC	D_LACt2ppTGreverse	FORtppi		FALSE	TRUE				EX_for_e	EX_ac_e	D_LACtexTGreverse	FE3texTGforward	H2OtexTGreverse		FALSE	FALSE
GLCt2pp	D_LACtexTGreverse	ACt2rpp	FORtppi	TPITGforward		FALSE	FALSE				EX_for_e	EX_ac_e	GLCptspp	D_LACt2ppTGreverse	H2OtexTGreverse		FALSE	FALSE				PGITGforward	EX_for_e	EX_ac_e	D_LACtexTGreverse	PPC		FALSE	TRUE				EX_for_e	EX_ac_e	D_LACtexTGreverse	FE3Ri	H2OtexTGreverse		FALSE	FALSE
H2OtexTGforward	PPM2TGforward	EX_lac__D_e	PPC	GLCptspp		FALSE	TRUE				H2OtppTGreverse	EX_for_e	EX_ac_e	GLCptspp	D_LACt2ppTGreverse		FALSE	FALSE				HCYSMT	PPM2TGforward	PPC	FORtexTGreverse	D_LACt2ppTGreverse		FALSE	TRUE				H2OtppTGreverse	EX_ac_e	FADRx	D_LACt2ppTGreverse	FORtppi		FALSE	FALSE
PGITGforward	ACt2rpp	PPC	D_LACt2ppTGreverse	PFL		FALSE	TRUE				D_LACt2ppTGreverse	EX_for_e	EX_ac_e	GLCptspp	EX_h2o_e		FALSE	FALSE				HCYSMT	PPC	FORtexTGreverse	ACtexTGreverse	D_LACt2ppTGreverse		FALSE	TRUE				EX_ac_e	FADRx	D_LACt2ppTGreverse	H2OtexTGreverse	FORtppi		FALSE	FALSE
MGSA	RPETGreverse	LDH_DTGreverse	PPC	FORtexTGreverse		FALSE	FALSE				PTArTGforward	ATPS4rppTGreverse	PPC	GLCptspp	D_LACt2ppTGreverse		FALSE	FALSE				HCYSMT	PPM2TGforward	EX_lac__D_e	PPC	EX_h2o_e		FALSE	TRUE				D_LACt2ppTGreverse	EX_ac_e	FADRx	EX_h2o_e	FORtppi		FALSE	FALSE
MGSA	TKT2TGreverse	LDH_DTGreverse	PPC	FORtexTGreverse		FALSE	FALSE				H2OtppTGreverse	EX_lac__D_e	FADRx	ACtexTGreverse	FORtppi		FALSE	FALSE				D_LACt2ppTGreverse	EX_ac_e	H2OtppTGforward	PPC	ACALDTGreverse		FALSE	FALSE				ACt2rpp	FORtexTGreverse	GLCptspp	D_LACt2ppTGreverse	H2OtexTGreverse		FALSE	FALSE
MGSA	LDH_DTGreverse	PPC	FORtexTGreverse	TKT1TGreverse		FALSE	FALSE				EX_lac__D_e	FADRx	ACtexTGreverse	H2OtexTGreverse	FORtppi		FALSE	FALSE				PGITGforward	EX_ac_e	D_LACtexTGreverse	PPC	PFL		FALSE	TRUE				H2OtppTGreverse	ACt2rpp	FORtexTGreverse	GLCptspp	D_LACt2ppTGreverse		FALSE	FALSE
HCYSMT	ATPS4rppTGreverse	EX_lac__D_e	ACt2rpp	PPC		FALSE	TRUE				EX_lac__D_e	FADRx	ACtexTGreverse	EX_h2o_e	FORtppi		FALSE	FALSE				PGITGforward	D_LACtexTGreverse	PPC	DRPA	PFL		FALSE	TRUE				D_LACt2ppTGreverse	ACt2rpp	FORtexTGreverse	GLCptspp	EX_h2o_e		FALSE	FALSE
HCYSMT	PPC	DRPA	D_LACt2ppTGreverse	PFL		FALSE	TRUE				H2OtppTGreverse	EX_lac__D_e	FORtexTGreverse	ACtexTGreverse	GLCptspp		FALSE	FALSE				PPM2TGforward	PGITGforward	D_LACtexTGreverse	PPC	PFL		FALSE	TRUE				FRD2	ATPS4rppTGreverse	NADH18pp	EX_ac_e	D_LACt2ppTGreverse		TRUE	FALSE
GLCt2pp	EX_for_e	EX_ac_e	EX_lac__D_e	TPITGforward		FALSE	FALSE				EX_lac__D_e	FORtexTGreverse	ACtexTGreverse	GLCptspp	EX_h2o_e		FALSE	FALSE				PGITGforward	D_LACtexTGreverse	PPC	ACtexTGreverse	PFL		FALSE	TRUE				H2OtppTGreverse	FADRx	FORtexTGreverse	ACtexTGreverse	D_LACt2ppTGreverse		FALSE	FALSE
GLCt2pp	EX_for_e	EX_ac_e	D_LACt2ppTGreverse	TPITGforward		FALSE	FALSE				PGITGforward	ACt2rpp	FORtexTGreverse	D_LACt2ppTGreverse	H2OtexTGreverse		FALSE	FALSE				PGITGforward	D_LACtexTGreverse	ACt2rpp	PPC	PFL		FALSE	TRUE				FADRx	FORtexTGreverse	ACtexTGreverse	D_LACt2ppTGreverse	H2OtexTGreverse		FALSE	FALSE
GLCt2pp	EX_for_e	EX_ac_e	D_LACtexTGreverse	TPITGforward		FALSE	FALSE				H2OtppTGreverse	PGITGforward	ACt2rpp	FORtexTGreverse	D_LACt2ppTGreverse		FALSE	FALSE				PGITGforward	EX_ac_e	D_LACtexTGreverse	PPC	FORtppi		FALSE	TRUE				D_LACt2ppTGreverse	FADRx	ACtexTGreverse	FORtexTGreverse	EX_h2o_e		FALSE	FALSE
PPM2TGforward	D_LACtexTGreverse	PPC	FORtexTGreverse	GLCptspp		FALSE	TRUE				D_LACt2ppTGreverse	PGITGforward	ACt2rpp	FORtexTGreverse	EX_h2o_e		FALSE	FALSE				PGITGforward	D_LACtexTGreverse	PPC	DRPA	FORtppi		FALSE	TRUE				H2OtppTGreverse	EX_lac__D_e	FORtexTGreverse	ACtexTGreverse	FUMTGreverse		TRUE	FALSE
D_LACtexTGreverse	PPC	FORtexTGreverse	DRPA	GLCptspp		FALSE	TRUE				ACt2rpp	GLCptspp	D_LACt2ppTGreverse	H2OtexTGreverse	FORtppi		FALSE	FALSE				PPM2TGforward	PGITGforward	D_LACtexTGreverse	PPC	FORtppi		FALSE	TRUE				EX_lac__D_e	FORtexTGreverse	ACtexTGreverse	FUMTGreverse	H2OtexTGreverse		TRUE	FALSE
EX_ac_e	D_LACtexTGreverse	PPC	FORtexTGreverse	GLCptspp		FALSE	TRUE				D_LACt2ppTGreverse	PTArTGforward	PPC	EX_h2o_e	TPITGforward		FALSE	FALSE				PGITGforward	D_LACtexTGreverse	PPC	ACtexTGreverse	FORtppi		FALSE	TRUE				EX_lac__D_e	FORtexTGreverse	ACtexTGreverse	FUMTGreverse	EX_h2o_e		TRUE	FALSE
D_LACtexTGreverse	ACt2rpp	PPC	FORtexTGreverse	GLCptspp		FALSE	TRUE				EX_for_e	D_LACtexTGreverse	PPC	ACKrTGreverse	TPITGforward		FALSE	FALSE				PGITGforward	D_LACtexTGreverse	ACt2rpp	PPC	FORtppi		FALSE	TRUE				PGITGforward	EX_for_e	ACt2rpp	D_LACt2ppTGreverse	H2OtexTGreverse		FALSE	FALSE
EX_for_e	D_LACtexTGreverse	PPC	DRPA	GLCptspp		FALSE	TRUE				MGSA	ATPS4rppTGreverse	EX_ac_e	LDH_DTGreverse	TPITGforward		FALSE	FALSE				H2OtexTGforward	D_LACtexTGreverse	ACt2rpp	PPC	ACALDTGreverse		FALSE	TRUE				H2OtppTGreverse	PGITGforward	EX_for_e	ACt2rpp	D_LACt2ppTGreverse		FALSE	FALSE
EX_for_e	EX_ac_e	D_LACtexTGreverse	PPC	GLCptspp		FALSE	TRUE				H2OtexTGforward	HEX7	PGITGforward	PPC	D_LACt2ppTGreverse		FALSE	FALSE				D_LACtexTGreverse	ACt2rpp	PPC	ACALDTGreverse	EX_h2o_e		FALSE	TRUE				D_LACt2ppTGreverse	PGITGforward	EX_for_e	ACt2rpp	EX_h2o_e		FALSE	FALSE
PPM2TGforward	EX_for_e	D_LACtexTGreverse	PPC	GLCptspp		FALSE	TRUE				H2OtppTGreverse	EX_ac_e	EX_lac__D_e	FADRx	FORtexTGreverse		FALSE	FALSE				PPKTGreverse	D_LACtexTGreverse	ACt2rpp	PPC	EX_h2o_e		FALSE	TRUE				H2OtppTGreverse	EX_ac_e	FORtexTGreverse	FUMTGreverse	D_LACt2ppTGreverse		TRUE	FALSE
PGITGforward	EX_for_e	PPC	DRPA	D_LACt2ppTGreverse		FALSE	TRUE				EX_ac_e	EX_lac__D_e	FADRx	FORtexTGreverse	H2OtexTGreverse		FALSE	FALSE				HCYSMT	D_LACtexTGreverse	PPC	FORtexTGreverse	DRPA		FALSE	TRUE				EX_ac_e	FORtexTGreverse	FUMTGreverse	D_LACt2ppTGreverse	H2OtexTGreverse		TRUE	FALSE
MGSA	ATPS4rppTGreverse	LDH_DTGreverse	ACt2rpp	TPITGforward		FALSE	FALSE				EX_ac_e	EX_lac__D_e	FADRx	FORtexTGreverse	EX_h2o_e		FALSE	FALSE				HCYSMT	D_LACtexTGreverse	PPC	FORtexTGreverse	ACtexTGreverse		FALSE	TRUE				D_LACt2ppTGreverse	EX_ac_e	FORtexTGreverse	FUMTGreverse	EX_h2o_e		TRUE	FALSE
HCYSMT	PPC	ACtexTGreverse	D_LACt2ppTGreverse	PFL		FALSE	TRUE				ATPS4rppTGreverse	LDH_DTGreverse	PPC	ACtexTGreverse	GLCptspp		FALSE	FALSE				HCYSMT	PPM2TGforward	D_LACtexTGreverse	PPC	FORtexTGreverse		FALSE	TRUE				H2OtppTGreverse	EX_lac__D_e	ACtexTGreverse	FUMTGreverse	FORtppi		TRUE	FALSE
HCYSMT	PPM2TGforward	PPC	D_LACt2ppTGreverse	PFL		FALSE	TRUE				ATPS4rppTGreverse	LDH_DTGreverse	ACtexTGreverse	GLCptspp	EX_h2o_e		FALSE	FALSE				H2OtexTGforward	D_LACtexTGreverse	ACt2rpp	PPC	GLCptspp		FALSE	TRUE				EX_lac__D_e	ACtexTGreverse	FUMTGreverse	H2OtexTGreverse	FORtppi		TRUE	FALSE
HCYSMT	ATPS4rppTGreverse	ACt2rpp	PPC	D_LACt2ppTGreverse		FALSE	TRUE				EX_for_e	EX_lac__D_e	ACtexTGreverse	GLCptspp	H2OtexTGreverse		FALSE	FALSE				H2OtexTGforward	D_LACtexTGreverse	PPC	DRPA	GLCptspp		FALSE	TRUE				EX_lac__D_e	ACtexTGreverse	FUMTGreverse	EX_h2o_e	FORtppi		TRUE	FALSE
GLCt2pp	EX_ac_e	EX_lac__D_e	H2OtppTGforward	TPITGforward		FALSE	FALSE				EX_lac__D_e	ACtexTGreverse	GLCptspp	H2OtexTGreverse	FORtppi		FALSE	FALSE				H2OtexTGforward	HCYSMT	PPM2TGforward	D_LACtexTGreverse	PPC		FALSE	TRUE				ATPS4rppTGreverse	PPC	ACKrTGreverse	GLCptspp	D_LACt2ppTGreverse		FALSE	FALSE
GLCt2pp	EX_ac_e	H2OtppTGforward	D_LACt2ppTGreverse	TPITGforward		FALSE	FALSE				EX_lac__D_e	FORtexTGreverse	ACtexTGreverse	GLCptspp	H2OtexTGreverse		FALSE	FALSE				EX_ac_e	D_LACtexTGreverse	PPC	GLCptspp	EX_h2o_e		FALSE	TRUE				FE3abcpp	EX_ac_e	EX_lac__D_e	FORtexTGreverse	EX_h2o_e		FALSE	FALSE
GLCt2pp	EX_ac_e	D_LACtexTGreverse	H2OtppTGforward	TPITGforward		FALSE	FALSE				ATPS4rppTGreverse	EX_lac__D_e	ACtexTGreverse	GLCptspp	H2OtexTGreverse		FALSE	FALSE				D_LACtexTGreverse	ACt2rpp	PPC	GLCptspp	EX_h2o_e		FALSE	TRUE				EX_ac_e	EX_lac__D_e	FORtexTGreverse	EX_h2o_e	FE3texTGforward		FALSE	FALSE
PPM2TGforward	PGITGforward	EX_for_e	PPC	D_LACt2ppTGreverse		FALSE	TRUE				GLCt2pp	EX_ac_e	EX_lac__D_e	PFL	TPITGforward		FALSE	FALSE				D_LACt2ppTGreverse	GLCt2pp	EX_ac_e	EX_h2o_e	TPITGforward		FALSE	FALSE				FADRx	ACtexTGreverse	D_LACt2ppTGreverse	H2OtexTGreverse	FORtppi		FALSE	FALSE
D_LACt2ppTGreverse	PPKTGreverse	ACt2rpp	PPC	EX_h2o_e		FALSE	TRUE				GLCt2pp	EX_for_e	ACt2rpp	D_LACt2ppTGreverse	TPITGforward		FALSE	FALSE				GLCt2pp	EX_ac_e	D_LACtexTGreverse	EX_h2o_e	TPITGforward		FALSE	FALSE				D_LACt2ppTGreverse	FADRx	ACtexTGreverse	EX_h2o_e	FORtppi		FALSE	FALSE
D_LACt2ppTGreverse	ACt2rpp	PPC	GLCptspp	EX_h2o_e		FALSE	TRUE				PGITGforward	EX_for_e	ACtexTGreverse	D_LACt2ppTGreverse	H2OtexTGreverse		FALSE	FALSE				HCYSMT	ACt2rpp	PPC	FORtexTGreverse	D_LACt2ppTGreverse		FALSE	TRUE				EX_ac_e	EX_lac__D_e	FORtexTGreverse	FE3Ri	EX_h2o_e		FALSE	FALSE
RPETGreverse	ATPS4rppTGreverse	ACt2rpp	PPC	D_LACt2ppTGreverse		FALSE	TRUE				H2OtppTGreverse	PGITGforward	EX_for_e	ACtexTGreverse	D_LACt2ppTGreverse		FALSE	FALSE				D_LACtexTGreverse	PPC	DRPA	GLCptspp	EX_h2o_e		FALSE	TRUE				H2OtppTGreverse	EX_for_e	FE3abcpp	EX_ac_e	D_LACt2ppTGreverse		FALSE	FALSE
TKT2TGreverse	ATPS4rppTGreverse	ACt2rpp	PPC	D_LACt2ppTGreverse		FALSE	TRUE				D_LACt2ppTGreverse	PGITGforward	EX_for_e	ACtexTGreverse	EX_h2o_e		FALSE	FALSE				PPM2TGforward	D_LACtexTGreverse	PPC	GLCptspp	EX_h2o_e		FALSE	TRUE				D_LACt2ppTGreverse	H2OtppTGreverse	EX_for_e	EX_ac_e	FE3texTGforward		FALSE	FALSE
ATPS4rppTGreverse	ACt2rpp	PPC	TKT1TGreverse	D_LACt2ppTGreverse		FALSE	TRUE				H2OtppTGreverse	EX_for_e	EX_lac__D_e	ACtexTGreverse	GLCptspp		FALSE	FALSE				ICL	EX_lac__D_e	ACt2rpp	PPC	TPITGforward		FALSE	TRUE				H2OtppTGreverse	EX_for_e	EX_ac_e	FE3Ri	D_LACt2ppTGreverse		FALSE	FALSE
GLCt2pp	EX_lac__D_e	ACt2rpp	H2OtppTGforward	TPITGforward		FALSE	FALSE				EX_for_e	EX_lac__D_e	ACtexTGreverse	GLCptspp	EX_h2o_e		FALSE	FALSE				ICL	ACt2rpp	PPC	D_LACt2ppTGreverse	TPITGforward		FALSE	TRUE				EX_for_e	EX_ac_e	D_LACtexTGreverse	FUMTGreverse	EX_h2o_e		TRUE	FALSE
GLCt2pp	ACt2rpp	H2OtppTGforward	D_LACt2ppTGreverse	TPITGforward		FALSE	FALSE				H2OtppTGreverse	EX_lac__D_e	ACtexTGreverse	GLCptspp	FORtppi		FALSE	FALSE				ICL	D_LACtexTGreverse	ACt2rpp	PPC	TPITGforward		FALSE	TRUE				FRD2	ATPS4rppTGreverse	NADH18pp	D_LACtexTGreverse	ACt2rpp		TRUE	FALSE
GLCt2pp	D_LACtexTGreverse	ACt2rpp	H2OtppTGforward	TPITGforward		FALSE	FALSE				EX_lac__D_e	ACtexTGreverse	GLCptspp	EX_h2o_e	FORtppi		FALSE	FALSE				H2OtexTGforward	PPM2TGforward	D_LACtexTGreverse	PPC	GLCptspp		FALSE	TRUE				H2OtppTGreverse	FADRx	ACtexTGreverse	D_LACt2ppTGreverse	FORtppi		FALSE	FALSE
GLCt2pp	ICL	EX_ac_e	EX_lac__D_e	TPITGforward		FALSE	FALSE				H2OtppTGreverse	PGITGforward	FORtexTGreverse	ACtexTGreverse	D_LACt2ppTGreverse		FALSE	FALSE				H2OtexTGforward	HCYSMT	EX_lac__D_e	ACt2rpp	PPC		FALSE	TRUE				FRD2	ATPS4rppTGreverse	NADH18pp	ACtexTGreverse	D_LACt2ppTGreverse		TRUE	FALSE
GLCt2pp	ICL	EX_ac_e	D_LACt2ppTGreverse	TPITGforward		FALSE	FALSE				PGITGforward	FORtexTGreverse	ACtexTGreverse	D_LACt2ppTGreverse	H2OtexTGreverse		FALSE	FALSE				H2OtexTGforward	HCYSMT	EX_lac__D_e	PPC	DRPA		FALSE	TRUE				H2OtppTGreverse	EX_ac_e	EX_lac__D_e	FUMTGreverse	FORtppi		TRUE	FALSE
GLCt2pp	ICL	EX_ac_e	D_LACtexTGreverse	TPITGforward		FALSE	FALSE				D_LACt2ppTGreverse	PGITGforward	FORtexTGreverse	ACtexTGreverse	EX_h2o_e		FALSE	FALSE				H2OtexTGforward	HCYSMT	PPM2TGforward	EX_lac__D_e	PPC		FALSE	TRUE				H2OtppTGreverse	FE3abcpp	EX_ac_e	EX_lac__D_e	FORtppi		FALSE	FALSE
PPKTGreverse	ACt2rpp	PPC	D_LACt2ppTGreverse	PFL		FALSE	TRUE				EX_for_e	ACtexTGreverse	GLCptspp	D_LACt2ppTGreverse	H2OtexTGreverse		FALSE	FALSE				D_LACt2ppTGreverse	PGITGforward	EX_ac_e	PPC	EX_h2o_e		FALSE	TRUE				H2OtppTGreverse	EX_ac_e	EX_lac__D_e	FE3texTGforward	FORtppi		FALSE	FALSE
GLCt2pp	EX_for_e	EX_lac__D_e	ACt2rpp	TPITGforward		FALSE	FALSE				ATPS4rppTGreverse	ACtexTGreverse	GLCptspp	D_LACt2ppTGreverse	H2OtexTGreverse		FALSE	FALSE				D_LACt2ppTGreverse	PGITGforward	PPC	ACtexTGreverse	EX_h2o_e		FALSE	TRUE				H2OtppTGreverse	EX_ac_e	EX_lac__D_e	FE3Ri	FORtppi		FALSE	FALSE
GLCt2pp	EX_for_e	ACt2rpp	D_LACt2ppTGreverse	TPITGforward		FALSE	FALSE				ACtexTGreverse	GLCptspp	D_LACt2ppTGreverse	H2OtexTGreverse	FORtppi		FALSE	FALSE				ACt2rpp	PPC	GLCptspp	D_LACt2ppTGreverse	FORtppi		FALSE	TRUE				EX_ac_e	EX_lac__D_e	FUMTGreverse	H2OtexTGreverse	FORtppi		TRUE	FALSE
GLCt2pp	EX_for_e	D_LACtexTGreverse	ACt2rpp	TPITGforward		FALSE	FALSE				FORtexTGreverse	ACtexTGreverse	GLCptspp	D_LACt2ppTGreverse	H2OtexTGreverse		FALSE	FALSE				PPC	DRPA	GLCptspp	D_LACt2ppTGreverse	FORtppi		FALSE	TRUE				FE3abcpp	EX_ac_e	EX_lac__D_e	H2OtexTGreverse	FORtppi		FALSE	FALSE
GLCt2pp	EX_lac__D_e	ACKrTGreverse	FORtexTGreverse	TPITGforward		FALSE	FALSE				H2OtppTGreverse	EX_ac_e	EX_lac__D_e	FADRx	FORtppi		FALSE	FALSE				H2OtexTGforward	PPM2TGforward	EX_lac__D_e	PPC	ACALDTGreverse		FALSE	TRUE				EX_ac_e	EX_lac__D_e	FE3texTGforward	H2OtexTGreverse	FORtppi		FALSE	FALSE
GLCt2pp	ACKrTGreverse	FORtexTGreverse	D_LACt2ppTGreverse	TPITGforward		FALSE	FALSE				EX_ac_e	EX_lac__D_e	FADRx	H2OtexTGreverse	FORtppi		FALSE	FALSE				PGITGforward	PPC	ACtexTGreverse	D_LACt2ppTGreverse	FORtppi		FALSE	TRUE				EX_ac_e	EX_lac__D_e	FE3Ri	H2OtexTGreverse	FORtppi		FALSE	FALSE
GLCt2pp	D_LACtexTGreverse	ACKrTGreverse	FORtexTGreverse	TPITGforward		FALSE	FALSE				EX_ac_e	EX_lac__D_e	FADRx	EX_h2o_e	FORtppi		FALSE	FALSE				PGITGforward	ACt2rpp	PPC	D_LACt2ppTGreverse	FORtppi		FALSE	TRUE				EX_for_e	EX_lac__D_e	PPC	ACKrTGreverse	TPITGforward		FALSE	FALSE
GLCt2pp	EX_ac_e	FORtexTGreverse	D_LACt2ppTGreverse	TPITGforward		FALSE	FALSE				PGITGforward	ACtexTGreverse	D_LACt2ppTGreverse	H2OtexTGreverse	FORtppi		FALSE	FALSE				PPM2TGforward	PPKTGreverse	EX_lac__D_e	PPC	EX_h2o_e		FALSE	TRUE				FE3abcpp	EX_lac__D_e	ACtexTGreverse	H2OtexTGreverse	FORtppi		FALSE	FALSE
GLCt2pp	EX_ac_e	D_LACtexTGreverse	FORtexTGreverse	TPITGforward		FALSE	FALSE				H2OtppTGreverse	PGITGforward	ACtexTGreverse	D_LACt2ppTGreverse	FORtppi		FALSE	FALSE				HCYSMT	D_LACtexTGreverse	PPC	ACtexTGreverse	EX_h2o_e		FALSE	TRUE				EX_lac__D_e	ACtexTGreverse	FE3texTGforward	H2OtexTGreverse	FORtppi		FALSE	FALSE
MGSA	RPETGreverse	LDH_DTGreverse	PPC	FORtppi		FALSE	FALSE				D_LACt2ppTGreverse	PGITGforward	ACtexTGreverse	EX_h2o_e	FORtppi		FALSE	FALSE				HCYSMT	D_LACtexTGreverse	PPC	DRPA	EX_h2o_e		FALSE	TRUE				EX_lac__D_e	FE3Ri	ACtexTGreverse	H2OtexTGreverse	FORtppi		FALSE	FALSE
H2OtexTGforward	PGITGforward	PPC	DRPA	D_LACt2ppTGreverse		FALSE	TRUE				H2OtppTGreverse	D_LACtexTGreverse	FORtexTGreverse	ACtexTGreverse	GLCptspp		FALSE	FALSE				HCYSMT	PPM2TGforward	D_LACtexTGreverse	PPC	EX_h2o_e		FALSE	TRUE				ATPS4rppTGreverse	D_LACtexTGreverse	PPC	ACKrTGreverse	GLCptspp		FALSE	FALSE
H2OtexTGforward	PPM2TGforward	PGITGforward	PPC	D_LACt2ppTGreverse		FALSE	TRUE				D_LACtexTGreverse	FORtexTGreverse	ACtexTGreverse	GLCptspp	EX_h2o_e		FALSE	FALSE				ICL	EX_ac_e	EX_lac__D_e	PPC	TPITGforward		FALSE	TRUE				H2OtppTGreverse	EX_for_e	EX_ac_e	FADRx	D_LACt2ppTGreverse		FALSE	FALSE
H2OtexTGforward	PGITGforward	ACt2rpp	PPC	D_LACt2ppTGreverse		FALSE	TRUE				PTArTGforward	ATPS4rppTGreverse	EX_lac__D_e	PPC	GLCptspp		FALSE	FALSE				ICL	EX_ac_e	PPC	D_LACt2ppTGreverse	TPITGforward		FALSE	TRUE				EX_for_e	EX_ac_e	FADRx	D_LACt2ppTGreverse	H2OtexTGreverse		FALSE	FALSE
HCYSMT	ACt2rpp	PPC	D_LACt2ppTGreverse	PFL		FALSE	TRUE				H2OtppTGreverse	ATPS4rppTGreverse	ACt2rpp	GLCptspp	D_LACt2ppTGreverse		FALSE	FALSE				ICL	EX_ac_e	D_LACtexTGreverse	PPC	TPITGforward		FALSE	TRUE				D_LACt2ppTGreverse	EX_for_e	EX_ac_e	FADRx	EX_h2o_e		FALSE	FALSE
GLCt2pp	EX_lac__D_e	ACt2rpp	FORtexTGreverse	TPITGforward		FALSE	FALSE				D_LACt2ppTGreverse	ATPS4rppTGreverse	ACt2rpp	GLCptspp	EX_h2o_e		FALSE	FALSE				PGITGforward	EX_for_e	D_LACtexTGreverse	PPC	DRPA		FALSE	TRUE				ATPS4rppTGreverse	LDH_DTGreverse	PPC	ACKrTGreverse	GLCptspp		FALSE	FALSE
GLCt2pp	ACt2rpp	FORtexTGreverse	D_LACt2ppTGreverse	TPITGforward		FALSE	FALSE				PGITGforward	HEX7	PPC	D_LACt2ppTGreverse	FORtppi		FALSE	FALSE				PPKTGreverse	EX_ac_e	EX_lac__D_e	PPC	FORtppi		FALSE	TRUE				H2OtppTGreverse	FORtexTGreverse	ACtexTGreverse	FUMTGreverse	D_LACt2ppTGreverse		TRUE	FALSE
GLCt2pp	D_LACtexTGreverse	ACt2rpp	FORtexTGreverse	TPITGforward		FALSE	FALSE				ATPS4rppTGreverse	LDH_DTGreverse	ACtexTGreverse	GLCptspp	H2OtexTGreverse		FALSE	FALSE				PGITGforward	EX_for_e	D_LACtexTGreverse	PPC	ACtexTGreverse		FALSE	TRUE				FORtexTGreverse	ACtexTGreverse	FUMTGreverse	D_LACt2ppTGreverse	H2OtexTGreverse		TRUE	FALSE
H2OtexTGforward	MGSA	RPETGreverse	LDH_DTGreverse	PPC		FALSE	FALSE				H2OtppTGreverse	ATPS4rppTGreverse	LDH_DTGreverse	ACtexTGreverse	GLCptspp		FALSE	FALSE				PPM2TGforward	PGITGforward	EX_for_e	D_LACtexTGreverse	PPC		FALSE	TRUE				D_LACt2ppTGreverse	FORtexTGreverse	ACtexTGreverse	FUMTGreverse	EX_h2o_e		TRUE	FALSE
H2OtexTGforward	MGSA	TKT2TGreverse	LDH_DTGreverse	PPC		FALSE	FALSE				H2OtppTGreverse	EX_for_e	D_LACtexTGreverse	ACtexTGreverse	GLCptspp		FALSE	FALSE				PPKTGreverse	EX_lac__D_e	ACt2rpp	PPC	FORtexTGreverse		FALSE	TRUE				EX_for_e	D_LACtexTGreverse	ACtexTGreverse	FUMTGreverse	H2OtexTGreverse		TRUE	FALSE
H2OtexTGforward	MGSA	LDH_DTGreverse	PPC	TKT1TGreverse		FALSE	FALSE				EX_for_e	D_LACtexTGreverse	ACtexTGreverse	GLCptspp	EX_h2o_e		FALSE	FALSE				HCYSMT	EX_lac__D_e	ACt2rpp	PPC	FORtexTGreverse		FALSE	TRUE				H2OtppTGreverse	EX_for_e	D_LACtexTGreverse	ACtexTGreverse	FUMTGreverse		TRUE	FALSE
D_LACt2ppTGreverse	PPC	DRPA	GLCptspp	EX_h2o_e		FALSE	TRUE				H2OtppTGreverse	ATPS4rppTGreverse	EX_lac__D_e	ACtexTGreverse	GLCptspp		FALSE	FALSE				H2OtexTGforward	PPKTGreverse	EX_lac__D_e	ACt2rpp	PPC		FALSE	TRUE				EX_for_e	D_LACtexTGreverse	ACtexTGreverse	FUMTGreverse	EX_h2o_e		TRUE	FALSE
D_LACt2ppTGreverse	PPM2TGforward	PPC	GLCptspp	EX_h2o_e		FALSE	TRUE				ATPS4rppTGreverse	EX_lac__D_e	ACtexTGreverse	GLCptspp	EX_h2o_e		FALSE	FALSE				PPM2TGforward	EX_lac__D_e	PPC	ACALDTGreverse	EX_h2o_e		FALSE	TRUE				PTArTGforward	EX_lac__D_e	PPC	FORtppi	TPITGforward		FALSE	FALSE
HCYSMT	EX_for_e	D_LACtexTGreverse	PPC	DRPA		FALSE	TRUE				ATPS4rppTGreverse	D_LACtexTGreverse	ACtexTGreverse	GLCptspp	EX_h2o_e		FALSE	FALSE				H2OtexTGforward	EX_ac_e	EX_lac__D_e	PPC	TPITGforward		FALSE	TRUE				FRD2	ATPS4rppTGreverse	NADH18pp	EX_lac__D_e	ACtexTGreverse		TRUE	FALSE
MGSA	LDH_DTGreverse	PPC	TKT1TGreverse	FORtppi		FALSE	FALSE				EX_for_e	D_LACtexTGreverse	ACtexTGreverse	GLCptspp	H2OtexTGreverse		FALSE	FALSE				H2OtexTGforward	EX_ac_e	D_LACtexTGreverse	PPC	TPITGforward		FALSE	TRUE				FRD2	ATPS4rppTGreverse	NADH18pp	D_LACtexTGreverse	ACtexTGreverse		TRUE	FALSE
MGSA	TKT2TGreverse	LDH_DTGreverse	PPC	FORtppi		FALSE	FALSE				ATPS4rppTGreverse	D_LACtexTGreverse	ACtexTGreverse	GLCptspp	H2OtexTGreverse		FALSE	FALSE				H2OtexTGforward	EX_ac_e	PPC	D_LACt2ppTGreverse	TPITGforward		FALSE	TRUE				PTArTGforward	ATPS4rppTGreverse	LDH_DTGreverse	PPC	GLCptspp		FALSE	FALSE
H2OtexTGforward	XYLI2TGforward	PGITGforward	PPC	D_LACt2ppTGreverse		FALSE	FALSE				D_LACtexTGreverse	ACtexTGreverse	GLCptspp	H2OtexTGreverse	FORtppi		FALSE	FALSE				HCYSMT	D_LACtexTGreverse	ACt2rpp	PPC	EX_h2o_e		FALSE	TRUE				FRD2	ATPS4rppTGreverse	NADH18pp	EX_ac_e	EX_lac__D_e		TRUE	FALSE
EX_ac_e	D_LACtexTGreverse	PPC	GLCptspp	FORtppi		FALSE	TRUE				D_LACtexTGreverse	FORtexTGreverse	ACtexTGreverse	GLCptspp	H2OtexTGreverse		FALSE	FALSE				PGITGforward	EX_ac_e	D_LACtexTGreverse	PPC	FORtexTGreverse		FALSE	TRUE				PGITGforward	EX_lac__D_e	ACt2rpp	H2OtexTGreverse	FORtppi		FALSE	FALSE
D_LACtexTGreverse	PPC	DRPA	GLCptspp	FORtppi		FALSE	TRUE				H2OtppTGreverse	D_LACtexTGreverse	ACtexTGreverse	GLCptspp	FORtppi		FALSE	FALSE				PGITGforward	D_LACtexTGreverse	PPC	FORtexTGreverse	DRPA		FALSE	TRUE				H2OtppTGreverse	PGITGforward	EX_lac__D_e	ACt2rpp	FORtppi		FALSE	FALSE
PPM2TGforward	D_LACtexTGreverse	PPC	GLCptspp	FORtppi		FALSE	TRUE				D_LACtexTGreverse	ACtexTGreverse	GLCptspp	EX_h2o_e	FORtppi		FALSE	FALSE				PGITGforward	D_LACtexTGreverse	PPC	FORtexTGreverse	ACtexTGreverse		FALSE	TRUE				PGITGforward	EX_lac__D_e	ACt2rpp	EX_h2o_e	FORtppi		FALSE	FALSE
HCYSMT	PPM2TGforward	D_LACtexTGreverse	PPC	FORtppi		FALSE	TRUE				H2OtppTGreverse	EX_for_e	EX_ac_e	D_LACtexTGreverse	FADRx		FALSE	FALSE				PPM2TGforward	PGITGforward	D_LACtexTGreverse	PPC	FORtexTGreverse		FALSE	TRUE				PGITGforward	EX_lac__D_e	ACt2rpp	FORtexTGreverse	H2OtexTGreverse		FALSE	FALSE
HCYSMT	D_LACtexTGreverse	ACt2rpp	PPC	FORtppi		FALSE	TRUE				EX_for_e	EX_ac_e	D_LACtexTGreverse	FADRx	H2OtexTGreverse		FALSE	FALSE				PGITGforward	D_LACtexTGreverse	ACt2rpp	PPC	FORtexTGreverse		FALSE	TRUE				H2OtppTGreverse	PGITGforward	EX_lac__D_e	ACt2rpp	FORtexTGreverse		FALSE	FALSE
PPKTGreverse	EX_for_e	EX_ac_e	PPC	D_LACt2ppTGreverse		FALSE	TRUE				EX_for_e	EX_ac_e	D_LACtexTGreverse	FADRx	EX_h2o_e		FALSE	FALSE				PPM2TGforward	PPKTGreverse	EX_lac__D_e	PPC	FORtppi		FALSE	TRUE				PGITGforward	EX_lac__D_e	ACt2rpp	FORtexTGreverse	EX_h2o_e		FALSE	FALSE
PPKTGreverse	EX_for_e	PPC	DRPA	D_LACt2ppTGreverse		FALSE	TRUE				GLCt2pp	EX_lac__D_e	ACtexTGreverse	PFL	TPITGforward		FALSE	FALSE				PGITGforward	ATPS4rppTGreverse	LDH_DTGreverse	ACt2rpp	TPITGforward		TRUE	FALSE				EX_lac__D_e	ACKrTGreverse	PPC	FORtppi	TPITGforward		FALSE	FALSE
PPKTGreverse	EX_for_e	PPC	ACtexTGreverse	D_LACt2ppTGreverse		FALSE	TRUE				MGSA	ATPS4rppTGreverse	LDH_DTGreverse	ACtexTGreverse	TPITGforward		FALSE	FALSE				GLCt2pp	EX_lac__D_e	ACt2rpp	EX_h2o_e	TPITGforward		FALSE	FALSE				MGSA	EX_ac_e	LDH_DTGreverse	PPC	FORtexTGreverse		TRUE	FALSE
PPM2TGforward	PPKTGreverse	EX_for_e	PPC	D_LACt2ppTGreverse		FALSE	TRUE				GLCt2pp	D_LACtexTGreverse	ACt2rpp	FORtexTGreverse	TPITGforward		FALSE	FALSE				D_LACt2ppTGreverse	GLCt2pp	ACt2rpp	EX_h2o_e	TPITGforward		FALSE	FALSE				EX_ac_e	D_LACtexTGreverse	FORtexTGreverse	FUMTGreverse	EX_h2o_e		TRUE	FALSE
PPM2TGforward	PPKTGreverse	PPC	FORtexTGreverse	D_LACt2ppTGreverse		FALSE	TRUE				PGITGforward	ATPS4rppTGreverse	LDH_DTGreverse	PPC	ACKrTGreverse		FALSE	FALSE				GLCt2pp	D_LACtexTGreverse	ACt2rpp	EX_h2o_e	TPITGforward		FALSE	FALSE				FE3abcpp	EX_ac_e	D_LACtexTGreverse	FORtexTGreverse	EX_h2o_e		FALSE	FALSE
HCYSMT	EX_for_e	EX_ac_e	PPC	D_LACt2ppTGreverse		FALSE	TRUE				PTArTGforward	D_LACtexTGreverse	PPC	FORtexTGreverse	TPITGforward		FALSE	FALSE				H2OtexTGforward	PGITGforward	EX_ac_e	D_LACtexTGreverse	PPC		FALSE	TRUE				EX_ac_e	D_LACtexTGreverse	FORtexTGreverse	EX_h2o_e	FE3texTGforward		FALSE	FALSE
HCYSMT	EX_for_e	PPC	DRPA	D_LACt2ppTGreverse		FALSE	TRUE				H2OtppTGreverse	D_LACtexTGreverse	ACt2rpp	FORtexTGreverse	GLCptspp		FALSE	FALSE				H2OtexTGforward	PGITGforward	D_LACtexTGreverse	PPC	ACtexTGreverse		FALSE	TRUE				EX_ac_e	D_LACtexTGreverse	FORtexTGreverse	FE3Ri	EX_h2o_e		FALSE	FALSE
HCYSMT	PPM2TGforward	EX_for_e	PPC	D_LACt2ppTGreverse		FALSE	TRUE				D_LACtexTGreverse	ACt2rpp	FORtexTGreverse	GLCptspp	EX_h2o_e		FALSE	FALSE				PGITGforward	EX_lac__D_e	PPC	ACtexTGreverse	FORtppi		FALSE	TRUE				H2OtppTGreverse	EX_ac_e	D_LACtexTGreverse	FORtexTGreverse	FUMTGreverse		TRUE	FALSE
HCYSMT	EX_for_e	PPC	ACtexTGreverse	D_LACt2ppTGreverse		FALSE	TRUE				H2OtppTGreverse	FORtexTGreverse	ACtexTGreverse	GLCptspp	D_LACt2ppTGreverse		FALSE	FALSE				PPM2TGforward	PPC	GLCptspp	D_LACt2ppTGreverse	FORtppi		FALSE	TRUE				H2OtppTGreverse	FE3abcpp	EX_ac_e	D_LACtexTGreverse	FORtexTGreverse		FALSE	FALSE
HCYSMT	EX_for_e	ACt2rpp	PPC	D_LACt2ppTGreverse		FALSE	TRUE				D_LACt2ppTGreverse	FORtexTGreverse	ACtexTGreverse	GLCptspp	EX_h2o_e		FALSE	FALSE				GLCt2pp	PTArTGforward	EX_for_e	D_LACtexTGreverse	TPITGforward		FALSE	FALSE				H2OtppTGreverse	EX_ac_e	D_LACtexTGreverse	FORtexTGreverse	FE3texTGforward		FALSE	FALSE
D_LACtexTGreverse	ACt2rpp	PPC	GLCptspp	FORtppi		FALSE	TRUE				GLCt2pp	EX_for_e	EX_ac_e	EX_lac__D_e	TPITGforward		FALSE	FALSE				GLCt2pp	PTArTGforward	D_LACtexTGreverse	FORtppi	TPITGforward		FALSE	FALSE				H2OtppTGreverse	EX_ac_e	D_LACtexTGreverse	FORtexTGreverse	FE3Ri		FALSE	FALSE
HCYSMT	EX_ac_e	PPC	D_LACt2ppTGreverse	FORtppi		FALSE	TRUE				GLCt2pp	EX_ac_e	EX_lac__D_e	FORtppi	TPITGforward		FALSE	FALSE				H2OtexTGforward	EX_ac_e	PPC	GLCptspp	D_LACt2ppTGreverse		FALSE	TRUE				EX_for_e	EX_lac__D_e	ACt2rpp	FADRx	H2OtexTGreverse		FALSE	FALSE
HCYSMT	PPC	DRPA	D_LACt2ppTGreverse	FORtppi		FALSE	TRUE				H2OtppTGreverse	EX_for_e	D_LACtexTGreverse	FADRx	ACtexTGreverse		FALSE	FALSE				H2OtexTGforward	ACt2rpp	PPC	GLCptspp	D_LACt2ppTGreverse		FALSE	TRUE				EX_for_e	EX_lac__D_e	ACt2rpp	FADRx	EX_h2o_e		FALSE	FALSE
HCYSMT	PPM2TGforward	PPC	D_LACt2ppTGreverse	FORtppi		FALSE	TRUE				EX_for_e	D_LACtexTGreverse	FADRx	ACtexTGreverse	H2OtexTGreverse		FALSE	FALSE				GLCt2pp	D_LACtexTGreverse	H2OtppTGforward	ACtexTGreverse	TPITGforward		FALSE	FALSE				H2OtppTGreverse	EX_for_e	EX_lac__D_e	ACt2rpp	FADRx		FALSE	FALSE
HCYSMT	PPC	ACtexTGreverse	D_LACt2ppTGreverse	FORtppi		FALSE	TRUE				EX_for_e	D_LACtexTGreverse	FADRx	ACtexTGreverse	EX_h2o_e		FALSE	FALSE				H2OtexTGforward	GLCt2pp	D_LACtexTGreverse	ACtexTGreverse	TPITGforward		FALSE	FALSE				ATPS4rppTGreverse	LDH_DTGreverse	ACt2rpp	PPC	GLCptspp		FALSE	FALSE
EX_ac_e	D_LACtexTGreverse	PPC	GLCptspp	PFL		FALSE	TRUE				PGITGforward	D_LACtexTGreverse	ACt2rpp	FORtexTGreverse	H2OtexTGreverse		FALSE	FALSE				GLCt2pp	D_LACtexTGreverse	ACtexTGreverse	EX_h2o_e	TPITGforward		FALSE	FALSE				FE3abcpp	EX_ac_e	EX_lac__D_e	FORtexTGreverse	H2OtexTGreverse		FALSE	FALSE
D_LACtexTGreverse	PPC	DRPA	GLCptspp	PFL		FALSE	TRUE				H2OtppTGreverse	PGITGforward	D_LACtexTGreverse	ACt2rpp	FORtexTGreverse		FALSE	FALSE				D_LACt2ppTGreverse	H2OtppTGforward	PPC	ACtexTGreverse	ACALDTGreverse		FALSE	FALSE				EX_ac_e	EX_lac__D_e	FORtexTGreverse	FE3texTGforward	H2OtexTGreverse		FALSE	FALSE
PPM2TGforward	D_LACtexTGreverse	PPC	GLCptspp	PFL		FALSE	TRUE				PGITGforward	D_LACtexTGreverse	ACt2rpp	FORtexTGreverse	EX_h2o_e		FALSE	FALSE				D_LACt2ppTGreverse	ACt2rpp	H2OtppTGforward	PPC	ACALDTGreverse		FALSE	FALSE				EX_ac_e	EX_lac__D_e	FORtexTGreverse	FE3Ri	H2OtexTGreverse		FALSE	FALSE
D_LACtexTGreverse	ACt2rpp	PPC	GLCptspp	PFL		FALSE	TRUE				H2OtppTGreverse	EX_for_e	EX_ac_e	FUMTGreverse	D_LACt2ppTGreverse		TRUE	FALSE				HCYSMT	D_LACtexTGreverse	ACt2rpp	PPC	FORtexTGreverse		FALSE	TRUE				ATPS4rppTGreverse	LDH_DTGreverse	ACt2rpp	GLCptspp	H2OtexTGreverse		FALSE	FALSE
HCYSMT	EX_for_e	D_LACtexTGreverse	PPC	ACtexTGreverse		FALSE	TRUE				EX_for_e	EX_ac_e	FUMTGreverse	D_LACt2ppTGreverse	H2OtexTGreverse		TRUE	FALSE				EX_ac_e	LDH_DTGreverse	H2OtppTGforward	PPC	ACALDTGreverse		FALSE	FALSE				H2OtppTGreverse	ATPS4rppTGreverse	LDH_DTGreverse	ACt2rpp	GLCptspp		FALSE	FALSE
HCYSMT	EX_for_e	D_LACtexTGreverse	ACt2rpp	PPC		FALSE	TRUE				D_LACt2ppTGreverse	EX_for_e	EX_ac_e	FUMTGreverse	EX_h2o_e		TRUE	FALSE				LDH_DTGreverse	H2OtppTGforward	PPC	ACtexTGreverse	ACALDTGreverse		FALSE	FALSE				PGITGforward	PTArTGforward	ATPS4rppTGreverse	LDH_DTGreverse	PPC		FALSE	FALSE
D_LACt2ppTGreverse	PPKTGreverse	PPC	DRPA	EX_h2o_e		FALSE	TRUE				EX_ac_e	EX_lac__D_e	H2OtppTGforward	PPC	TPITGforward		FALSE	FALSE				LDH_DTGreverse	ACt2rpp	H2OtppTGforward	PPC	ACALDTGreverse		FALSE	FALSE				H2OtppTGreverse	EX_ac_e	D_LACtexTGreverse	FUMTGreverse	FORtppi		TRUE	FALSE
D_LACt2ppTGreverse	PPM2TGforward	PPKTGreverse	PPC	EX_h2o_e		FALSE	TRUE				ATPS4rppTGreverse	EX_lac__D_e	ACt2rpp	GLCptspp	H2OtexTGreverse		FALSE	FALSE				PGITGforward	EX_for_e	D_LACtexTGreverse	ACt2rpp	PPC		FALSE	TRUE				EX_ac_e	D_LACtexTGreverse	FUMTGreverse	H2OtexTGreverse	FORtppi		TRUE	FALSE
HCYSMT	EX_ac_e	EX_lac__D_e	PPC	EX_h2o_e		FALSE	TRUE				H2OtppTGreverse	ATPS4rppTGreverse	EX_lac__D_e	ACt2rpp	GLCptspp		FALSE	FALSE				PGITGforward	EX_ac_e	D_LACtexTGreverse	PPC	EX_h2o_e		FALSE	TRUE				EX_ac_e	D_LACtexTGreverse	FUMTGreverse	EX_h2o_e	FORtppi		TRUE	FALSE
HCYSMT	EX_lac__D_e	ACt2rpp	PPC	EX_h2o_e		FALSE	TRUE				ATPS4rppTGreverse	EX_lac__D_e	ACt2rpp	GLCptspp	EX_h2o_e		FALSE	FALSE				H2OtexTGforward	EX_lac__D_e	ACt2rpp	PPC	TPITGforward		FALSE	TRUE				EX_for_e	FE3abcpp	D_LACtexTGreverse	ACtexTGreverse	H2OtexTGreverse		FALSE	FALSE
H2OtexTGforward	HCYSMT	PPC	ACtexTGreverse	D_LACt2ppTGreverse		FALSE	TRUE				EX_lac__D_e	H2OtppTGforward	PPC	ACtexTGreverse	TPITGforward		FALSE	FALSE				H2OtexTGforward	ACt2rpp	PPC	D_LACt2ppTGreverse	TPITGforward		FALSE	TRUE				H2OtppTGreverse	EX_for_e	ACt2rpp	FUMTGreverse	D_LACt2ppTGreverse		TRUE	FALSE
H2OtexTGforward	HCYSMT	PPC	DRPA	D_LACt2ppTGreverse		FALSE	TRUE				H2OtppTGreverse	EX_for_e	ACtexTGreverse	GLCptspp	D_LACt2ppTGreverse		FALSE	FALSE				H2OtexTGforward	D_LACtexTGreverse	ACt2rpp	PPC	TPITGforward		FALSE	TRUE				EX_for_e	ACt2rpp	FUMTGreverse	D_LACt2ppTGreverse	H2OtexTGreverse		TRUE	FALSE
H2OtexTGforward	HCYSMT	ACt2rpp	PPC	D_LACt2ppTGreverse		FALSE	TRUE				D_LACt2ppTGreverse	EX_for_e	ACtexTGreverse	GLCptspp	EX_h2o_e		FALSE	FALSE				H2OtexTGforward	PGITGforward	D_LACtexTGreverse	PPC	DRPA		FALSE	TRUE				D_LACt2ppTGreverse	EX_for_e	ACt2rpp	FUMTGreverse	EX_h2o_e		TRUE	FALSE
H2OtexTGforward	HCYSMT	PPM2TGforward	PPC	D_LACt2ppTGreverse		FALSE	TRUE				H2OtppTGreverse	ATPS4rppTGreverse	ACtexTGreverse	GLCptspp	D_LACt2ppTGreverse		FALSE	FALSE				H2OtexTGforward	PPM2TGforward	PGITGforward	D_LACtexTGreverse	PPC		FALSE	TRUE				FRD2	ATPS4rppTGreverse	NADH18pp	EX_ac_e	D_LACtexTGreverse		TRUE	FALSE
D_LACt2ppTGreverse	XYLI2TGforward	PGITGforward	PPC	EX_h2o_e		FALSE	FALSE				D_LACt2ppTGreverse	ATPS4rppTGreverse	ACtexTGreverse	GLCptspp	EX_h2o_e		FALSE	FALSE				H2OtexTGforward	PGITGforward	D_LACtexTGreverse	ACt2rpp	PPC		FALSE	TRUE				PGITGforward	PTArTGforward	ATPS4rppTGreverse	PPC	D_LACt2ppTGreverse		FALSE	FALSE
GLCt2pp	EX_ac_e	EX_lac__D_e	EX_h2o_e	TPITGforward		FALSE	FALSE				GLCt2pp	EX_lac__D_e	ACtexTGreverse	FORtppi	TPITGforward		FALSE	FALSE				PGITGforward	EX_for_e	EX_lac__D_e	PPC	ACtexTGreverse		FALSE	TRUE				EX_for_e	D_LACtexTGreverse	ACtexTGreverse	FE3texTGforward	H2OtexTGreverse		FALSE	FALSE
PPKTGreverse	EX_ac_e	D_LACtexTGreverse	PPC	EX_h2o_e		FALSE	TRUE				GLCt2pp	EX_ac_e	EX_lac__D_e	FORtexTGreverse	TPITGforward		FALSE	FALSE				PGITGforward	EX_lac__D_e	PPC	FORtexTGreverse	ACtexTGreverse		FALSE	TRUE				EX_for_e	D_LACtexTGreverse	FE3Ri	ACtexTGreverse	H2OtexTGreverse		FALSE	FALSE
H2OtexTGforward	HEX7	PGITGforward	D_LACtexTGreverse	PPC		FALSE	FALSE				GLCt2pp	MALS	EX_lac__D_e	ACtexTGreverse	TPITGforward		FALSE	FALSE				PGITGforward	D_LACtexTGreverse	PPC	ACtexTGreverse	EX_h2o_e		FALSE	TRUE				PGITGforward	PTArTGforward	ATPS4rppTGreverse	D_LACtexTGreverse	PPC		FALSE	FALSE
D_LACt2ppTGreverse	HCYSMT	EX_ac_e	PPC	EX_h2o_e		FALSE	TRUE				GLCt2pp	EX_lac__D_e	FORtexTGreverse	ACtexTGreverse	TPITGforward		FALSE	FALSE				H2OtexTGforward	D_LACtexTGreverse	PPC	DRPA	ACALDTGreverse		FALSE	TRUE				D_LACt2ppTGreverse	EX_for_e	FE3abcpp	EX_ac_e	EX_h2o_e		FALSE	FALSE
HCYSMT	EX_ac_e	D_LACtexTGreverse	PPC	EX_h2o_e		FALSE	TRUE				H2OtppTGreverse	D_LACtexTGreverse	FADRx	ACtexTGreverse	FORtppi		FALSE	FALSE				D_LACtexTGreverse	PPC	DRPA	ACALDTGreverse	EX_h2o_e		FALSE	TRUE				D_LACt2ppTGreverse	EX_for_e	EX_ac_e	EX_h2o_e	FE3texTGforward		FALSE	FALSE
GLCt2pp	EX_for_e	EX_lac__D_e	ACKrTGreverse	TPITGforward		FALSE	FALSE				D_LACtexTGreverse	FADRx	ACtexTGreverse	H2OtexTGreverse	FORtppi		FALSE	FALSE				H2OtexTGforward	PPC	DRPA	GLCptspp	D_LACt2ppTGreverse		FALSE	TRUE				D_LACt2ppTGreverse	EX_for_e	EX_ac_e	FE3Ri	EX_h2o_e		FALSE	FALSE
GLCt2pp	EX_for_e	ACKrTGreverse	D_LACt2ppTGreverse	TPITGforward		FALSE	FALSE				D_LACtexTGreverse	FADRx	ACtexTGreverse	EX_h2o_e	FORtppi		FALSE	FALSE				H2OtexTGforward	PPM2TGforward	PPC	GLCptspp	D_LACt2ppTGreverse		FALSE	TRUE				D_LACt2ppTGreverse	ACt2rpp	FUMTGreverse	EX_h2o_e	FORtppi		TRUE	FALSE
GLCt2pp	EX_for_e	D_LACtexTGreverse	ACKrTGreverse	TPITGforward		FALSE	FALSE				ATPS4rppTGreverse	EX_lac__D_e	PPC	ACKrTGreverse	TPITGforward		FALSE	TRUE				HCYSMT	EX_ac_e	EX_lac__D_e	PPC	FORtppi		FALSE	TRUE				H2OtppTGreverse	ACt2rpp	FUMTGreverse	D_LACt2ppTGreverse	FORtppi		TRUE	FALSE
PPKTGreverse	EX_for_e	ACt2rpp	PPC	D_LACt2ppTGreverse		FALSE	TRUE				H2OtppTGreverse	ATPS4rppTGreverse	EX_lac__D_e	ACKrTGreverse	TPITGforward		FALSE	TRUE				PGITGforward	D_LACtexTGreverse	PPC	DRPA	EX_h2o_e		FALSE	TRUE				ACt2rpp	FUMTGreverse	D_LACt2ppTGreverse	H2OtexTGreverse	FORtppi		TRUE	FALSE
RPETGreverse	ATPS4rppTGreverse	EX_lac__D_e	ACt2rpp	PPC		FALSE	TRUE				ATPS4rppTGreverse	EX_lac__D_e	ACKrTGreverse	H2OtexTGreverse	TPITGforward		FALSE	TRUE				PPM2TGforward	PGITGforward	D_LACtexTGreverse	PPC	EX_h2o_e		FALSE	TRUE				ATPS4rppTGreverse	LDH_DTGreverse	ACt2rpp	GLCptspp	EX_h2o_e		FALSE	FALSE
TKT2TGreverse	ATPS4rppTGreverse	EX_lac__D_e	ACt2rpp	PPC		FALSE	TRUE				H2OtppTGreverse	D_LACtexTGreverse	FADRx	FORtexTGreverse	ACtexTGreverse		FALSE	FALSE				PGITGforward	D_LACtexTGreverse	ACt2rpp	PPC	EX_h2o_e		FALSE	TRUE				H2OtppTGreverse	EX_ac_e	D_LACtexTGreverse	FADRx	FORtppi		FALSE	FALSE
ATPS4rppTGreverse	EX_lac__D_e	ACt2rpp	PPC	TKT1TGreverse		FALSE	TRUE				D_LACtexTGreverse	FADRx	FORtexTGreverse	ACtexTGreverse	H2OtexTGreverse		FALSE	FALSE				H2OtexTGforward	PPM2TGforward	D_LACtexTGreverse	PPC	ACALDTGreverse		FALSE	TRUE				EX_ac_e	D_LACtexTGreverse	FADRx	H2OtexTGreverse	FORtppi		FALSE	FALSE
PPKTGreverse	PPC	FORtexTGreverse	ACtexTGreverse	D_LACt2ppTGreverse		FALSE	TRUE				D_LACtexTGreverse	FADRx	FORtexTGreverse	ACtexTGreverse	EX_h2o_e		FALSE	FALSE				PPM2TGforward	D_LACtexTGreverse	PPC	ACALDTGreverse	EX_h2o_e		FALSE	TRUE				EX_ac_e	D_LACtexTGreverse	FADRx	EX_h2o_e	FORtppi		FALSE	FALSE
PPKTGreverse	ACt2rpp	PPC	FORtexTGreverse	D_LACt2ppTGreverse		FALSE	TRUE				EX_lac__D_e	PPC	ACKrTGreverse	FORtexTGreverse	TPITGforward		FALSE	FALSE				H2OtexTGforward	D_LACt2ppTGreverse	PPC	DRPA	ACALDTGreverse		FALSE	TRUE				FRD2	ATPS4rppTGreverse	NADH18pp	ACt2rpp	D_LACt2ppTGreverse		TRUE	FALSE
H2OtexTGforward	EX_ac_e	D_LACtexTGreverse	PPC	GLCptspp		FALSE	TRUE				EX_ac_e	EX_lac__D_e	FORtexTGreverse	FUMTGreverse	H2OtexTGreverse		TRUE	FALSE				HCYSMT	PPM2TGforward	EX_lac__D_e	PPC	FORtppi		FALSE	TRUE				EX_for_e	D_LACtexTGreverse	ACtexTGreverse	EX_h2o_e	FE3texTGforward		FALSE	FALSE
GLCt2pp	ICL	EX_lac__D_e	ACt2rpp	TPITGforward		FALSE	FALSE				H2OtppTGreverse	EX_ac_e	EX_lac__D_e	FORtexTGreverse	FUMTGreverse		TRUE	FALSE				HCYSMT	EX_lac__D_e	ACt2rpp	PPC	FORtppi		FALSE	TRUE				EX_for_e	FE3abcpp	D_LACtexTGreverse	ACtexTGreverse	EX_h2o_e		FALSE	FALSE
GLCt2pp	ICL	ACt2rpp	D_LACt2ppTGreverse	TPITGforward		FALSE	FALSE				EX_ac_e	EX_lac__D_e	FORtexTGreverse	FUMTGreverse	EX_h2o_e		TRUE	FALSE				HCYSMT	EX_lac__D_e	PPC	FORtexTGreverse	DRPA		FALSE	TRUE				EX_for_e	D_LACtexTGreverse	FE3Ri	ACtexTGreverse	EX_h2o_e		FALSE	FALSE
GLCt2pp	ICL	D_LACtexTGreverse	ACt2rpp	TPITGforward		FALSE	FALSE				H2OtppTGreverse	PGITGforward	EX_for_e	EX_lac__D_e	ACt2rpp		FALSE	FALSE				HCYSMT	PPM2TGforward	EX_lac__D_e	PPC	FORtexTGreverse		FALSE	TRUE				EX_lac__D_e	ACt2rpp	FADRx	EX_h2o_e	FORtppi		FALSE	FALSE
MGSA	ATPS4rppTGreverse	EX_ac_e	LDH_DTGreverse	TPITGforward		FALSE	FALSE				PGITGforward	EX_for_e	EX_lac__D_e	ACt2rpp	H2OtexTGreverse		FALSE	FALSE				PPKTGreverse	EX_lac__D_e	PPC	FORtexTGreverse	DRPA		FALSE	TRUE				EX_for_e	FE3abcpp	EX_ac_e	D_LACtexTGreverse	EX_h2o_e		FALSE	FALSE
HCYSMT	ACt2rpp	PPC	D_LACt2ppTGreverse	FORtppi		FALSE	TRUE				PGITGforward	EX_for_e	EX_lac__D_e	ACt2rpp	EX_h2o_e		FALSE	FALSE				PPKTGreverse	EX_for_e	EX_ac_e	EX_lac__D_e	PPC		FALSE	TRUE				EX_for_e	EX_ac_e	D_LACtexTGreverse	EX_h2o_e	FE3texTGforward		FALSE	FALSE
H2OtexTGforward	TALATGreverse	LDH_DTGreverse	PPC	ACALDTGreverse		FALSE	FALSE				MGSA	TKT2TGreverse	EX_for_e	LDH_DTGreverse	PPC		FALSE	FALSE				H2OtexTGforward	PGITGforward	EX_lac__D_e	PPC	ACtexTGreverse		FALSE	TRUE				EX_for_e	EX_ac_e	D_LACtexTGreverse	FE3Ri	EX_h2o_e		FALSE	FALSE
TALATGreverse	LDH_DTGreverse	PPC	ACALDTGreverse	EX_h2o_e		FALSE	FALSE				MGSA	TKT2TGreverse	LDH_DTGreverse	PPC	FORtppi		FALSE	FALSE				PGITGforward	EX_lac__D_e	PPC	ACtexTGreverse	EX_h2o_e		FALSE	TRUE				XYLI2TGforward	PGITGforward	EX_for_e	EX_lac__D_e	PPC		FALSE	FALSE
MGSA	ATPS4rppTGreverse	LDH_DTGreverse	ACKrTGreverse	TPITGforward		TRUE	FALSE				ATPS4rppTGreverse	EX_lac__D_e	ACKrTGreverse	EX_h2o_e	TPITGforward		FALSE	TRUE				PPM2TGforward	PPKTGreverse	EX_lac__D_e	PPC	FORtexTGreverse		FALSE	TRUE				FE3abcpp	EX_ac_e	D_LACt2ppTGreverse	H2OtexTGreverse	FORtppi		FALSE	FALSE
H2OtexTGforward	GLCt2pp	EX_ac_e	EX_lac__D_e	TPITGforward		FALSE	FALSE				H2OtppTGreverse	ACt2rpp	GLCptspp	D_LACt2ppTGreverse	FORtppi		FALSE	FALSE				PPKTGreverse	EX_lac__D_e	ACt2rpp	PPC	FORtppi		FALSE	TRUE				D_LACt2ppTGreverse	EX_ac_e	FE3texTGforward	H2OtexTGreverse	FORtppi		FALSE	FALSE
H2OtexTGforward	GLCt2pp	EX_ac_e	D_LACt2ppTGreverse	TPITGforward		FALSE	FALSE				D_LACt2ppTGreverse	ACt2rpp	GLCptspp	EX_h2o_e	FORtppi		FALSE	FALSE				ICL	D_LACtexTGreverse	PPC	ACtexTGreverse	TPITGforward		FALSE	TRUE				EX_ac_e	FE3Ri	D_LACt2ppTGreverse	H2OtexTGreverse	FORtppi		FALSE	FALSE
H2OtexTGforward	GLCt2pp	EX_ac_e	D_LACtexTGreverse	TPITGforward		FALSE	FALSE				GLCt2pp	MALS	EX_ac_e	EX_lac__D_e	TPITGforward		FALSE	FALSE				H2OtexTGforward	D_LACtexTGreverse	PPC	ACtexTGreverse	TPITGforward		FALSE	TRUE				D_LACt2ppTGreverse	FE3abcpp	EX_ac_e	FORtexTGreverse	EX_h2o_e		FALSE	FALSE
H2OtexTGforward	GLCt2pp	EX_lac__D_e	ACt2rpp	TPITGforward		FALSE	FALSE				H2OtppTGreverse	ATPS4rppTGreverse	EX_ac_e	D_LACtexTGreverse	GLCptspp		FALSE	FALSE				H2OtexTGforward	EX_lac__D_e	PPC	DRPA	TPITGforward		FALSE	TRUE				D_LACt2ppTGreverse	EX_ac_e	FORtexTGreverse	EX_h2o_e	FE3texTGforward		FALSE	FALSE
H2OtexTGforward	GLCt2pp	ACt2rpp	D_LACt2ppTGreverse	TPITGforward		FALSE	FALSE				ATPS4rppTGreverse	EX_ac_e	D_LACtexTGreverse	GLCptspp	H2OtexTGreverse		FALSE	FALSE				D_LACt2ppTGreverse	PPC	DRPA	ACALDTGreverse	EX_h2o_e		FALSE	TRUE				D_LACt2ppTGreverse	EX_ac_e	FORtexTGreverse	FE3Ri	EX_h2o_e		FALSE	FALSE
H2OtexTGforward	GLCt2pp	D_LACtexTGreverse	ACt2rpp	TPITGforward		FALSE	FALSE				ATPS4rppTGreverse	EX_ac_e	D_LACtexTGreverse	GLCptspp	EX_h2o_e		FALSE	FALSE				H2OtexTGforward	PPM2TGforward	EX_lac__D_e	PPC	TPITGforward		FALSE	TRUE				EX_ac_e	EX_lac__D_e	FUMTGreverse	EX_h2o_e	FORtppi		TRUE	FALSE
HEX7	PGITGforward	D_LACtexTGreverse	PPC	EX_h2o_e		FALSE	FALSE				GLCt2pp	ICL	EX_lac__D_e	ACtexTGreverse	TPITGforward		FALSE	FALSE				D_LACt2ppTGreverse	PGITGforward	PPC	DRPA	EX_h2o_e		FALSE	TRUE				EX_ac_e	D_LACtexTGreverse	FORtexTGreverse	FUMTGreverse	H2OtexTGreverse		TRUE	FALSE
PGITGforward	EX_for_e	PPC	ACtexTGreverse	D_LACt2ppTGreverse		FALSE	TRUE				MGSA	EX_for_e	EX_ac_e	LDH_DTGreverse	PPC		TRUE	FALSE				D_LACt2ppTGreverse	PPM2TGforward	PGITGforward	PPC	EX_h2o_e		FALSE	TRUE				FE3abcpp	FORtexTGreverse	ACtexTGreverse	D_LACt2ppTGreverse	H2OtexTGreverse		FALSE	FALSE
H2OtexTGforward	PTArTGforward	PPC	D_LACt2ppTGreverse	TPITGforward		FALSE	FALSE				EX_ac_e	FUMTGreverse	D_LACt2ppTGreverse	H2OtexTGreverse	FORtppi		TRUE	FALSE				D_LACt2ppTGreverse	PGITGforward	ACt2rpp	PPC	EX_h2o_e		FALSE	TRUE				D_LACt2ppTGreverse	FORtexTGreverse	ACtexTGreverse	FE3texTGforward	H2OtexTGreverse		FALSE	FALSE
PPM2TGforward	EX_lac__D_e	PPC	GLCptspp	EX_h2o_e		FALSE	TRUE				H2OtppTGreverse	EX_ac_e	FUMTGreverse	D_LACt2ppTGreverse	FORtppi		TRUE	FALSE				PGITGforward	EX_ac_e	EX_lac__D_e	PPC	PFL		FALSE	TRUE				FORtexTGreverse	FE3Ri	ACtexTGreverse	D_LACt2ppTGreverse	H2OtexTGreverse		FALSE	FALSE
PPKTGreverse	D_LACtexTGreverse	PPC	ACtexTGreverse	EX_h2o_e		FALSE	TRUE				D_LACt2ppTGreverse	EX_ac_e	FUMTGreverse	EX_h2o_e	FORtppi		TRUE	FALSE				PGITGforward	EX_lac__D_e	PPC	DRPA	PFL		FALSE	TRUE				FE3abcpp	ACtexTGreverse	D_LACt2ppTGreverse	H2OtexTGreverse	FORtppi		FALSE	FALSE
PPKTGreverse	D_LACtexTGreverse	PPC	DRPA	EX_h2o_e		FALSE	TRUE				EX_for_e	ACtexTGreverse	FUMTGreverse	D_LACt2ppTGreverse	H2OtexTGreverse		TRUE	FALSE				PPKTGreverse	EX_for_e	EX_lac__D_e	PPC	DRPA		FALSE	TRUE				D_LACt2ppTGreverse	ACtexTGreverse	FE3texTGforward	H2OtexTGreverse	FORtppi		FALSE	FALSE
PPM2TGforward	PPKTGreverse	D_LACtexTGreverse	PPC	EX_h2o_e		FALSE	TRUE				H2OtppTGreverse	EX_for_e	ACtexTGreverse	FUMTGreverse	D_LACt2ppTGreverse		TRUE	FALSE				PPM2TGforward	PGITGforward	EX_lac__D_e	PPC	PFL		FALSE	TRUE				FE3Ri	ACtexTGreverse	D_LACt2ppTGreverse	H2OtexTGreverse	FORtppi		FALSE	FALSE
D_LACt2ppTGreverse	HCYSMT	PPC	DRPA	EX_h2o_e		FALSE	TRUE				D_LACt2ppTGreverse	EX_for_e	ACtexTGreverse	FUMTGreverse	EX_h2o_e		TRUE	FALSE				D_LACt2ppTGreverse	PPC	DRPA	EX_h2o_e	TPITGforward		FALSE	TRUE				H2OtppTGreverse	FE3abcpp	EX_ac_e	FORtexTGreverse	D_LACt2ppTGreverse		FALSE	FALSE
D_LACt2ppTGreverse	HCYSMT	PPC	ACtexTGreverse	EX_h2o_e		FALSE	TRUE				H2OtppTGreverse	ACtexTGreverse	FUMTGreverse	D_LACt2ppTGreverse	FORtppi		TRUE	FALSE				PPM2TGforward	PPKTGreverse	EX_for_e	EX_lac__D_e	PPC		FALSE	TRUE				D_LACt2ppTGreverse	H2OtppTGreverse	EX_ac_e	FORtexTGreverse	FE3texTGforward		FALSE	FALSE
H2OtexTGforward	HEX7	PGITGforward	PPC	D_LACt2ppTGreverse		FALSE	FALSE				ACtexTGreverse	FUMTGreverse	D_LACt2ppTGreverse	H2OtexTGreverse	FORtppi		TRUE	FALSE				EX_ac_e	LDH_DTGreverse	PPC	ACALDTGreverse	EX_h2o_e		FALSE	FALSE				H2OtppTGreverse	EX_ac_e	FORtexTGreverse	FE3Ri	D_LACt2ppTGreverse		FALSE	FALSE
H2OtexTGforward	PPKTGreverse	EX_ac_e	EX_lac__D_e	PPC		FALSE	TRUE				D_LACt2ppTGreverse	ACtexTGreverse	FUMTGreverse	EX_h2o_e	FORtppi		TRUE	FALSE				LDH_DTGreverse	PPC	ACtexTGreverse	ACALDTGreverse	EX_h2o_e		FALSE	FALSE				H2OtppTGreverse	EX_lac__D_e	ACt2rpp	FADRx	FORtppi		FALSE	FALSE
H2OtexTGforward	HCYSMT	EX_ac_e	EX_lac__D_e	PPC		FALSE	TRUE				H2OtexTGforward	PTArTGforward	EX_lac__D_e	PPC	TPITGforward		FALSE	FALSE				GLCt2pp	EX_lac__D_e	ACKrTGreverse	PFL	TPITGforward		FALSE	FALSE				EX_lac__D_e	ACt2rpp	FADRx	H2OtexTGreverse	FORtppi		FALSE	FALSE
H2OtexTGforward	PPKTGreverse	D_LACtexTGreverse	PPC	DRPA		FALSE	TRUE				H2OtppTGreverse	ATPS4rppTGreverse	D_LACtexTGreverse	ACtexTGreverse	GLCptspp		FALSE	FALSE				GLCt2pp	ACKrTGreverse	PFL	D_LACt2ppTGreverse	TPITGforward		FALSE	FALSE				H2OtppTGreverse	D_LACtexTGreverse	ACt2rpp	FORtexTGreverse	FUMTGreverse		TRUE	FALSE
H2OtexTGforward	PPM2TGforward	PPKTGreverse	D_LACtexTGreverse	PPC		FALSE	TRUE				EX_for_e	FADRx	ACtexTGreverse	D_LACt2ppTGreverse	H2OtexTGreverse		FALSE	FALSE				GLCt2pp	D_LACtexTGreverse	ACKrTGreverse	PFL	TPITGforward		FALSE	FALSE				D_LACtexTGreverse	ACt2rpp	FORtexTGreverse	FUMTGreverse	H2OtexTGreverse		TRUE	FALSE
H2OtexTGforward	PPKTGreverse	D_LACtexTGreverse	ACt2rpp	PPC		FALSE	TRUE				H2OtppTGreverse	EX_for_e	FADRx	ACtexTGreverse	D_LACt2ppTGreverse		FALSE	FALSE				H2OtexTGforward	EX_ac_e	LDH_DTGreverse	PPC	ACALDTGreverse		FALSE	FALSE				D_LACtexTGreverse	ACt2rpp	FORtexTGreverse	FUMTGreverse	EX_h2o_e		TRUE	FALSE
GLCt2pp	MALS	EX_ac_e	EX_lac__D_e	TPITGforward		FALSE	FALSE				D_LACt2ppTGreverse	EX_for_e	FADRx	ACtexTGreverse	EX_h2o_e		FALSE	FALSE				H2OtexTGforward	LDH_DTGreverse	PPC	ACtexTGreverse	ACALDTGreverse		FALSE	FALSE				H2OtppTGreverse	EX_for_e	FE3abcpp	ACt2rpp	D_LACt2ppTGreverse		FALSE	FALSE
GLCt2pp	MALS	EX_ac_e	D_LACt2ppTGreverse	TPITGforward		FALSE	FALSE				MGSA	EX_ac_e	LDH_DTGreverse	PPC	FORtppi		TRUE	FALSE				H2OtexTGforward	PPM2TGforward	LDH_DTGreverse	PPC	ACALDTGreverse		FALSE	FALSE				H2OtppTGreverse	FE3texTGforward	EX_for_e	ACt2rpp	D_LACt2ppTGreverse		FALSE	FALSE
GLCt2pp	MALS	EX_ac_e	D_LACtexTGreverse	TPITGforward		FALSE	FALSE				GLCt2pp	EX_for_e	EX_lac__D_e	ACtexTGreverse	TPITGforward		FALSE	FALSE				H2OtexTGforward	TKT2TGreverse	LDH_DTGreverse	PPC	ACALDTGreverse		FALSE	FALSE				H2OtppTGreverse	EX_for_e	ACt2rpp	FE3Ri	D_LACt2ppTGreverse		FALSE	FALSE
H2OtexTGforward	LDH_DTGreverse	PPC	DRPA	ACALDTGreverse		FALSE	FALSE				H2OtppTGreverse	FE3abcpp	EX_ac_e	EX_lac__D_e	FORtexTGreverse		FALSE	FALSE				H2OtexTGforward	LDH_DTGreverse	ACt2rpp	PPC	ACALDTGreverse		FALSE	FALSE				FE3abcpp	EX_ac_e	EX_lac__D_e	EX_h2o_e	FORtppi		FALSE	FALSE
LDH_DTGreverse	PPC	DRPA	ACALDTGreverse	EX_h2o_e		FALSE	FALSE				H2OtppTGreverse	EX_ac_e	EX_lac__D_e	FORtexTGreverse	FE3texTGforward		FALSE	FALSE				H2OtexTGforward	RPETGreverse	LDH_DTGreverse	PPC	ACALDTGreverse		FALSE	FALSE				EX_ac_e	EX_lac__D_e	EX_h2o_e	FE3texTGforward	FORtppi		FALSE	FALSE
D_LACt2ppTGreverse	HCYSMT	ACt2rpp	PPC	EX_h2o_e		FALSE	TRUE				H2OtppTGreverse	EX_ac_e	EX_lac__D_e	FORtexTGreverse	FE3Ri		FALSE	FALSE				H2OtexTGforward	LDH_DTGreverse	PPC	TKT1TGreverse	ACALDTGreverse		FALSE	FALSE				EX_ac_e	EX_lac__D_e	FE3Ri	EX_h2o_e	FORtppi		FALSE	FALSE
H2OtexTGforward	PPKTGreverse	EX_lac__D_e	PPC	DRPA		FALSE	TRUE				H2OtppTGreverse	EX_for_e	EX_ac_e	D_LACtexTGreverse	FUMTGreverse		TRUE	FALSE				H2OtexTGforward	D_LACt2ppTGreverse	EX_ac_e	PPC	ACALDTGreverse		FALSE	TRUE				H2OtppTGreverse	FE3abcpp	EX_lac__D_e	FORtexTGreverse	ACtexTGreverse		FALSE	FALSE
D_LACt2ppTGreverse	HCYSMT	PPM2TGforward	PPC	EX_h2o_e		FALSE	TRUE				H2OtppTGreverse	EX_for_e	FE3abcpp	EX_ac_e	D_LACtexTGreverse		FALSE	FALSE				D_LACt2ppTGreverse	EX_ac_e	PPC	ACALDTGreverse	EX_h2o_e		FALSE	TRUE				H2OtppTGreverse	EX_lac__D_e	FORtexTGreverse	ACtexTGreverse	FE3texTGforward		FALSE	FALSE
HCYSMT	EX_lac__D_e	PPC	DRPA	EX_h2o_e		FALSE	TRUE				H2OtppTGreverse	EX_for_e	EX_ac_e	D_LACtexTGreverse	FE3texTGforward		FALSE	FALSE				H2OtexTGforward	PPC	DRPA	D_LACt2ppTGreverse	TPITGforward		FALSE	TRUE				H2OtppTGreverse	EX_lac__D_e	FORtexTGreverse	FE3Ri	ACtexTGreverse		FALSE	FALSE
HCYSMT	PPM2TGforward	EX_for_e	D_LACtexTGreverse	PPC		FALSE	TRUE				H2OtppTGreverse	EX_for_e	EX_ac_e	D_LACtexTGreverse	FE3Ri		FALSE	FALSE				H2OtexTGforward	PPM2TGforward	PPC	D_LACt2ppTGreverse	TPITGforward		FALSE	TRUE				FE3abcpp	EX_ac_e	D_LACtexTGreverse	FORtexTGreverse	H2OtexTGreverse		FALSE	FALSE
H2OtexTGforward	PPM2TGforward	PPKTGreverse	EX_lac__D_e	PPC		FALSE	TRUE				EX_for_e	EX_ac_e	D_LACtexTGreverse	FUMTGreverse	H2OtexTGreverse		TRUE	FALSE				D_LACt2ppTGreverse	PPM2TGforward	PPC	EX_h2o_e	TPITGforward		FALSE	TRUE				EX_ac_e	D_LACtexTGreverse	FORtexTGreverse	FE3texTGforward	H2OtexTGreverse		FALSE	FALSE
PPKTGreverse	EX_ac_e	EX_lac__D_e	PPC	EX_h2o_e		FALSE	TRUE				EX_for_e	FE3abcpp	EX_ac_e	D_LACtexTGreverse	H2OtexTGreverse		FALSE	FALSE				EX_lac__D_e	PPC	DRPA	EX_h2o_e	TPITGforward		FALSE	TRUE				EX_ac_e	D_LACtexTGreverse	FORtexTGreverse	FE3Ri	H2OtexTGreverse		FALSE	FALSE
PGITGforward	EX_for_e	ACt2rpp	PPC	D_LACt2ppTGreverse		FALSE	TRUE				EX_for_e	EX_ac_e	D_LACtexTGreverse	FE3texTGforward	H2OtexTGreverse		FALSE	FALSE				PPM2TGforward	EX_lac__D_e	PPC	EX_h2o_e	TPITGforward		FALSE	TRUE				XYLI2TGforward	PGITGforward	EX_for_e	D_LACtexTGreverse	PPC		FALSE	FALSE
H2OtexTGforward	HCYSMT	D_LACtexTGreverse	PPC	DRPA		FALSE	TRUE				EX_for_e	EX_ac_e	D_LACtexTGreverse	FE3Ri	H2OtexTGreverse		FALSE	FALSE				D_LACtexTGreverse	PPC	DRPA	EX_h2o_e	TPITGforward		FALSE	TRUE				H2OtexTGforward	MGSA	LDH_DTGreverse	PPC	ACtexTGreverse		TRUE	FALSE
H2OtexTGforward	HCYSMT	D_LACtexTGreverse	ACt2rpp	PPC		FALSE	TRUE				H2OtppTGreverse	EX_ac_e	FADRx	D_LACt2ppTGreverse	FORtppi		FALSE	FALSE				PPM2TGforward	D_LACtexTGreverse	PPC	EX_h2o_e	TPITGforward		FALSE	TRUE				EX_for_e	FE3abcpp	EX_ac_e	D_LACt2ppTGreverse	H2OtexTGreverse		FALSE	FALSE
TALATGreverse	ATPS4rppTGreverse	D_LACtexTGreverse	PPC	ACtexTGreverse		FALSE	TRUE				EX_ac_e	FADRx	D_LACt2ppTGreverse	H2OtexTGreverse	FORtppi		FALSE	FALSE				H2OtexTGforward	D_LACtexTGreverse	PPC	DRPA	TPITGforward		FALSE	TRUE				D_LACt2ppTGreverse	EX_for_e	EX_ac_e	FE3texTGforward	H2OtexTGreverse		FALSE	FALSE
TALATGreverse	ATPS4rppTGreverse	D_LACtexTGreverse	ACt2rpp	PPC		FALSE	TRUE				D_LACt2ppTGreverse	EX_ac_e	FADRx	EX_h2o_e	FORtppi		FALSE	FALSE				H2OtexTGforward	PPM2TGforward	D_LACtexTGreverse	PPC	TPITGforward		FALSE	TRUE				EX_for_e	EX_ac_e	FE3Ri	D_LACt2ppTGreverse	H2OtexTGreverse		FALSE	FALSE
GLCt2pp	MALS	EX_lac__D_e	ACt2rpp	TPITGforward		FALSE	FALSE				ACt2rpp	FORtexTGreverse	GLCptspp	D_LACt2ppTGreverse	H2OtexTGreverse		FALSE	FALSE				PGITGforward	EX_lac__D_e	ACt2rpp	PPC	PFL		FALSE	TRUE				H2OtppTGreverse	FE3abcpp	EX_lac__D_e	ACtexTGreverse	FORtppi		FALSE	FALSE
GLCt2pp	MALS	ACt2rpp	D_LACt2ppTGreverse	TPITGforward		FALSE	FALSE				H2OtppTGreverse	ACt2rpp	FORtexTGreverse	GLCptspp	D_LACt2ppTGreverse		FALSE	FALSE				PPM2TGforward	LDH_DTGreverse	PPC	ACALDTGreverse	EX_h2o_e		FALSE	FALSE				H2OtppTGreverse	EX_lac__D_e	ACtexTGreverse	FE3texTGforward	FORtppi		FALSE	FALSE
GLCt2pp	MALS	D_LACtexTGreverse	ACt2rpp	TPITGforward		FALSE	FALSE				D_LACt2ppTGreverse	ACt2rpp	FORtexTGreverse	GLCptspp	EX_h2o_e		FALSE	FALSE				LDH_DTGreverse	ACt2rpp	PPC	ACALDTGreverse	EX_h2o_e		FALSE	FALSE				H2OtppTGreverse	EX_ac_e	D_LACtexTGreverse	FADRx	FORtexTGreverse		FALSE	FALSE
EX_for_e	D_LACtexTGreverse	ACt2rpp	PPC	GLCptspp		FALSE	TRUE				FRD2	ATPS4rppTGreverse	NADH18pp	EX_ac_e	D_LACt2ppTGreverse		TRUE	FALSE				RPETGreverse	LDH_DTGreverse	PPC	ACALDTGreverse	EX_h2o_e		FALSE	FALSE				EX_ac_e	D_LACtexTGreverse	FADRx	FORtexTGreverse	H2OtexTGreverse		FALSE	FALSE
D_LACt2ppTGreverse	PGITGforward	HEX7	PPC	EX_h2o_e		FALSE	FALSE				H2OtppTGreverse	FADRx	FORtexTGreverse	ACtexTGreverse	D_LACt2ppTGreverse		FALSE	FALSE				TKT2TGreverse	LDH_DTGreverse	PPC	ACALDTGreverse	EX_h2o_e		FALSE	FALSE				EX_ac_e	D_LACtexTGreverse	FADRx	FORtexTGreverse	EX_h2o_e		FALSE	FALSE
PTArTGforward	EX_lac__D_e	H2OtppTGforward	PPC	TPITGforward		FALSE	FALSE				FADRx	FORtexTGreverse	ACtexTGreverse	D_LACt2ppTGreverse	H2OtexTGreverse		FALSE	FALSE				LDH_DTGreverse	PPC	TKT1TGreverse	ACALDTGreverse	EX_h2o_e		FALSE	FALSE				H2OtppTGreverse	EX_lac__D_e	FE3Ri	ACtexTGreverse	FORtppi		FALSE	FALSE
H2OtexTGforward	PTArTGforward	EX_lac__D_e	PPC	TPITGforward		FALSE	FALSE				D_LACt2ppTGreverse	FADRx	ACtexTGreverse	FORtexTGreverse	EX_h2o_e		FALSE	FALSE				PPKTGreverse	EX_for_e	EX_lac__D_e	ACt2rpp	PPC		FALSE	TRUE				EX_for_e	FE3abcpp	ACt2rpp	D_LACt2ppTGreverse	H2OtexTGreverse		FALSE	FALSE
PPKTGreverse	EX_lac__D_e	ACt2rpp	PPC	EX_h2o_e		FALSE	TRUE				H2OtppTGreverse	EX_lac__D_e	FORtexTGreverse	ACtexTGreverse	FUMTGreverse		TRUE	FALSE				H2OtexTGforward	D_LACt2ppTGreverse	PPC	ACtexTGreverse	ACALDTGreverse		FALSE	TRUE				FE3texTGforward	EX_for_e	ACt2rpp	D_LACt2ppTGreverse	H2OtexTGreverse		FALSE	FALSE
PPKTGreverse	EX_lac__D_e	PPC	DRPA	EX_h2o_e		FALSE	TRUE				EX_lac__D_e	FORtexTGreverse	ACtexTGreverse	FUMTGreverse	H2OtexTGreverse		TRUE	FALSE				H2OtexTGforward	D_LACt2ppTGreverse	PPM2TGforward	PPC	ACALDTGreverse		FALSE	TRUE				EX_for_e	ACt2rpp	FE3Ri	D_LACt2ppTGreverse	H2OtexTGreverse		FALSE	FALSE
PPM2TGforward	PGITGforward	PPC	D_LACt2ppTGreverse	FORtppi		FALSE	TRUE				EX_lac__D_e	FORtexTGreverse	ACtexTGreverse	FUMTGreverse	EX_h2o_e		TRUE	FALSE				H2OtexTGforward	D_LACt2ppTGreverse	ACt2rpp	PPC	ACALDTGreverse		FALSE	TRUE				D_LACtexTGreverse	ACtexTGreverse	FUMTGreverse	EX_h2o_e	FORtppi		TRUE	FALSE
PGITGforward	EX_for_e	EX_ac_e	D_LACtexTGreverse	PPC		FALSE	TRUE				GLCt2pp	ICL	EX_ac_e	EX_lac__D_e	TPITGforward		FALSE	FALSE				D_LACt2ppTGreverse	PPC	ACtexTGreverse	ACALDTGreverse	EX_h2o_e		FALSE	TRUE				D_LACtexTGreverse	ACt2rpp	FUMTGreverse	EX_h2o_e	FORtppi		TRUE	FALSE
HCYSMT	PPM2TGforward	PPC	FORtexTGreverse	D_LACt2ppTGreverse		FALSE	TRUE				PGITGforward	EX_for_e	ACt2rpp	D_LACt2ppTGreverse	H2OtexTGreverse		FALSE	FALSE				D_LACt2ppTGreverse	PPM2TGforward	PPC	ACALDTGreverse	EX_h2o_e		FALSE	TRUE				H2OtppTGreverse	FE3abcpp	EX_ac_e	D_LACtexTGreverse	FORtppi		FALSE	FALSE
HCYSMT	PPC	FORtexTGreverse	ACtexTGreverse	D_LACt2ppTGreverse		FALSE	TRUE				H2OtppTGreverse	PGITGforward	EX_for_e	ACt2rpp	D_LACt2ppTGreverse		FALSE	FALSE				D_LACt2ppTGreverse	ACt2rpp	PPC	ACALDTGreverse	EX_h2o_e		FALSE	TRUE				H2OtppTGreverse	EX_ac_e	D_LACtexTGreverse	FE3texTGforward	FORtppi		FALSE	FALSE
HCYSMT	PPM2TGforward	EX_lac__D_e	PPC	EX_h2o_e		FALSE	TRUE				D_LACt2ppTGreverse	PGITGforward	EX_for_e	ACt2rpp	EX_h2o_e		FALSE	FALSE				POR5TGforward	PTArTGforward	EX_lac__D_e	PPC	ACALDTGreverse	EX_h2o_e	FALSE	FALSE				H2OtppTGreverse	EX_ac_e	D_LACtexTGreverse	FE3Ri	FORtppi		FALSE	FALSE
D_LACt2ppTGreverse	EX_ac_e	H2OtppTGforward	PPC	ACALDTGreverse		FALSE	FALSE				H2OtppTGreverse	EX_ac_e	FORtexTGreverse	FUMTGreverse	D_LACt2ppTGreverse		TRUE	FALSE				TPITGforward	PTArTGforward	NADH18pp	EX_lac__D_e	NADH17pp	PFL	FALSE	FALSE				D_LACt2ppTGreverse	FE3abcpp	FORtexTGreverse	ACtexTGreverse	EX_h2o_e		FALSE	FALSE
PGITGforward	EX_ac_e	D_LACtexTGreverse	PPC	PFL		FALSE	TRUE				EX_ac_e	FORtexTGreverse	FUMTGreverse	D_LACt2ppTGreverse	H2OtexTGreverse		TRUE	FALSE				PTArTGforward	NADH18pp	EX_lac__D_e	NADH17pp	FORtppi	TPITGforward	FALSE	FALSE				D_LACt2ppTGreverse	FORtexTGreverse	ACtexTGreverse	EX_h2o_e	FE3texTGforward		FALSE	FALSE
PGITGforward	D_LACtexTGreverse	PPC	DRPA	PFL		FALSE	TRUE				D_LACt2ppTGreverse	EX_ac_e	FORtexTGreverse	FUMTGreverse	EX_h2o_e		TRUE	FALSE				ICL	DHAPT	D_LACtexTGreverse	ACt2rpp	PPC	PYK	FALSE	TRUE				D_LACt2ppTGreverse	FORtexTGreverse	FE3Ri	ACtexTGreverse	EX_h2o_e		FALSE	FALSE
PPM2TGforward	PGITGforward	D_LACtexTGreverse	PPC	PFL		FALSE	TRUE				H2OtppTGreverse	EX_lac__D_e	ACtexTGreverse	FUMTGreverse	FORtppi		TRUE	FALSE				HEX7	PTArTGforward	HEX1	EX_lac__D_e	FORtexTGreverse	TPITGforward	FALSE	FALSE				H2OtppTGreverse	EX_for_e	FE3abcpp	D_LACtexTGreverse	ACtexTGreverse		FALSE	FALSE
PGITGforward	D_LACtexTGreverse	PPC	ACtexTGreverse	PFL		FALSE	TRUE				EX_lac__D_e	ACtexTGreverse	FUMTGreverse	H2OtexTGreverse	FORtppi		TRUE	FALSE				XYLI2TGforward	PTArTGforward	HEX1	EX_lac__D_e	FORtexTGreverse	TPITGforward	FALSE	FALSE				H2OtppTGreverse	EX_for_e	D_LACtexTGreverse	ACtexTGreverse	FE3texTGforward		FALSE	FALSE
PGITGforward	D_LACtexTGreverse	ACt2rpp	PPC	PFL		FALSE	TRUE				EX_lac__D_e	ACtexTGreverse	FUMTGreverse	EX_h2o_e	FORtppi		TRUE	FALSE				EX_lac__D_e	FRD3	FORtexTGreverse	ACtexTGreverse	NADH17pp	TPITGforward	FALSE	FALSE				H2OtppTGreverse	EX_for_e	D_LACtexTGreverse	FE3Ri	ACtexTGreverse		FALSE	FALSE
PGITGforward	EX_ac_e	D_LACtexTGreverse	PPC	FORtppi		FALSE	TRUE				ATPS4rppTGreverse	PPC	ACKrTGreverse	GLCptspp	D_LACt2ppTGreverse		FALSE	FALSE				HEX7	PTArTGforward	HEX1	EX_lac__D_e	FORtppi	TPITGforward	FALSE	FALSE				D_LACt2ppTGreverse	FE3abcpp	ACtexTGreverse	EX_h2o_e	FORtppi		FALSE	FALSE
PGITGforward	D_LACtexTGreverse	PPC	DRPA	FORtppi		FALSE	TRUE				FE3abcpp	EX_ac_e	EX_lac__D_e	FORtexTGreverse	EX_h2o_e		FALSE	FALSE				XYLI2TGforward	PTArTGforward	HEX1	EX_lac__D_e	FORtppi	TPITGforward	FALSE	FALSE				D_LACt2ppTGreverse	ACtexTGreverse	EX_h2o_e	FE3texTGforward	FORtppi		FALSE	FALSE
PPM2TGforward	PGITGforward	D_LACtexTGreverse	PPC	FORtppi		FALSE	TRUE				EX_ac_e	EX_lac__D_e	FORtexTGreverse	EX_h2o_e	FE3texTGforward		FALSE	FALSE				PFK	TALATGreverse	ATPS4rppTGreverse	F6PATGforward	ACtexTGreverse	D_LACt2ppTGreverse	FALSE	FALSE				D_LACt2ppTGreverse	FE3Ri	ACtexTGreverse	EX_h2o_e	FORtppi		FALSE	FALSE
PGITGforward	D_LACtexTGreverse	PPC	ACtexTGreverse	FORtppi		FALSE	TRUE				FADRx	ACtexTGreverse	D_LACt2ppTGreverse	H2OtexTGreverse	FORtppi		FALSE	FALSE				TPITGforward	HEX7	PTArTGforward	HEX1	EX_lac__D_e	PFL	FALSE	FALSE				H2OtppTGreverse	FE3abcpp	ACtexTGreverse	D_LACt2ppTGreverse	FORtppi		FALSE	FALSE
PGITGforward	D_LACtexTGreverse	ACt2rpp	PPC	FORtppi		FALSE	TRUE				D_LACt2ppTGreverse	FADRx	ACtexTGreverse	EX_h2o_e	FORtppi		FALSE	FALSE				XYLI2TGforward	PTArTGforward	HEX1	EX_lac__D_e	PFL	TPITGforward	FALSE	FALSE				D_LACt2ppTGreverse	H2OtppTGreverse	ACtexTGreverse	FE3texTGforward	FORtppi		FALSE	FALSE
H2OtexTGforward	D_LACtexTGreverse	ACt2rpp	PPC	ACALDTGreverse		FALSE	TRUE				EX_ac_e	EX_lac__D_e	FORtexTGreverse	FE3Ri	EX_h2o_e		FALSE	FALSE				TPITGforward	PTArTGforward	EX_lac__D_e	FRD3	NADH17pp	PFL	FALSE	FALSE				H2OtppTGreverse	FE3Ri	ACtexTGreverse	D_LACt2ppTGreverse	FORtppi		FALSE	FALSE
D_LACtexTGreverse	ACt2rpp	PPC	ACALDTGreverse	EX_h2o_e		FALSE	TRUE				H2OtppTGreverse	EX_for_e	FE3abcpp	EX_ac_e	D_LACt2ppTGreverse		FALSE	FALSE				PTArTGforward	EX_lac__D_e	FRD3	NADH17pp	FORtppi	TPITGforward	FALSE	FALSE				HEX7	PGITGforward	EX_for_e	EX_lac__D_e	PPC		FALSE	FALSE
PPKTGreverse	D_LACtexTGreverse	ACt2rpp	PPC	EX_h2o_e		FALSE	TRUE				D_LACt2ppTGreverse	H2OtppTGreverse	EX_for_e	EX_ac_e	FE3texTGforward		FALSE	FALSE				TALATGreverse	ATPS4rppTGreverse	F6PATGforward	FBATGforward	ACtexTGreverse	D_LACt2ppTGreverse	FALSE	FALSE				MGSA	ATPS4rppTGreverse	EX_ac_e	LDH_DTGreverse	PPC		TRUE	FALSE
HCYSMT	D_LACtexTGreverse	PPC	FORtexTGreverse	DRPA		FALSE	TRUE				H2OtppTGreverse	EX_for_e	EX_ac_e	FE3Ri	D_LACt2ppTGreverse		FALSE	FALSE				NADH18pp	EX_ac_e	EX_lac__D_e	FORtexTGreverse	NADH17pp	TPITGforward	FALSE	FALSE				D_LACtexTGreverse	ACtexTGreverse	FUMTGreverse	H2OtexTGreverse	FORtppi		TRUE	FALSE
HCYSMT	D_LACtexTGreverse	PPC	FORtexTGreverse	ACtexTGreverse		FALSE	TRUE				EX_for_e	EX_ac_e	D_LACtexTGreverse	FUMTGreverse	EX_h2o_e		TRUE	FALSE				EX_for_e	NADH18pp	EX_ac_e	EX_lac__D_e	NADH17pp	TPITGforward	FALSE	FALSE				H2OtppTGreverse	D_LACtexTGreverse	ACtexTGreverse	FUMTGreverse	FORtppi		TRUE	FALSE
HCYSMT	PPM2TGforward	D_LACtexTGreverse	PPC	FORtexTGreverse		FALSE	TRUE				FRD2	ATPS4rppTGreverse	NADH18pp	D_LACtexTGreverse	ACt2rpp		TRUE	FALSE				EX_for_e	EX_lac__D_e	FRD3	ACtexTGreverse	NADH17pp	TPITGforward	FALSE	FALSE				FE3abcpp	D_LACtexTGreverse	ACtexTGreverse	EX_h2o_e	FORtppi		FALSE	FALSE
H2OtexTGforward	D_LACtexTGreverse	ACt2rpp	PPC	GLCptspp		FALSE	TRUE				H2OtppTGreverse	FADRx	ACtexTGreverse	D_LACt2ppTGreverse	FORtppi		FALSE	FALSE				F6PATGforward	EX_ac_e	D_LACtexTGreverse	PPC	PYK	FORtppi	FALSE	TRUE				D_LACtexTGreverse	ACtexTGreverse	EX_h2o_e	FE3texTGforward	FORtppi		FALSE	FALSE
H2OtexTGforward	D_LACtexTGreverse	PPC	DRPA	GLCptspp		FALSE	TRUE				FRD2	ATPS4rppTGreverse	NADH18pp	ACtexTGreverse	D_LACt2ppTGreverse		TRUE	FALSE				DHAPT	D_LACtexTGreverse	PPC	ACtexTGreverse	FORtexTGreverse	PYK	FALSE	TRUE				D_LACtexTGreverse	FE3Ri	ACtexTGreverse	EX_h2o_e	FORtppi		FALSE	FALSE
H2OtexTGforward	HCYSMT	PPM2TGforward	D_LACtexTGreverse	PPC		FALSE	TRUE				EX_lac__D_e	ACt2rpp	H2OtppTGforward	PPC	TPITGforward		FALSE	FALSE				DHAPT	D_LACtexTGreverse	PPC	ACtexTGreverse	PYK	FORtppi	FALSE	TRUE				H2OtexTGforward	MGSA	EX_ac_e	LDH_DTGreverse	PPC		TRUE	FALSE
EX_ac_e	D_LACtexTGreverse	PPC	GLCptspp	EX_h2o_e		FALSE	TRUE				H2OtppTGreverse	EX_ac_e	EX_lac__D_e	FUMTGreverse	FORtppi		TRUE	FALSE				DHAPT	PPC	ACtexTGreverse	PYK	D_LACt2ppTGreverse	FORtppi	FALSE	TRUE				D_LACtexTGreverse	ACt2rpp	FADRx	H2OtexTGreverse	FORtppi		FALSE	FALSE
D_LACtexTGreverse	ACt2rpp	PPC	GLCptspp	EX_h2o_e		FALSE	TRUE				H2OtppTGreverse	FE3abcpp	EX_ac_e	EX_lac__D_e	FORtppi		FALSE	FALSE				DHAPT	D_LACtexTGreverse	PPC	ACtexTGreverse	PYK	PFL	FALSE	TRUE				H2OtppTGreverse	D_LACtexTGreverse	ACt2rpp	FADRx	FORtppi		FALSE	FALSE
D_LACt2ppTGreverse	GLCt2pp	EX_ac_e	EX_h2o_e	TPITGforward		FALSE	FALSE				H2OtppTGreverse	EX_ac_e	EX_lac__D_e	FE3texTGforward	FORtppi		FALSE	FALSE				DHAPT	PPC	ACtexTGreverse	PYK	D_LACt2ppTGreverse	PFL	FALSE	TRUE				D_LACtexTGreverse	ACt2rpp	FADRx	EX_h2o_e	FORtppi		FALSE	FALSE
GLCt2pp	EX_ac_e	D_LACtexTGreverse	EX_h2o_e	TPITGforward		FALSE	FALSE				H2OtppTGreverse	EX_ac_e	EX_lac__D_e	FE3Ri	FORtppi		FALSE	FALSE				DHAPT	PPC	ACtexTGreverse	FORtexTGreverse	PYK	D_LACt2ppTGreverse	FALSE	TRUE				FE3abcpp	EX_lac__D_e	FORtexTGreverse	ACtexTGreverse	H2OtexTGreverse		FALSE	FALSE
HCYSMT	ACt2rpp	PPC	FORtexTGreverse	D_LACt2ppTGreverse		FALSE	TRUE				EX_ac_e	EX_lac__D_e	FUMTGreverse	H2OtexTGreverse	FORtppi		TRUE	FALSE				NADH18pp	EX_lac__D_e	FORtexTGreverse	ACtexTGreverse	NADH17pp	TPITGforward	FALSE	FALSE				EX_lac__D_e	FORtexTGreverse	ACtexTGreverse	FE3texTGforward	H2OtexTGreverse		FALSE	FALSE
D_LACtexTGreverse	PPC	DRPA	GLCptspp	EX_h2o_e		FALSE	TRUE				FE3abcpp	EX_ac_e	EX_lac__D_e	H2OtexTGreverse	FORtppi		FALSE	FALSE				EX_for_e	NADH18pp	EX_lac__D_e	ACtexTGreverse	NADH17pp	TPITGforward	FALSE	FALSE				EX_lac__D_e	FORtexTGreverse	FE3Ri	ACtexTGreverse	H2OtexTGreverse		FALSE	FALSE
PPM2TGforward	D_LACtexTGreverse	PPC	GLCptspp	EX_h2o_e		FALSE	TRUE				EX_ac_e	EX_lac__D_e	FE3texTGforward	H2OtexTGreverse	FORtppi		FALSE	FALSE				DHAPT	EX_for_e	D_LACtexTGreverse	PPC	ACtexTGreverse	PYK	FALSE	TRUE				EX_for_e	EX_ac_e	EX_lac__D_e	FUMTGreverse	H2OtexTGreverse		TRUE	FALSE
ICL	EX_lac__D_e	ACt2rpp	PPC	TPITGforward		FALSE	TRUE				EX_ac_e	EX_lac__D_e	FE3Ri	H2OtexTGreverse	FORtppi		FALSE	FALSE				DHAPT	EX_for_e	PPC	ACtexTGreverse	PYK	D_LACt2ppTGreverse	FALSE	TRUE				EX_for_e	EX_ac_e	EX_lac__D_e	FUMTGreverse	EX_h2o_e		TRUE	FALSE
ICL	ACt2rpp	PPC	D_LACt2ppTGreverse	TPITGforward		FALSE	TRUE				EX_for_e	EX_lac__D_e	PPC	ACKrTGreverse	TPITGforward		FALSE	FALSE				ICL	D_LACtexTGreverse	ACt2rpp	PPC	ACALDTGreverse	TKT2TGforward	FALSE	TRUE				H2OtppTGreverse	EX_for_e	EX_ac_e	EX_lac__D_e	FUMTGreverse		TRUE	FALSE
ICL	D_LACtexTGreverse	ACt2rpp	PPC	TPITGforward		FALSE	TRUE				FE3abcpp	EX_lac__D_e	ACtexTGreverse	H2OtexTGreverse	FORtppi		FALSE	FALSE				ICL	G6PDH2rTGforward	D_LACtexTGreverse	ACt2rpp	PPC	ACALDTGreverse	FALSE	TRUE				FE3abcpp	EX_ac_e	FORtexTGreverse	D_LACt2ppTGreverse	H2OtexTGreverse		FALSE	FALSE
H2OtexTGforward	PPM2TGforward	D_LACtexTGreverse	PPC	GLCptspp		FALSE	TRUE				EX_lac__D_e	ACtexTGreverse	FE3texTGforward	H2OtexTGreverse	FORtppi		FALSE	FALSE				ICL	D_LACtexTGreverse	ACt2rpp	PPC	GND	ACALDTGreverse	FALSE	TRUE				D_LACt2ppTGreverse	EX_ac_e	FORtexTGreverse	FE3texTGforward	H2OtexTGreverse		FALSE	FALSE
H2OtexTGforward	HCYSMT	EX_lac__D_e	ACt2rpp	PPC		FALSE	TRUE				EX_lac__D_e	FE3Ri	ACtexTGreverse	H2OtexTGreverse	FORtppi		FALSE	FALSE				ICL	RPETGforward	D_LACtexTGreverse	ACt2rpp	PPC	ACALDTGreverse	FALSE	TRUE				EX_ac_e	FORtexTGreverse	FE3Ri	D_LACt2ppTGreverse	H2OtexTGreverse		FALSE	FALSE
H2OtexTGforward	HCYSMT	EX_lac__D_e	PPC	DRPA		FALSE	TRUE				MGSA	RPETGreverse	LDH_DTGreverse	PPC	FORtppi		FALSE	FALSE				ICL	TKT1TGforward	D_LACtexTGreverse	ACt2rpp	PPC	ACALDTGreverse	FALSE	TRUE				FE3abcpp	EX_lac__D_e	FORtexTGreverse	ACtexTGreverse	EX_h2o_e		FALSE	FALSE
H2OtexTGforward	HCYSMT	PPM2TGforward	EX_lac__D_e	PPC		FALSE	TRUE				ATPS4rppTGreverse	D_LACtexTGreverse	PPC	ACKrTGreverse	GLCptspp		FALSE	FALSE				H2OtexTGforward	PPM2TGforward	DHAPT	D_LACtexTGreverse	PPC	PYK	FALSE	TRUE				EX_lac__D_e	FORtexTGreverse	ACtexTGreverse	EX_h2o_e	FE3texTGforward		FALSE	FALSE
D_LACt2ppTGreverse	PGITGforward	EX_ac_e	PPC	EX_h2o_e		FALSE	TRUE				GLCt2pp	ACt2rpp	D_LACt2ppTGreverse	FORtppi	TPITGforward		FALSE	FALSE				PPM2TGforward	DHAPT	D_LACtexTGreverse	PPC	PYK	EX_h2o_e	FALSE	TRUE				EX_lac__D_e	FORtexTGreverse	FE3Ri	ACtexTGreverse	EX_h2o_e		FALSE	FALSE
D_LACt2ppTGreverse	PGITGforward	PPC	ACtexTGreverse	EX_h2o_e		FALSE	TRUE				H2OtppTGreverse	EX_for_e	EX_ac_e	FADRx	D_LACt2ppTGreverse		FALSE	FALSE				H2OtexTGforward	PPM2TGforward	DHAPT	PPC	PYK	D_LACt2ppTGreverse	FALSE	TRUE				FE3abcpp	EX_lac__D_e	ACtexTGreverse	EX_h2o_e	FORtppi		FALSE	FALSE
ACt2rpp	PPC	GLCptspp	D_LACt2ppTGreverse	FORtppi		FALSE	TRUE				EX_for_e	EX_ac_e	FADRx	D_LACt2ppTGreverse	H2OtexTGreverse		FALSE	FALSE				D_LACt2ppTGreverse	PPM2TGforward	DHAPT	PPC	PYK	EX_h2o_e	FALSE	TRUE				D_LACt2ppTGreverse	ACt2rpp	FORtexTGreverse	FUMTGreverse	EX_h2o_e		TRUE	FALSE
PPC	DRPA	GLCptspp	D_LACt2ppTGreverse	FORtppi		FALSE	TRUE				D_LACt2ppTGreverse	EX_for_e	EX_ac_e	FADRx	EX_h2o_e		FALSE	FALSE				HEX7	PTArTGforward	EX_for_e	HEX1	EX_lac__D_e	TPITGforward	FALSE	FALSE				MGSA	LDH_DTGreverse	PPC	DRPA	FORtppi		TRUE	FALSE
H2OtexTGforward	PPM2TGforward	EX_lac__D_e	PPC	ACALDTGreverse		FALSE	TRUE				ATPS4rppTGreverse	LDH_DTGreverse	PPC	ACKrTGreverse	GLCptspp		FALSE	FALSE				XYLI2TGforward	PTArTGforward	EX_for_e	HEX1	EX_lac__D_e	TPITGforward	FALSE	FALSE				D_LACt2ppTGreverse	EX_for_e	FE3abcpp	ACt2rpp	EX_h2o_e		FALSE	FALSE
PGITGforward	PPC	ACtexTGreverse	D_LACt2ppTGreverse	FORtppi		FALSE	TRUE				PTArTGforward	EX_lac__D_e	H2OtppTGforward	PPC	TPITGforward		FALSE	FALSE				EX_for_e	F6PATGforward	EX_ac_e	D_LACtexTGreverse	PPC	PYK	FALSE	TRUE				MGSA	LDH_DTGreverse	PPC	FORtexTGreverse	DRPA		TRUE	FALSE
PGITGforward	ACt2rpp	PPC	D_LACt2ppTGreverse	FORtppi		FALSE	TRUE				EX_lac__D_e	H2OtppTGforward	PPC	ACKrTGreverse	TPITGforward		FALSE	FALSE				TALATGreverse	DHAPT	ATPS4rppTGreverse	EX_lac__D_e	FBATGforward	ACKrTGreverse	FALSE	FALSE				PTArTGforward	ATPS4rppTGreverse	EX_lac__D_e	PPC	TPITGforward		FALSE	TRUE
PPM2TGforward	PPKTGreverse	EX_lac__D_e	PPC	EX_h2o_e		FALSE	TRUE				H2OtppTGreverse	FORtexTGreverse	ACtexTGreverse	FUMTGreverse	D_LACt2ppTGreverse		TRUE	FALSE				PFK	DHAPT	TALATGreverse	ATPS4rppTGreverse	EX_lac__D_e	ACKrTGreverse	FALSE	FALSE				H2OtppTGreverse	PTArTGforward	ATPS4rppTGreverse	EX_lac__D_e	TPITGforward		FALSE	TRUE
MGSA	RPETGreverse	LDH_DTGreverse	PPC	EX_h2o_e		FALSE	FALSE				FORtexTGreverse	ACtexTGreverse	FUMTGreverse	D_LACt2ppTGreverse	H2OtexTGreverse		TRUE	FALSE				F6PATGforward	ACt2rpp	PPC	FORtexTGreverse	PYK	D_LACt2ppTGreverse	FALSE	TRUE				PTArTGforward	ATPS4rppTGreverse	EX_lac__D_e	H2OtexTGreverse	TPITGforward		FALSE	TRUE
MGSA	LDH_DTGreverse	PPC	TKT1TGreverse	EX_h2o_e		FALSE	FALSE				D_LACt2ppTGreverse	FORtexTGreverse	ACtexTGreverse	FUMTGreverse	EX_h2o_e		TRUE	FALSE				F6PATGforward	ACt2rpp	PPC	PYK	D_LACt2ppTGreverse	PFL	FALSE	TRUE				EX_lac__D_e	ACtexTGreverse	EX_h2o_e	FE3texTGforward	FORtppi		FALSE	FALSE
MGSA	TKT2TGreverse	LDH_DTGreverse	PPC	EX_h2o_e		FALSE	FALSE				EX_for_e	D_LACtexTGreverse	ACtexTGreverse	FUMTGreverse	H2OtexTGreverse		TRUE	FALSE				F6PATGforward	ACt2rpp	PPC	PYK	D_LACt2ppTGreverse	FORtppi	FALSE	TRUE				EX_lac__D_e	FE3Ri	ACtexTGreverse	EX_h2o_e	FORtppi		FALSE	FALSE
HCYSMT	D_LACtexTGreverse	PPC	ACtexTGreverse	EX_h2o_e		FALSE	TRUE				H2OtppTGreverse	EX_for_e	D_LACtexTGreverse	ACtexTGreverse	FUMTGreverse		TRUE	FALSE				EX_for_e	F6PATGforward	ACt2rpp	PPC	PYK	D_LACt2ppTGreverse	FALSE	TRUE				H2OtppTGreverse	FE3abcpp	FORtexTGreverse	ACtexTGreverse	D_LACt2ppTGreverse		FALSE	FALSE
HCYSMT	D_LACtexTGreverse	PPC	DRPA	EX_h2o_e		FALSE	TRUE				EX_for_e	D_LACtexTGreverse	ACtexTGreverse	FUMTGreverse	EX_h2o_e		TRUE	FALSE				H2OtexTGforward	F6PATGforward	ACt2rpp	PPC	PYK	D_LACt2ppTGreverse	FALSE	TRUE				D_LACt2ppTGreverse	H2OtppTGreverse	FORtexTGreverse	ACtexTGreverse	FE3texTGforward		FALSE	FALSE
HCYSMT	PPM2TGforward	D_LACtexTGreverse	PPC	EX_h2o_e		FALSE	TRUE				PTArTGforward	EX_lac__D_e	PPC	FORtppi	TPITGforward		FALSE	FALSE				D_LACt2ppTGreverse	F6PATGforward	ACt2rpp	PPC	PYK	EX_h2o_e	FALSE	TRUE				H2OtppTGreverse	FORtexTGreverse	FE3Ri	ACtexTGreverse	D_LACt2ppTGreverse		FALSE	FALSE
ICL	EX_ac_e	EX_lac__D_e	PPC	TPITGforward		FALSE	TRUE				H2OtexTGforward	EX_lac__D_e	PPC	ACKrTGreverse	TPITGforward		FALSE	FALSE				ICL	F6PATGforward	ACt2rpp	PPC	PYK	D_LACt2ppTGreverse	FALSE	TRUE				EX_for_e	EX_lac__D_e	ACtexTGreverse	FUMTGreverse	EX_h2o_e		TRUE	FALSE
ICL	EX_ac_e	PPC	D_LACt2ppTGreverse	TPITGforward		FALSE	TRUE				FRD2	ATPS4rppTGreverse	NADH18pp	EX_lac__D_e	ACtexTGreverse		TRUE	FALSE				PFK_3	PFK	ATPS4rppTGreverse	D_LACtexTGreverse	ACt2rpp	PPC	FALSE	TRUE				H2OtppTGreverse	EX_for_e	EX_lac__D_e	ACtexTGreverse	FUMTGreverse		TRUE	FALSE
ICL	EX_ac_e	D_LACtexTGreverse	PPC	TPITGforward		FALSE	TRUE				MGSA	LDH_DTGreverse	PPC	TKT1TGreverse	FORtppi		FALSE	FALSE				FBA3TGforward	PFK	ATPS4rppTGreverse	D_LACtexTGreverse	ACt2rpp	PPC	FALSE	TRUE				EX_for_e	EX_lac__D_e	ACtexTGreverse	FUMTGreverse	H2OtexTGreverse		TRUE	FALSE
PGITGforward	EX_for_e	D_LACtexTGreverse	PPC	DRPA		FALSE	TRUE				FRD2	ATPS4rppTGreverse	NADH18pp	D_LACtexTGreverse	ACtexTGreverse		TRUE	FALSE				H2OtexTGforward	F6PATGforward	EX_ac_e	D_LACtexTGreverse	PPC	PYK	FALSE	TRUE				H2OtppTGreverse	FE3abcpp	D_LACtexTGreverse	ACtexTGreverse	FORtppi		FALSE	FALSE
PPKTGreverse	EX_ac_e	EX_lac__D_e	PPC	FORtppi		FALSE	TRUE				PTArTGforward	ATPS4rppTGreverse	LDH_DTGreverse	PPC	GLCptspp		FALSE	FALSE				F6PATGforward	EX_ac_e	D_LACtexTGreverse	PPC	PYK	EX_h2o_e	FALSE	TRUE				H2OtppTGreverse	D_LACtexTGreverse	ACtexTGreverse	FE3texTGforward	FORtppi		FALSE	FALSE
PGITGforward	EX_for_e	D_LACtexTGreverse	PPC	ACtexTGreverse		FALSE	TRUE				FRD2	ATPS4rppTGreverse	NADH18pp	EX_ac_e	EX_lac__D_e		TRUE	FALSE				ICL	F6PATGforward	EX_ac_e	D_LACtexTGreverse	PPC	PYK	FALSE	TRUE				H2OtppTGreverse	D_LACtexTGreverse	FE3Ri	ACtexTGreverse	FORtppi		FALSE	FALSE
PPM2TGforward	PGITGforward	EX_for_e	D_LACtexTGreverse	PPC		FALSE	TRUE				PGITGforward	EX_lac__D_e	ACt2rpp	H2OtexTGreverse	FORtppi		FALSE	FALSE				H2OtexTGforward	HEX7	HEX1	ACt2rpp	D_LACt2ppTGreverse	TPITGforward	FALSE	FALSE				MGSA	PPM2TGforward	LDH_DTGreverse	PPC	FORtexTGreverse		TRUE	FALSE
PPKTGreverse	EX_lac__D_e	ACt2rpp	PPC	FORtexTGreverse		FALSE	TRUE				H2OtppTGreverse	PGITGforward	EX_lac__D_e	ACt2rpp	FORtppi		FALSE	FALSE				D_LACt2ppTGreverse	HEX7	HEX1	ACt2rpp	EX_h2o_e	TPITGforward	FALSE	FALSE				PTArTGforward	EX_lac__D_e	PPC	FORtexTGreverse	TPITGforward		FALSE	FALSE
HCYSMT	EX_lac__D_e	ACt2rpp	PPC	FORtexTGreverse		FALSE	TRUE				PGITGforward	EX_lac__D_e	ACt2rpp	EX_h2o_e	FORtppi		FALSE	FALSE				ATPS4rppTGreverse	D_LACtexTGreverse	ACt2rpp	PPMTGreverse	PPC	ADPT	FALSE	TRUE				MGSA	EX_ac_e	LDH_DTGreverse	PPC	PFL		TRUE	FALSE
H2OtexTGforward	PPKTGreverse	EX_lac__D_e	ACt2rpp	PPC		FALSE	TRUE				MGSA	TKT2TGreverse	LDH_DTGreverse	PPC	FORtexTGreverse		FALSE	FALSE				D_LACtexTGreverse	ACt2rpp	PPMTGreverse	PPC	FORtexTGreverse	ADPT	FALSE	TRUE				PTArTGforward	ATPS4rppTGreverse	EX_lac__D_e	EX_h2o_e	TPITGforward		FALSE	TRUE
PPM2TGforward	EX_lac__D_e	PPC	ACALDTGreverse	EX_h2o_e		FALSE	TRUE				GLCt2pp	ICL	EX_lac__D_e	ACt2rpp	TPITGforward		FALSE	FALSE				D_LACtexTGreverse	ACt2rpp	PPMTGreverse	PPC	ADPT	PFL	FALSE	TRUE				MGSA	LDH_DTGreverse	PPC	FORtexTGreverse	ACtexTGreverse		TRUE	FALSE
EX_ac_e	EX_lac__D_e	H2OtppTGforward	PPC	TPITGforward		FALSE	FALSE				PGITGforward	EX_lac__D_e	ACt2rpp	FORtexTGreverse	H2OtexTGreverse		FALSE	FALSE				H2OtexTGforward	XYLI2TGforward	HEX1	ACt2rpp	D_LACt2ppTGreverse	TPITGforward	FALSE	FALSE				EX_for_e	D_LACtexTGreverse	ACt2rpp	FUMTGreverse	EX_h2o_e		TRUE	FALSE
EX_ac_e	H2OtppTGforward	PPC	D_LACt2ppTGreverse	TPITGforward		FALSE	FALSE				H2OtppTGreverse	PGITGforward	EX_lac__D_e	ACt2rpp	FORtexTGreverse		FALSE	FALSE				FRD2	PTArTGforward	NADH18pp	EX_lac__D_e	FORtexTGreverse	TPITGforward	FALSE	FALSE				H2OtppTGreverse	EX_for_e	D_LACtexTGreverse	ACt2rpp	FADRx		FALSE	FALSE
EX_ac_e	D_LACtexTGreverse	H2OtppTGforward	PPC	TPITGforward		FALSE	FALSE				PGITGforward	EX_lac__D_e	ACt2rpp	FORtexTGreverse	EX_h2o_e		FALSE	FALSE				TPITGforward	FRD2	PTArTGforward	NADH18pp	EX_lac__D_e	PFL	FALSE	FALSE				EX_for_e	D_LACtexTGreverse	ACt2rpp	FADRx	H2OtexTGreverse		FALSE	FALSE
H2OtexTGforward	EX_ac_e	EX_lac__D_e	PPC	TPITGforward		FALSE	TRUE				EX_lac__D_e	ACKrTGreverse	PPC	FORtppi	TPITGforward		FALSE	FALSE				FRD2	PTArTGforward	NADH18pp	EX_lac__D_e	FORtppi	TPITGforward	FALSE	FALSE				EX_for_e	D_LACtexTGreverse	ACt2rpp	FADRx	EX_h2o_e		FALSE	FALSE
H2OtexTGforward	EX_ac_e	D_LACtexTGreverse	PPC	TPITGforward		FALSE	TRUE				MGSA	EX_ac_e	LDH_DTGreverse	PPC	FORtexTGreverse		TRUE	FALSE				FRD2	PTArTGforward	EX_for_e	NADH18pp	EX_lac__D_e	TPITGforward	FALSE	FALSE				PGITGforward	PTArTGforward	ATPS4rppTGreverse	EX_lac__D_e	PPC		FALSE	FALSE
H2OtexTGforward	EX_ac_e	PPC	D_LACt2ppTGreverse	TPITGforward		FALSE	TRUE				MGSA	TALATGreverse	LDH_DTGreverse	PPC	FORtppi		FALSE	FALSE				FRD2	ATPS4rppTGreverse	NADH18pp	ACt2rpp	GLCptspp	D_LACt2ppTGreverse	FALSE	TRUE				EX_for_e	FE3abcpp	D_LACtexTGreverse	ACt2rpp	EX_h2o_e		FALSE	FALSE
H2OtexTGforward	EX_lac__D_e	PPC	ACKrTGreverse	TPITGforward		FALSE	FALSE				EX_ac_e	D_LACtexTGreverse	FORtexTGreverse	FUMTGreverse	EX_h2o_e		TRUE	FALSE				ICL	EX_lac__D_e	ACt2rpp	PPC	ACALDTGreverse	PGL	FALSE	TRUE				H2OtppTGreverse	EX_for_e	D_LACtexTGreverse	ACt2rpp	FUMTGreverse		TRUE	FALSE
H2OtexTGforward	PPC	ACKrTGreverse	D_LACt2ppTGreverse	TPITGforward		FALSE	FALSE				FE3abcpp	EX_ac_e	D_LACtexTGreverse	FORtexTGreverse	EX_h2o_e		FALSE	FALSE				EX_for_e	D_LACtexTGreverse	ACt2rpp	PPMTGreverse	PPC	ADPT	FALSE	TRUE				EX_for_e	D_LACtexTGreverse	ACt2rpp	FUMTGreverse	H2OtexTGreverse		TRUE	FALSE
H2OtexTGforward	D_LACtexTGreverse	PPC	ACKrTGreverse	TPITGforward		FALSE	FALSE				EX_ac_e	D_LACtexTGreverse	FORtexTGreverse	EX_h2o_e	FE3texTGforward		FALSE	FALSE				ADNK1	D_LACtexTGreverse	ACt2rpp	PPC	ADPT	PFL	FALSE	TRUE				FE3texTGforward	EX_for_e	D_LACtexTGreverse	ACt2rpp	EX_h2o_e		FALSE	FALSE
HCYSMT	D_LACtexTGreverse	ACt2rpp	PPC	EX_h2o_e		FALSE	TRUE				EX_ac_e	D_LACtexTGreverse	FORtexTGreverse	FE3Ri	EX_h2o_e		FALSE	FALSE				PUNP1TGreverse	D_LACtexTGreverse	ACt2rpp	PPC	ADPT	PFL	FALSE	TRUE				EX_for_e	D_LACtexTGreverse	ACt2rpp	FE3Ri	EX_h2o_e		FALSE	FALSE
PGITGforward	EX_ac_e	D_LACtexTGreverse	PPC	FORtexTGreverse		FALSE	TRUE				GLCt2pp	EX_lac__D_e	ACt2rpp	FORtppi	TPITGforward		FALSE	FALSE				FRD2	ATPS4rppTGreverse	NADH18pp	D_LACtexTGreverse	ACt2rpp	GLCptspp	FALSE	TRUE				D_LACt2ppTGreverse	FE3abcpp	ACt2rpp	EX_h2o_e	FORtppi		FALSE	FALSE
PGITGforward	D_LACtexTGreverse	PPC	FORtexTGreverse	DRPA		FALSE	TRUE				H2OtppTGreverse	EX_ac_e	D_LACtexTGreverse	FORtexTGreverse	FUMTGreverse		TRUE	FALSE				D_LACt2ppTGreverse	XYLI2TGforward	HEX1	ACt2rpp	EX_h2o_e	TPITGforward	FALSE	FALSE				D_LACt2ppTGreverse	FE3texTGforward	ACt2rpp	EX_h2o_e	FORtppi		FALSE	FALSE
PGITGforward	D_LACtexTGreverse	PPC	FORtexTGreverse	ACtexTGreverse		FALSE	TRUE				H2OtppTGreverse	FE3abcpp	EX_ac_e	D_LACtexTGreverse	FORtexTGreverse		FALSE	FALSE				PFK_3	ATPS4rppTGreverse	D_LACtexTGreverse	ACt2rpp	FBATGforward	PPC	FALSE	TRUE				D_LACt2ppTGreverse	ACt2rpp	FE3Ri	EX_h2o_e	FORtppi		FALSE	FALSE
PPM2TGforward	PGITGforward	D_LACtexTGreverse	PPC	FORtexTGreverse		FALSE	TRUE				H2OtppTGreverse	EX_ac_e	D_LACtexTGreverse	FORtexTGreverse	FE3texTGforward		FALSE	FALSE				FBA3TGforward	ATPS4rppTGreverse	D_LACtexTGreverse	ACt2rpp	FBATGforward	PPC	FALSE	TRUE				H2OtppTGreverse	EX_for_e	FE3abcpp	EX_ac_e	EX_lac__D_e		FALSE	FALSE
PGITGforward	D_LACtexTGreverse	ACt2rpp	PPC	FORtexTGreverse		FALSE	TRUE				H2OtppTGreverse	EX_ac_e	D_LACtexTGreverse	FORtexTGreverse	FE3Ri		FALSE	FALSE				D_LACtexTGreverse	ACt2rpp	PPMTGreverse	PPC	ADPT	EX_h2o_e	FALSE	TRUE				H2OtppTGreverse	D_LACtexTGreverse	ACt2rpp	FUMTGreverse	FORtppi		TRUE	FALSE
PPM2TGforward	PPKTGreverse	EX_lac__D_e	PPC	FORtppi		FALSE	TRUE				EX_for_e	EX_lac__D_e	ACt2rpp	FADRx	H2OtexTGreverse		FALSE	FALSE				D_LACtexTGreverse	ACt2rpp	PPMTGreverse	PPC	ADPT	FORtppi	FALSE	TRUE				D_LACtexTGreverse	ACt2rpp	FUMTGreverse	H2OtexTGreverse	FORtppi		TRUE	FALSE
PGITGforward	ATPS4rppTGreverse	LDH_DTGreverse	ACt2rpp	TPITGforward		TRUE	FALSE				EX_for_e	EX_lac__D_e	ACt2rpp	FADRx	EX_h2o_e		FALSE	FALSE				EX_for_e	EX_ac_e	EX_lac__D_e	FUMTGreverse	ACALDTGreverse	GLUDyTGreverse	FALSE	FALSE				H2OtppTGreverse	EX_for_e	EX_ac_e	EX_lac__D_e	FE3texTGforward		FALSE	FALSE
EX_lac__D_e	ACt2rpp	H2OtppTGforward	PPC	TPITGforward		FALSE	FALSE				H2OtppTGreverse	EX_for_e	EX_lac__D_e	ACt2rpp	FADRx		FALSE	FALSE				F6PATGforward	EX_ac_e	D_LACtexTGreverse	PPC	PYK	PFL	FALSE	TRUE				H2OtppTGreverse	EX_for_e	EX_ac_e	EX_lac__D_e	FE3Ri		FALSE	FALSE
ACt2rpp	H2OtppTGforward	PPC	D_LACt2ppTGreverse	TPITGforward		FALSE	FALSE				ATPS4rppTGreverse	LDH_DTGreverse	ACt2rpp	PPC	GLCptspp		FALSE	FALSE				ATPS4rppTGreverse	D_LACtexTGreverse	ACt2rpp	PPC	ADPT	PUNP1TGreverse	FALSE	TRUE				FE3abcpp	EX_ac_e	D_LACtexTGreverse	H2OtexTGreverse	FORtppi		FALSE	FALSE
D_LACtexTGreverse	ACt2rpp	H2OtppTGforward	PPC	TPITGforward		FALSE	FALSE				FE3abcpp	EX_ac_e	EX_lac__D_e	FORtexTGreverse	H2OtexTGreverse		FALSE	FALSE				ADNK1	ATPS4rppTGreverse	D_LACtexTGreverse	ACt2rpp	PPC	ADPT	FALSE	TRUE				EX_ac_e	D_LACtexTGreverse	FE3texTGforward	H2OtexTGreverse	FORtppi		FALSE	FALSE
GLCt2pp	EX_lac__D_e	ACt2rpp	EX_h2o_e	TPITGforward		FALSE	FALSE				EX_ac_e	EX_lac__D_e	FORtexTGreverse	FE3texTGforward	H2OtexTGreverse		FALSE	FALSE				ICL	EX_ac_e	EX_lac__D_e	PPC	ACALDTGreverse	TKT2TGforward	FALSE	TRUE				EX_ac_e	D_LACtexTGreverse	FE3Ri	H2OtexTGreverse	FORtppi		FALSE	FALSE
D_LACt2ppTGreverse	GLCt2pp	ACt2rpp	EX_h2o_e	TPITGforward		FALSE	FALSE				EX_ac_e	EX_lac__D_e	FORtexTGreverse	FE3Ri	H2OtexTGreverse		FALSE	FALSE				ICL	EX_ac_e	EX_lac__D_e	PPC	ACALDTGreverse	PGL	FALSE	TRUE				FE3abcpp	D_LACtexTGreverse	ACtexTGreverse	H2OtexTGreverse	FORtppi		FALSE	FALSE
GLCt2pp	D_LACtexTGreverse	ACt2rpp	EX_h2o_e	TPITGforward		FALSE	FALSE				ATPS4rppTGreverse	LDH_DTGreverse	ACt2rpp	GLCptspp	H2OtexTGreverse		FALSE	FALSE				ICL	EX_ac_e	EX_lac__D_e	PPC	GND	ACALDTGreverse	FALSE	TRUE				D_LACtexTGreverse	ACtexTGreverse	FE3texTGforward	H2OtexTGreverse	FORtppi		FALSE	FALSE
H2OtexTGforward	PGITGforward	EX_ac_e	D_LACtexTGreverse	PPC		FALSE	TRUE				H2OtppTGreverse	ATPS4rppTGreverse	LDH_DTGreverse	ACt2rpp	GLCptspp		FALSE	FALSE				ICL	G6PDH2rTGforward	EX_ac_e	EX_lac__D_e	PPC	ACALDTGreverse	FALSE	TRUE				D_LACtexTGreverse	FE3Ri	ACtexTGreverse	H2OtexTGreverse	FORtppi		FALSE	FALSE
H2OtexTGforward	PGITGforward	D_LACtexTGreverse	PPC	ACtexTGreverse		FALSE	TRUE				PGITGforward	PTArTGforward	ATPS4rppTGreverse	LDH_DTGreverse	PPC		FALSE	FALSE				ICL	RPETGforward	EX_ac_e	EX_lac__D_e	PPC	ACALDTGreverse	FALSE	TRUE				MGSA	LDH_DTGreverse	PPC	ACtexTGreverse	FORtppi		TRUE	FALSE
PTArTGforward	D_LACtexTGreverse	H2OtppTGforward	PPC	TPITGforward		FALSE	FALSE				H2OtppTGreverse	EX_ac_e	D_LACtexTGreverse	FUMTGreverse	FORtppi		TRUE	FALSE				PFK	DHAPT	TALATGreverse	ATPS4rppTGreverse	EX_ac_e	EX_lac__D_e	FALSE	FALSE				EX_for_e	FE3abcpp	EX_ac_e	EX_lac__D_e	EX_h2o_e		FALSE	FALSE
H2OtexTGforward	PTArTGforward	D_LACtexTGreverse	PPC	TPITGforward		FALSE	FALSE				EX_ac_e	D_LACtexTGreverse	FUMTGreverse	H2OtexTGreverse	FORtppi		TRUE	FALSE				TALATGreverse	DHAPT	ATPS4rppTGreverse	EX_ac_e	EX_lac__D_e	FBATGforward	FALSE	FALSE				H2OtppTGreverse	ACt2rpp	FADRx	D_LACt2ppTGreverse	FORtppi		FALSE	FALSE
PGITGforward	EX_lac__D_e	PPC	ACtexTGreverse	FORtppi		FALSE	TRUE				EX_ac_e	D_LACtexTGreverse	FUMTGreverse	EX_h2o_e	FORtppi		TRUE	FALSE				DHAPT	EX_ac_e	EX_lac__D_e	PPC	FORtexTGreverse	PYK	FALSE	TRUE				D_LACt2ppTGreverse	ACt2rpp	FADRx	EX_h2o_e	FORtppi		FALSE	FALSE
PPM2TGforward	PPC	GLCptspp	D_LACt2ppTGreverse	FORtppi		FALSE	TRUE				EX_for_e	FE3abcpp	D_LACtexTGreverse	ACtexTGreverse	H2OtexTGreverse		FALSE	FALSE				DHAPT	EX_lac__D_e	ACt2rpp	PPC	FORtexTGreverse	PYK	FALSE	TRUE				ACt2rpp	FADRx	D_LACt2ppTGreverse	H2OtexTGreverse	FORtppi		FALSE	FALSE
GLCt2pp	PTArTGforward	EX_for_e	D_LACtexTGreverse	TPITGforward		FALSE	FALSE				H2OtppTGreverse	EX_for_e	ACt2rpp	FUMTGreverse	D_LACt2ppTGreverse		TRUE	FALSE				EX_for_e	EX_lac__D_e	ACt2rpp	FUMTGreverse	ACALDTGreverse	GLUDyTGreverse	FALSE	FALSE				H2OtppTGreverse	EX_for_e	FE3abcpp	D_LACtexTGreverse	ACt2rpp		FALSE	FALSE
GLCt2pp	PTArTGforward	D_LACtexTGreverse	FORtppi	TPITGforward		FALSE	FALSE				EX_for_e	ACt2rpp	FUMTGreverse	D_LACt2ppTGreverse	H2OtexTGreverse		TRUE	FALSE				PFK	DHAPT	TALATGreverse	ATPS4rppTGreverse	EX_lac__D_e	ACt2rpp	FALSE	FALSE				H2OtppTGreverse	EX_for_e	D_LACtexTGreverse	ACt2rpp	FE3texTGforward		FALSE	FALSE
H2OtexTGforward	EX_ac_e	PPC	GLCptspp	D_LACt2ppTGreverse		FALSE	TRUE				D_LACt2ppTGreverse	EX_for_e	ACt2rpp	FUMTGreverse	EX_h2o_e		TRUE	FALSE				TALATGreverse	DHAPT	ATPS4rppTGreverse	EX_lac__D_e	ACt2rpp	FBATGforward	FALSE	FALSE				H2OtppTGreverse	EX_for_e	D_LACtexTGreverse	ACt2rpp	FE3Ri		FALSE	FALSE
H2OtexTGforward	ACt2rpp	PPC	GLCptspp	D_LACt2ppTGreverse		FALSE	TRUE				FRD2	ATPS4rppTGreverse	NADH18pp	EX_ac_e	D_LACtexTGreverse		TRUE	FALSE				ICL	TKT1TGforward	EX_ac_e	EX_lac__D_e	PPC	ACALDTGreverse	FALSE	TRUE				H2OtppTGreverse	FE3abcpp	D_LACtexTGreverse	ACt2rpp	FORtppi		FALSE	FALSE
GLCt2pp	EX_for_e	D_LACtexTGreverse	ACtexTGreverse	TPITGforward		FALSE	FALSE				PGITGforward	PTArTGforward	ATPS4rppTGreverse	PPC	D_LACt2ppTGreverse		FALSE	FALSE				ADNK1	EX_for_e	D_LACtexTGreverse	ACt2rpp	PPC	ADPT	FALSE	TRUE				H2OtppTGreverse	D_LACtexTGreverse	ACt2rpp	FE3texTGforward	FORtppi		FALSE	FALSE
GLCt2pp	D_LACtexTGreverse	FORtexTGreverse	ACtexTGreverse	TPITGforward		FALSE	FALSE				EX_for_e	D_LACtexTGreverse	ACtexTGreverse	FE3texTGforward	H2OtexTGreverse		FALSE	FALSE				EX_for_e	D_LACtexTGreverse	ACt2rpp	PPC	ADPT	PUNP1TGreverse	FALSE	TRUE				H2OtppTGreverse	D_LACtexTGreverse	ACt2rpp	FE3Ri	FORtppi		FALSE	FALSE
GLCt2pp	D_LACtexTGreverse	ACtexTGreverse	FORtppi	TPITGforward		FALSE	FALSE				EX_for_e	D_LACtexTGreverse	FE3Ri	ACtexTGreverse	H2OtexTGreverse		FALSE	FALSE				NADH18pp	ACt2rpp	FORtexTGreverse	NADH17pp	D_LACt2ppTGreverse	TPITGforward	FALSE	FALSE				H2OtppTGreverse	FE3abcpp	EX_ac_e	D_LACt2ppTGreverse	FORtppi		FALSE	FALSE
GLCt2pp	ICL	D_LACtexTGreverse	ACtexTGreverse	TPITGforward		FALSE	FALSE				PGITGforward	PTArTGforward	ATPS4rppTGreverse	D_LACtexTGreverse	PPC		FALSE	FALSE				MGSA	PGITGforward	LDH_DTGreverse	ACt2rpp	PPC	FORtexTGreverse	FALSE	TRUE				D_LACt2ppTGreverse	H2OtppTGreverse	EX_ac_e	FE3texTGforward	FORtppi		FALSE	FALSE
GLCt2pp	MALS	D_LACtexTGreverse	ACtexTGreverse	TPITGforward		FALSE	FALSE				D_LACt2ppTGreverse	EX_for_e	FE3abcpp	EX_ac_e	EX_h2o_e		FALSE	FALSE				MGSA	PGITGforward	LDH_DTGreverse	ACt2rpp	PPC	FORtppi	FALSE	TRUE				H2OtppTGreverse	EX_ac_e	FE3Ri	D_LACt2ppTGreverse	FORtppi		FALSE	FALSE
GLCt2pp	D_LACtexTGreverse	H2OtppTGforward	ACtexTGreverse	TPITGforward		FALSE	FALSE				D_LACt2ppTGreverse	EX_for_e	EX_ac_e	EX_h2o_e	FE3texTGforward		FALSE	FALSE				ASPT	EX_ac_e	EX_lac__D_e	FORtexTGreverse	FUMTGreverse	ACALDTGreverse	FALSE	FALSE				D_LACtexTGreverse	FORtexTGreverse	ACtexTGreverse	FUMTGreverse	H2OtexTGreverse		TRUE	FALSE
H2OtexTGforward	GLCt2pp	D_LACtexTGreverse	ACtexTGreverse	TPITGforward		FALSE	FALSE				D_LACt2ppTGreverse	EX_for_e	EX_ac_e	FE3Ri	EX_h2o_e		FALSE	FALSE				ASPT	EX_ac_e	EX_lac__D_e	FUMTGreverse	ACALDTGreverse	PFL	FALSE	FALSE				H2OtppTGreverse	D_LACtexTGreverse	ACt2rpp	FADRx	FORtexTGreverse		FALSE	FALSE
GLCt2pp	D_LACtexTGreverse	ACtexTGreverse	EX_h2o_e	TPITGforward		FALSE	FALSE				D_LACt2ppTGreverse	ACt2rpp	FUMTGreverse	EX_h2o_e	FORtppi		TRUE	FALSE				ASPT	EX_for_e	EX_ac_e	EX_lac__D_e	FUMTGreverse	ACALDTGreverse	FALSE	FALSE				D_LACtexTGreverse	ACt2rpp	FADRx	FORtexTGreverse	H2OtexTGreverse		FALSE	FALSE
D_LACt2ppTGreverse	H2OtppTGforward	PPC	ACtexTGreverse	ACALDTGreverse		FALSE	FALSE				H2OtppTGreverse	ACt2rpp	FUMTGreverse	D_LACt2ppTGreverse	FORtppi		TRUE	FALSE				ASPT	EX_ac_e	EX_lac__D_e	FUMTGreverse	ACALDTGreverse	FORtppi	FALSE	FALSE				FE3abcpp	EX_ac_e	D_LACtexTGreverse	EX_h2o_e	FORtppi		FALSE	FALSE
D_LACt2ppTGreverse	ACt2rpp	H2OtppTGforward	PPC	ACALDTGreverse		FALSE	FALSE				ACt2rpp	FUMTGreverse	D_LACt2ppTGreverse	H2OtexTGreverse	FORtppi		TRUE	FALSE				H2OtexTGforward	D_LACtexTGreverse	ACt2rpp	PPC	ADPT	PUNP1TGreverse	FALSE	TRUE				EX_ac_e	D_LACtexTGreverse	EX_h2o_e	FE3texTGforward	FORtppi		FALSE	FALSE
HCYSMT	D_LACtexTGreverse	ACt2rpp	PPC	FORtexTGreverse		FALSE	TRUE				H2OtexTGforward	MGSA	TKT2TGreverse	LDH_DTGreverse	PPC		FALSE	FALSE				H2OtexTGforward	ADNK1	D_LACtexTGreverse	ACt2rpp	PPC	ADPT	FALSE	TRUE				EX_ac_e	D_LACtexTGreverse	FE3Ri	EX_h2o_e	FORtppi		FALSE	FALSE
EX_ac_e	LDH_DTGreverse	H2OtppTGforward	PPC	ACALDTGreverse		FALSE	FALSE				ATPS4rppTGreverse	LDH_DTGreverse	ACt2rpp	GLCptspp	EX_h2o_e		FALSE	FALSE				ADNK1	D_LACtexTGreverse	ACt2rpp	PPC	FORtexTGreverse	ADPT	FALSE	TRUE				EX_lac__D_e	PPC	ACKrTGreverse	PFL	TPITGforward		FALSE	FALSE
LDH_DTGreverse	H2OtppTGforward	PPC	ACtexTGreverse	ACALDTGreverse		FALSE	FALSE				H2OtppTGreverse	EX_ac_e	D_LACtexTGreverse	FADRx	FORtppi		FALSE	FALSE				D_LACtexTGreverse	ACt2rpp	PPC	FORtexTGreverse	ADPT	PUNP1TGreverse	FALSE	TRUE				EX_for_e	FE3abcpp	D_LACtexTGreverse	ACt2rpp	H2OtexTGreverse		FALSE	FALSE
LDH_DTGreverse	ACt2rpp	H2OtppTGforward	PPC	ACALDTGreverse		FALSE	FALSE				EX_ac_e	D_LACtexTGreverse	FADRx	H2OtexTGreverse	FORtppi		FALSE	FALSE				DHAPT	EX_ac_e	EX_lac__D_e	PPC	PYK	FORtppi	FALSE	TRUE				EX_for_e	D_LACtexTGreverse	ACt2rpp	FE3texTGforward	H2OtexTGreverse		FALSE	FALSE
PGITGforward	EX_for_e	D_LACtexTGreverse	ACt2rpp	PPC		FALSE	TRUE				EX_ac_e	D_LACtexTGreverse	FADRx	EX_h2o_e	FORtppi		FALSE	FALSE				D_LACtexTGreverse	ACt2rpp	FORtexTGreverse	FUMTGreverse	ACALDTGreverse	GLUDyTGreverse	FALSE	FALSE				EX_for_e	D_LACtexTGreverse	ACt2rpp	FE3Ri	H2OtexTGreverse		FALSE	FALSE
PGITGforward	EX_ac_e	D_LACtexTGreverse	PPC	EX_h2o_e		FALSE	TRUE				FRD2	ATPS4rppTGreverse	NADH18pp	ACt2rpp	D_LACt2ppTGreverse		TRUE	FALSE				ASPT	D_LACtexTGreverse	ACt2rpp	FORtexTGreverse	FUMTGreverse	ACALDTGreverse	FALSE	FALSE				H2OtppTGreverse	FE3abcpp	ACt2rpp	D_LACt2ppTGreverse	FORtppi		FALSE	FALSE
H2OtexTGforward	EX_lac__D_e	ACt2rpp	PPC	TPITGforward		FALSE	TRUE				MGSA	RPETGreverse	LDH_DTGreverse	PPC	FORtexTGreverse		FALSE	FALSE				ICL	G6PDH2rTGforward	EX_lac__D_e	ACt2rpp	PPC	ACALDTGreverse	FALSE	TRUE				H2OtppTGreverse	FE3texTGforward	ACt2rpp	D_LACt2ppTGreverse	FORtppi		FALSE	FALSE
H2OtexTGforward	ACt2rpp	PPC	D_LACt2ppTGreverse	TPITGforward		FALSE	TRUE				MGSA	LDH_DTGreverse	PPC	FORtexTGreverse	TKT1TGreverse		FALSE	FALSE				ICL	EX_lac__D_e	ACt2rpp	PPC	GND	ACALDTGreverse	FALSE	TRUE				H2OtppTGreverse	ACt2rpp	FE3Ri	D_LACt2ppTGreverse	FORtppi		FALSE	FALSE
H2OtexTGforward	D_LACtexTGreverse	ACt2rpp	PPC	TPITGforward		FALSE	TRUE				EX_for_e	D_LACtexTGreverse	ACtexTGreverse	EX_h2o_e	FE3texTGforward		FALSE	FALSE				ICL	RPETGforward	EX_lac__D_e	ACt2rpp	PPC	ACALDTGreverse	FALSE	TRUE				FE3abcpp	D_LACtexTGreverse	ACt2rpp	EX_h2o_e	FORtppi		FALSE	FALSE
H2OtexTGforward	PGITGforward	D_LACtexTGreverse	PPC	DRPA		FALSE	TRUE				EX_for_e	FE3abcpp	D_LACtexTGreverse	ACtexTGreverse	EX_h2o_e		FALSE	FALSE				ICL	TKT1TGforward	EX_lac__D_e	ACt2rpp	PPC	ACALDTGreverse	FALSE	TRUE				FE3texTGforward	D_LACtexTGreverse	ACt2rpp	EX_h2o_e	FORtppi		FALSE	FALSE
H2OtexTGforward	PPM2TGforward	PGITGforward	D_LACtexTGreverse	PPC		FALSE	TRUE				EX_for_e	D_LACtexTGreverse	FE3Ri	ACtexTGreverse	EX_h2o_e		FALSE	FALSE				ICL	EX_lac__D_e	ACt2rpp	PPC	ACALDTGreverse	TKT2TGforward	FALSE	TRUE				D_LACtexTGreverse	ACt2rpp	FE3Ri	EX_h2o_e	FORtppi		FALSE	FALSE
H2OtexTGforward	PGITGforward	D_LACtexTGreverse	ACt2rpp	PPC		FALSE	TRUE				EX_lac__D_e	ACt2rpp	FADRx	EX_h2o_e	FORtppi		FALSE	FALSE				FRD2	PGITGforward	ATPS4rppTGreverse	NADH18pp	D_LACtexTGreverse	ACt2rpp	FALSE	TRUE				FE3abcpp	D_LACtexTGreverse	FORtexTGreverse	ACtexTGreverse	H2OtexTGreverse		FALSE	FALSE
PGITGforward	EX_for_e	EX_lac__D_e	PPC	ACtexTGreverse		FALSE	TRUE				EX_for_e	FE3abcpp	EX_ac_e	D_LACtexTGreverse	EX_h2o_e		FALSE	FALSE				DHAPT	EX_lac__D_e	ACt2rpp	PPC	PYK	FORtppi	FALSE	TRUE				D_LACtexTGreverse	FORtexTGreverse	ACtexTGreverse	FE3texTGforward	H2OtexTGreverse		FALSE	FALSE
PGITGforward	EX_lac__D_e	PPC	FORtexTGreverse	ACtexTGreverse		FALSE	TRUE				EX_for_e	EX_ac_e	D_LACtexTGreverse	EX_h2o_e	FE3texTGforward		FALSE	FALSE				TALATGreverse	F6PATGforward	ATPS4rppTGreverse	LDH_DTGreverse	ACt2rpp	FBATGforward	FALSE	FALSE				D_LACtexTGreverse	FORtexTGreverse	FE3Ri	ACtexTGreverse	H2OtexTGreverse		FALSE	FALSE
PGITGforward	D_LACtexTGreverse	PPC	ACtexTGreverse	EX_h2o_e		FALSE	TRUE				EX_for_e	EX_ac_e	D_LACtexTGreverse	FE3Ri	EX_h2o_e		FALSE	FALSE				LDH_DTGreverse	ACt2rpp	FORtexTGreverse	FUMTGreverse	ACALDTGreverse	GLUDyTGreverse	FALSE	FALSE				FE3abcpp	D_LACtexTGreverse	ACt2rpp	H2OtexTGreverse	FORtppi		FALSE	FALSE
H2OtexTGforward	D_LACtexTGreverse	PPC	DRPA	ACALDTGreverse		FALSE	TRUE				XYLI2TGforward	PGITGforward	EX_for_e	EX_lac__D_e	PPC		FALSE	FALSE				ICL	HCYSMT	D_LACtexTGreverse	ACt2rpp	PPC	POR5TGreverse	FALSE	TRUE				D_LACtexTGreverse	ACt2rpp	FE3texTGforward	H2OtexTGreverse	FORtppi		FALSE	FALSE
D_LACtexTGreverse	PPC	DRPA	ACALDTGreverse	EX_h2o_e		FALSE	TRUE				FE3abcpp	EX_ac_e	D_LACt2ppTGreverse	H2OtexTGreverse	FORtppi		FALSE	FALSE				ICL	D_LACtexTGreverse	ACt2rpp	PPC	ACALDTGreverse	PGL	FALSE	TRUE				D_LACtexTGreverse	ACt2rpp	FE3Ri	H2OtexTGreverse	FORtppi		FALSE	FALSE
H2OtexTGforward	PPC	DRPA	GLCptspp	D_LACt2ppTGreverse		FALSE	TRUE				D_LACt2ppTGreverse	EX_ac_e	FE3texTGforward	H2OtexTGreverse	FORtppi		FALSE	FALSE				LDH_DTGreverse	ACt2rpp	FUMTGreverse	ACALDTGreverse	GLUDyTGreverse	PFL	FALSE	FALSE				MGSA	LDH_DTGreverse	ACt2rpp	PPC	FORtppi		TRUE	FALSE
H2OtexTGforward	PPM2TGforward	PPC	GLCptspp	D_LACt2ppTGreverse		FALSE	TRUE				EX_ac_e	FE3Ri	D_LACt2ppTGreverse	H2OtexTGreverse	FORtppi		FALSE	FALSE				ASPT	LDH_DTGreverse	ACt2rpp	FUMTGreverse	ACALDTGreverse	PFL	FALSE	FALSE				H2OtppTGreverse	ACtexTGreverse	GLCptspp	D_LACt2ppTGreverse	FORtppi		FALSE	FALSE
HCYSMT	EX_ac_e	EX_lac__D_e	PPC	FORtppi		FALSE	TRUE				D_LACt2ppTGreverse	FE3abcpp	EX_ac_e	FORtexTGreverse	EX_h2o_e		FALSE	FALSE				LDH_DTGreverse	ACt2rpp	FUMTGreverse	ACALDTGreverse	GLUDyTGreverse	FORtppi	FALSE	FALSE				D_LACt2ppTGreverse	ACtexTGreverse	GLCptspp	EX_h2o_e	FORtppi		FALSE	FALSE
PGITGforward	D_LACtexTGreverse	PPC	DRPA	EX_h2o_e		FALSE	TRUE				D_LACt2ppTGreverse	EX_ac_e	FORtexTGreverse	EX_h2o_e	FE3texTGforward		FALSE	FALSE				ASPT	LDH_DTGreverse	ACt2rpp	FUMTGreverse	ACALDTGreverse	FORtppi	FALSE	FALSE				HEX7	PGITGforward	EX_lac__D_e	PPC	PFL		FALSE	FALSE
PPM2TGforward	PGITGforward	D_LACtexTGreverse	PPC	EX_h2o_e		FALSE	TRUE				D_LACt2ppTGreverse	EX_ac_e	FORtexTGreverse	FE3Ri	EX_h2o_e		FALSE	FALSE				EX_for_e	LDH_DTGreverse	ACt2rpp	FUMTGreverse	ACALDTGreverse	GLUDyTGreverse	FALSE	FALSE				D_LACt2ppTGreverse	FE3texTGforward	EX_for_e	ACt2rpp	EX_h2o_e		FALSE	FALSE
PGITGforward	D_LACtexTGreverse	ACt2rpp	PPC	EX_h2o_e		FALSE	TRUE				EX_ac_e	EX_lac__D_e	FUMTGreverse	EX_h2o_e	FORtppi		TRUE	FALSE				ASPT	EX_for_e	LDH_DTGreverse	ACt2rpp	FUMTGreverse	ACALDTGreverse	FALSE	FALSE				D_LACt2ppTGreverse	EX_for_e	ACt2rpp	FE3Ri	EX_h2o_e		FALSE	FALSE
H2OtexTGforward	PPM2TGforward	D_LACtexTGreverse	PPC	ACALDTGreverse		FALSE	TRUE				EX_ac_e	D_LACtexTGreverse	FORtexTGreverse	FUMTGreverse	H2OtexTGreverse		TRUE	FALSE				ADNK1	D_LACtexTGreverse	ACt2rpp	PPC	ADPT	FORtppi	FALSE	TRUE				H2OtppTGreverse	D_LACtexTGreverse	FORtexTGreverse	ACtexTGreverse	FUMTGreverse		TRUE	FALSE
PPM2TGforward	D_LACtexTGreverse	PPC	ACALDTGreverse	EX_h2o_e		FALSE	TRUE				FE3abcpp	FORtexTGreverse	ACtexTGreverse	D_LACt2ppTGreverse	H2OtexTGreverse		FALSE	FALSE				ICL	HCYSMT	FLDR2	D_LACtexTGreverse	ACt2rpp	PPC	FALSE	TRUE				H2OtppTGreverse	FE3abcpp	D_LACtexTGreverse	FORtexTGreverse	ACtexTGreverse		FALSE	FALSE
H2OtexTGforward	D_LACt2ppTGreverse	PPC	DRPA	ACALDTGreverse		FALSE	TRUE				D_LACt2ppTGreverse	FORtexTGreverse	ACtexTGreverse	FE3texTGforward	H2OtexTGreverse		FALSE	FALSE				D_LACtexTGreverse	ACt2rpp	PPC	ADPT	FORtppi	PUNP1TGreverse	FALSE	TRUE				H2OtppTGreverse	D_LACtexTGreverse	FORtexTGreverse	ACtexTGreverse	FE3texTGforward		FALSE	FALSE
HCYSMT	PPM2TGforward	EX_lac__D_e	PPC	FORtppi		FALSE	TRUE				FORtexTGreverse	FE3Ri	ACtexTGreverse	D_LACt2ppTGreverse	H2OtexTGreverse		FALSE	FALSE				D_LACt2ppTGreverse	ICL	ACt2rpp	PPC	ACALDTGreverse	PGL	FALSE	TRUE				H2OtppTGreverse	D_LACtexTGreverse	FORtexTGreverse	FE3Ri	ACtexTGreverse		FALSE	FALSE
HCYSMT	EX_lac__D_e	ACt2rpp	PPC	FORtppi		FALSE	TRUE				FE3abcpp	ACtexTGreverse	D_LACt2ppTGreverse	H2OtexTGreverse	FORtppi		FALSE	FALSE				ASPT	LDH_DTGreverse	ACt2rpp	FORtexTGreverse	FUMTGreverse	ACALDTGreverse	FALSE	FALSE				MGSA	ATPS4rppTGreverse	LDH_DTGreverse	ACt2rpp	PPC		TRUE	FALSE
HCYSMT	EX_lac__D_e	PPC	FORtexTGreverse	DRPA		FALSE	TRUE				D_LACt2ppTGreverse	ACtexTGreverse	FE3texTGforward	H2OtexTGreverse	FORtppi		FALSE	FALSE				ASPT	D_LACtexTGreverse	ACt2rpp	FUMTGreverse	ACALDTGreverse	FORtppi	FALSE	FALSE				H2OtppTGreverse	FE3abcpp	ACt2rpp	FORtexTGreverse	D_LACt2ppTGreverse		FALSE	FALSE
HCYSMT	PPM2TGforward	EX_lac__D_e	PPC	FORtexTGreverse		FALSE	TRUE				FE3Ri	ACtexTGreverse	D_LACt2ppTGreverse	H2OtexTGreverse	FORtppi		FALSE	FALSE				D_LACtexTGreverse	ACt2rpp	FUMTGreverse	ACALDTGreverse	GLUDyTGreverse	FORtppi	FALSE	FALSE				H2OtppTGreverse	FE3texTGforward	ACt2rpp	FORtexTGreverse	D_LACt2ppTGreverse		FALSE	FALSE
PPKTGreverse	EX_lac__D_e	PPC	FORtexTGreverse	DRPA		FALSE	TRUE				GLCt2pp	MALS	EX_lac__D_e	ACt2rpp	TPITGforward		FALSE	FALSE				D_LACt2ppTGreverse	ACt2rpp	FORtexTGreverse	FUMTGreverse	ACALDTGreverse	GLUDyTGreverse	FALSE	FALSE				H2OtppTGreverse	ACt2rpp	FORtexTGreverse	FE3Ri	D_LACt2ppTGreverse		FALSE	FALSE
PPKTGreverse	EX_for_e	EX_ac_e	EX_lac__D_e	PPC		FALSE	TRUE				H2OtppTGreverse	FE3abcpp	EX_ac_e	FORtexTGreverse	D_LACt2ppTGreverse		FALSE	FALSE				D_LACt2ppTGreverse	ACt2rpp	FUMTGreverse	ACALDTGreverse	GLUDyTGreverse	PFL	FALSE	FALSE				H2OtexTGforward	MGSA	LDH_DTGreverse	ACt2rpp	PPC		TRUE	FALSE
H2OtexTGforward	PGITGforward	EX_lac__D_e	PPC	ACtexTGreverse		FALSE	TRUE				D_LACt2ppTGreverse	H2OtppTGreverse	EX_ac_e	FORtexTGreverse	FE3texTGforward		FALSE	FALSE				D_LACt2ppTGreverse	ACt2rpp	FUMTGreverse	ACALDTGreverse	GLUDyTGreverse	FORtppi	FALSE	FALSE				FE3abcpp	ACt2rpp	D_LACt2ppTGreverse	H2OtexTGreverse	FORtppi		FALSE	FALSE
PGITGforward	EX_lac__D_e	PPC	ACtexTGreverse	EX_h2o_e		FALSE	TRUE				H2OtppTGreverse	EX_ac_e	FORtexTGreverse	FE3Ri	D_LACt2ppTGreverse		FALSE	FALSE				D_LACt2ppTGreverse	EX_for_e	ACt2rpp	FUMTGreverse	ACALDTGreverse	GLUDyTGreverse	FALSE	FALSE				FE3texTGforward	ACt2rpp	D_LACt2ppTGreverse	H2OtexTGreverse	FORtppi		FALSE	FALSE
EX_lac__D_e	H2OtppTGforward	PPC	ACKrTGreverse	TPITGforward		FALSE	FALSE				H2OtppTGreverse	EX_lac__D_e	ACt2rpp	FADRx	FORtppi		FALSE	FALSE				EX_ac_e	EX_lac__D_e	FORtexTGreverse	FUMTGreverse	ACALDTGreverse	GLUDyTGreverse	FALSE	FALSE				ACt2rpp	FE3Ri	D_LACt2ppTGreverse	H2OtexTGreverse	FORtppi		FALSE	FALSE
H2OtppTGforward	PPC	ACKrTGreverse	D_LACt2ppTGreverse	TPITGforward		FALSE	FALSE				EX_lac__D_e	ACt2rpp	FADRx	H2OtexTGreverse	FORtppi		FALSE	FALSE				EX_lac__D_e	ACt2rpp	FORtexTGreverse	FUMTGreverse	ACALDTGreverse	GLUDyTGreverse	FALSE	FALSE				D_LACtexTGreverse	ACt2rpp	FADRx	FORtexTGreverse	EX_h2o_e		FALSE	FALSE
D_LACtexTGreverse	H2OtppTGforward	PPC	ACKrTGreverse	TPITGforward		FALSE	FALSE				H2OtppTGreverse	D_LACtexTGreverse	ACt2rpp	FORtexTGreverse	FUMTGreverse		TRUE	FALSE				H2OtexTGforward	D_LACtexTGreverse	ACt2rpp	PPMTGreverse	PPC	ADPT	FALSE	TRUE				MGSA	PPM2TGforward	LDH_DTGreverse	PPC	FORtppi		TRUE	FALSE
PPM2TGforward	PPKTGreverse	EX_lac__D_e	PPC	FORtexTGreverse		FALSE	TRUE				D_LACtexTGreverse	ACt2rpp	FORtexTGreverse	FUMTGreverse	H2OtexTGreverse		TRUE	FALSE				ASPT	EX_for_e	D_LACtexTGreverse	ACt2rpp	FUMTGreverse	ACALDTGreverse	FALSE	FALSE				XYLI2TGforward	PGITGforward	LDH_DTGreverse	PPC	FORtppi		FALSE	FALSE
PPKTGreverse	EX_lac__D_e	ACt2rpp	PPC	FORtppi		FALSE	TRUE				D_LACtexTGreverse	ACt2rpp	FORtexTGreverse	FUMTGreverse	EX_h2o_e		TRUE	FALSE				FRD2	TALATGreverse	ATPS4rppTGreverse	NADH18pp	ACt2rpp	D_LACt2ppTGreverse	FALSE	TRUE				HEX7	PGITGforward	EX_for_e	D_LACtexTGreverse	PPC		FALSE	FALSE
ICL	D_LACtexTGreverse	PPC	ACtexTGreverse	TPITGforward		FALSE	TRUE				H2OtppTGreverse	EX_for_e	FE3abcpp	ACt2rpp	D_LACt2ppTGreverse		FALSE	FALSE				FRD2	PPKTGreverse	ATPS4rppTGreverse	NADH18pp	ACt2rpp	D_LACt2ppTGreverse	FALSE	TRUE				ATPS4rppTGreverse	PPC	ACKrTGreverse	D_LACt2ppTGreverse	TPITGforward		FALSE	TRUE
H2OtexTGforward	D_LACtexTGreverse	PPC	ACtexTGreverse	TPITGforward		FALSE	TRUE				H2OtppTGreverse	FE3texTGforward	EX_for_e	ACt2rpp	D_LACt2ppTGreverse		FALSE	FALSE				FRD2	HCYSMT	ATPS4rppTGreverse	NADH18pp	ACt2rpp	D_LACt2ppTGreverse	FALSE	TRUE				D_LACt2ppTGreverse	EX_ac_e	EX_h2o_e	FE3texTGforward	FORtppi		FALSE	FALSE
D_LACtexTGreverse	H2OtppTGforward	PPC	ACtexTGreverse	TPITGforward		FALSE	FALSE				H2OtppTGreverse	EX_for_e	ACt2rpp	FE3Ri	D_LACt2ppTGreverse		FALSE	FALSE				RPETGreverse	FRD2	ATPS4rppTGreverse	NADH18pp	ACt2rpp	D_LACt2ppTGreverse	FALSE	TRUE				D_LACt2ppTGreverse	FE3abcpp	EX_ac_e	EX_h2o_e	FORtppi		FALSE	FALSE
H2OtexTGforward	EX_lac__D_e	PPC	DRPA	TPITGforward		FALSE	TRUE				FE3abcpp	EX_ac_e	EX_lac__D_e	EX_h2o_e	FORtppi		FALSE	FALSE				FRD2	ATPS4rppTGreverse	NADH18pp	ACt2rpp	TKT1TGreverse	D_LACt2ppTGreverse	FALSE	TRUE				D_LACt2ppTGreverse	EX_ac_e	FE3Ri	EX_h2o_e	FORtppi		FALSE	FALSE
D_LACt2ppTGreverse	PPC	DRPA	ACALDTGreverse	EX_h2o_e		FALSE	TRUE				EX_ac_e	EX_lac__D_e	EX_h2o_e	FE3texTGforward	FORtppi		FALSE	FALSE				FRD2	TKT2TGreverse	ATPS4rppTGreverse	NADH18pp	ACt2rpp	D_LACt2ppTGreverse	FALSE	TRUE				PTArTGforward	EX_lac__D_e	PPC	PFL	TPITGforward		FALSE	FALSE
H2OtexTGforward	PPM2TGforward	EX_lac__D_e	PPC	TPITGforward		FALSE	TRUE				EX_ac_e	EX_lac__D_e	FE3Ri	EX_h2o_e	FORtppi		FALSE	FALSE				H2OtppTGreverse	PPKTGreverse	ACt2rpp	FORtexTGreverse	FUMTGreverse	D_LACt2ppTGreverse	FALSE	TRUE				H2OtppTGreverse	ATPS4rppTGreverse	ACKrTGreverse	D_LACt2ppTGreverse	TPITGforward		FALSE	TRUE
D_LACt2ppTGreverse	PGITGforward	PPC	DRPA	EX_h2o_e		FALSE	TRUE				H2OtppTGreverse	FE3abcpp	EX_lac__D_e	FORtexTGreverse	ACtexTGreverse		FALSE	FALSE				H2OtppTGreverse	PFK	TALATGreverse	D_LACtexTGreverse	ACt2rpp	FORtexTGreverse	FALSE	FALSE				ATPS4rppTGreverse	ACKrTGreverse	D_LACt2ppTGreverse	H2OtexTGreverse	TPITGforward		FALSE	TRUE
D_LACt2ppTGreverse	PPM2TGforward	PGITGforward	PPC	EX_h2o_e		FALSE	TRUE				H2OtppTGreverse	EX_lac__D_e	FORtexTGreverse	ACtexTGreverse	FE3texTGforward		FALSE	FALSE				PPKTGreverse	D_LACtexTGreverse	ACt2rpp	FUMTGreverse	H2OtexTGreverse	FORtppi	FALSE	TRUE				FRD2	ATPS4rppTGreverse	NADH18pp	EX_lac__D_e	ACt2rpp		TRUE	FALSE
D_LACt2ppTGreverse	PGITGforward	ACt2rpp	PPC	EX_h2o_e		FALSE	TRUE				H2OtppTGreverse	EX_lac__D_e	FORtexTGreverse	FE3Ri	ACtexTGreverse		FALSE	FALSE				HCYSMT	D_LACtexTGreverse	ACt2rpp	FUMTGreverse	H2OtexTGreverse	FORtppi	FALSE	TRUE				MGSA	ATPS4rppTGreverse	LDH_DTGreverse	PPC	ACtexTGreverse		TRUE	FALSE
GLCt2pp	EX_ac_e	EX_lac__D_e	PFL	TPITGforward		FALSE	FALSE				FE3abcpp	EX_ac_e	D_LACtexTGreverse	FORtexTGreverse	H2OtexTGreverse		FALSE	FALSE				H2OtppTGreverse	HCYSMT	ACt2rpp	FORtexTGreverse	FUMTGreverse	D_LACt2ppTGreverse	FALSE	TRUE				MGSA	EX_for_e	LDH_DTGreverse	PPC	ACtexTGreverse		TRUE	FALSE
GLCt2pp	EX_ac_e	PFL	D_LACt2ppTGreverse	TPITGforward		FALSE	FALSE				EX_ac_e	D_LACtexTGreverse	FORtexTGreverse	FE3texTGforward	H2OtexTGreverse		FALSE	FALSE				H2OtppTGreverse	PPKTGreverse	D_LACtexTGreverse	ACt2rpp	FUMTGreverse	FORtppi	FALSE	TRUE				FE3abcpp	EX_lac__D_e	ACt2rpp	EX_h2o_e	FORtppi		FALSE	FALSE
GLCt2pp	EX_ac_e	D_LACtexTGreverse	PFL	TPITGforward		FALSE	FALSE				EX_ac_e	D_LACtexTGreverse	FORtexTGreverse	FE3Ri	H2OtexTGreverse		FALSE	FALSE				ASPT	D_LACtexTGreverse	ACt2rpp	FUMTGreverse	ACALDTGreverse	PFL	FALSE	FALSE				FE3texTGforward	EX_lac__D_e	ACt2rpp	EX_h2o_e	FORtppi		FALSE	FALSE
PGITGforward	EX_ac_e	EX_lac__D_e	PPC	PFL		FALSE	TRUE				MGSA	TALATGreverse	LDH_DTGreverse	PPC	FORtexTGreverse		FALSE	FALSE				D_LACt2ppTGreverse	ASPT	ACt2rpp	FORtexTGreverse	FUMTGreverse	ACALDTGreverse	FALSE	FALSE				EX_lac__D_e	ACt2rpp	FE3Ri	EX_h2o_e	FORtppi		FALSE	FALSE
PGITGforward	EX_lac__D_e	PPC	DRPA	PFL		FALSE	TRUE				XYLI2TGforward	PGITGforward	EX_for_e	D_LACtexTGreverse	PPC		FALSE	FALSE				PPKTGreverse	ACt2rpp	FORtexTGreverse	FUMTGreverse	D_LACt2ppTGreverse	H2OtexTGreverse	FALSE	TRUE				EX_lac__D_e	ACt2rpp	FUMTGreverse	EX_h2o_e	FORtppi		TRUE	FALSE
PPKTGreverse	EX_for_e	EX_lac__D_e	PPC	DRPA		FALSE	TRUE				H2OtexTGforward	MGSA	LDH_DTGreverse	PPC	ACtexTGreverse		TRUE	FALSE				HCYSMT	ACt2rpp	FORtexTGreverse	FUMTGreverse	D_LACt2ppTGreverse	H2OtexTGreverse	FALSE	TRUE				EX_for_e	FE3abcpp	EX_lac__D_e	ACtexTGreverse	H2OtexTGreverse		FALSE	FALSE
PPM2TGforward	PGITGforward	EX_lac__D_e	PPC	PFL		FALSE	TRUE				EX_for_e	FE3abcpp	EX_ac_e	D_LACt2ppTGreverse	H2OtexTGreverse		FALSE	FALSE				H2OtppTGreverse	HCYSMT	D_LACtexTGreverse	ACt2rpp	FUMTGreverse	FORtppi	FALSE	TRUE				EX_for_e	EX_lac__D_e	ACtexTGreverse	FE3texTGforward	H2OtexTGreverse		FALSE	FALSE
D_LACt2ppTGreverse	PPC	DRPA	EX_h2o_e	TPITGforward		FALSE	TRUE				D_LACt2ppTGreverse	EX_for_e	EX_ac_e	FE3texTGforward	H2OtexTGreverse		FALSE	FALSE				DHAPT	ACt2rpp	PPC	FORtexTGreverse	PYK	D_LACt2ppTGreverse	FALSE	TRUE				EX_for_e	EX_lac__D_e	FE3Ri	ACtexTGreverse	H2OtexTGreverse		FALSE	FALSE
PPM2TGforward	PPKTGreverse	EX_for_e	EX_lac__D_e	PPC		FALSE	TRUE				EX_for_e	EX_ac_e	FE3Ri	D_LACt2ppTGreverse	H2OtexTGreverse		FALSE	FALSE				DHAPT	ACt2rpp	PPC	PYK	D_LACt2ppTGreverse	FORtppi	FALSE	TRUE				EX_for_e	EX_lac__D_e	FE3Ri	ACtexTGreverse	EX_h2o_e		FALSE	FALSE
EX_ac_e	LDH_DTGreverse	PPC	ACALDTGreverse	EX_h2o_e		FALSE	FALSE				H2OtppTGreverse	FE3abcpp	EX_lac__D_e	ACtexTGreverse	FORtppi		FALSE	FALSE				DHAPT	ACt2rpp	PPC	PYK	D_LACt2ppTGreverse	PFL	FALSE	TRUE				EX_for_e	FE3abcpp	EX_lac__D_e	ACtexTGreverse	EX_h2o_e		FALSE	FALSE
LDH_DTGreverse	PPC	ACtexTGreverse	ACALDTGreverse	EX_h2o_e		FALSE	FALSE				H2OtppTGreverse	EX_lac__D_e	ACtexTGreverse	FE3texTGforward	FORtppi		FALSE	FALSE				DHAPT	EX_for_e	ACt2rpp	PPC	PYK	D_LACt2ppTGreverse	FALSE	TRUE				H2OtppTGreverse	ACt2rpp	FORtexTGreverse	FUMTGreverse	D_LACt2ppTGreverse		TRUE	FALSE
GLCt2pp	EX_lac__D_e	ACt2rpp	PFL	TPITGforward		FALSE	FALSE				H2OtppTGreverse	EX_ac_e	D_LACtexTGreverse	FADRx	FORtexTGreverse		FALSE	FALSE				H2OtexTGforward	DHAPT	ACt2rpp	PPC	PYK	D_LACt2ppTGreverse	FALSE	TRUE				ACt2rpp	FORtexTGreverse	FUMTGreverse	D_LACt2ppTGreverse	H2OtexTGreverse		TRUE	FALSE
GLCt2pp	ACt2rpp	PFL	D_LACt2ppTGreverse	TPITGforward		FALSE	FALSE				EX_ac_e	D_LACtexTGreverse	FADRx	FORtexTGreverse	H2OtexTGreverse		FALSE	FALSE				D_LACt2ppTGreverse	DHAPT	ACt2rpp	PPC	PYK	EX_h2o_e	FALSE	TRUE				EX_for_e	FE3abcpp	EX_ac_e	EX_lac__D_e	H2OtexTGreverse		FALSE	FALSE
GLCt2pp	D_LACtexTGreverse	ACt2rpp	PFL	TPITGforward		FALSE	FALSE				EX_ac_e	D_LACtexTGreverse	FADRx	FORtexTGreverse	EX_h2o_e		FALSE	FALSE				ICL	DHAPT	ACt2rpp	PPC	PYK	D_LACt2ppTGreverse	FALSE	TRUE				EX_for_e	EX_ac_e	EX_lac__D_e	FE3texTGforward	H2OtexTGreverse		FALSE	FALSE
GLCt2pp	EX_lac__D_e	ACKrTGreverse	PFL	TPITGforward		FALSE	FALSE				H2OtppTGreverse	EX_lac__D_e	FE3Ri	ACtexTGreverse	FORtppi		FALSE	FALSE				H2OtppTGreverse	PPKTGreverse	EX_for_e	D_LACtexTGreverse	ACt2rpp	FUMTGreverse	FALSE	TRUE				EX_for_e	EX_ac_e	EX_lac__D_e	FE3Ri	H2OtexTGreverse		FALSE	FALSE
GLCt2pp	ACKrTGreverse	PFL	D_LACt2ppTGreverse	TPITGforward		FALSE	FALSE				EX_for_e	FE3abcpp	ACt2rpp	D_LACt2ppTGreverse	H2OtexTGreverse		FALSE	FALSE				D_LACtexTGreverse	ACt2rpp	FUMTGreverse	ACALDTGreverse	GLUDyTGreverse	PFL	FALSE	FALSE				EX_for_e	EX_lac__D_e	ACtexTGreverse	EX_h2o_e	FE3texTGforward		FALSE	FALSE
GLCt2pp	D_LACtexTGreverse	ACKrTGreverse	PFL	TPITGforward		FALSE	FALSE				FE3texTGforward	EX_for_e	ACt2rpp	D_LACt2ppTGreverse	H2OtexTGreverse		FALSE	FALSE				H2OtppTGreverse	PPKTGreverse	D_LACtexTGreverse	ACt2rpp	FORtexTGreverse	FUMTGreverse	FALSE	TRUE				PGITGforward	HEX7	LDH_DTGreverse	PPC	FORtppi		FALSE	FALSE
H2OtexTGforward	EX_ac_e	LDH_DTGreverse	PPC	ACALDTGreverse		FALSE	FALSE				EX_for_e	ACt2rpp	FE3Ri	D_LACt2ppTGreverse	H2OtexTGreverse		FALSE	FALSE				PPKTGreverse	D_LACtexTGreverse	ACt2rpp	FORtexTGreverse	FUMTGreverse	H2OtexTGreverse	FALSE	TRUE				EX_lac__D_e	ACt2rpp	FUMTGreverse	H2OtexTGreverse	FORtppi		TRUE	FALSE
H2OtexTGforward	LDH_DTGreverse	PPC	ACtexTGreverse	ACALDTGreverse		FALSE	FALSE				D_LACtexTGreverse	ACtexTGreverse	FUMTGreverse	EX_h2o_e	FORtppi		TRUE	FALSE				HCYSMT	D_LACtexTGreverse	ACt2rpp	FORtexTGreverse	FUMTGreverse	H2OtexTGreverse	FALSE	TRUE				EX_for_e	EX_ac_e	EX_lac__D_e	EX_h2o_e	FE3texTGforward		FALSE	FALSE
H2OtexTGforward	PPM2TGforward	LDH_DTGreverse	PPC	ACALDTGreverse		FALSE	FALSE				D_LACtexTGreverse	ACt2rpp	FUMTGreverse	EX_h2o_e	FORtppi		TRUE	FALSE				H2OtppTGreverse	PFK	TALATGreverse	D_LACtexTGreverse	ACt2rpp	FORtppi	FALSE	FALSE				EX_for_e	EX_ac_e	EX_lac__D_e	FE3Ri	EX_h2o_e		FALSE	FALSE
H2OtexTGforward	TKT2TGreverse	LDH_DTGreverse	PPC	ACALDTGreverse		FALSE	FALSE				H2OtppTGreverse	FE3abcpp	EX_ac_e	D_LACtexTGreverse	FORtppi		FALSE	FALSE				H2OtppTGreverse	TALATGreverse	D_LACtexTGreverse	ACt2rpp	FBATGforward	FORtppi	FALSE	FALSE				PGITGforward	EX_ac_e	D_LACt2ppTGreverse	H2OtexTGreverse	FORtppi		FALSE	FALSE
H2OtexTGforward	LDH_DTGreverse	ACt2rpp	PPC	ACALDTGreverse		FALSE	FALSE				H2OtppTGreverse	EX_ac_e	D_LACtexTGreverse	FE3texTGforward	FORtppi		FALSE	FALSE				PPKTGreverse	EX_for_e	D_LACtexTGreverse	ACt2rpp	FUMTGreverse	H2OtexTGreverse	FALSE	TRUE				H2OtppTGreverse	PGITGforward	EX_ac_e	D_LACt2ppTGreverse	FORtppi		FALSE	FALSE
H2OtexTGforward	RPETGreverse	LDH_DTGreverse	PPC	ACALDTGreverse		FALSE	FALSE				H2OtppTGreverse	EX_ac_e	D_LACtexTGreverse	FE3Ri	FORtppi		FALSE	FALSE				HCYSMT	EX_for_e	D_LACtexTGreverse	ACt2rpp	FUMTGreverse	H2OtexTGreverse	FALSE	TRUE				D_LACt2ppTGreverse	PGITGforward	EX_ac_e	EX_h2o_e	FORtppi		FALSE	FALSE
H2OtexTGforward	LDH_DTGreverse	PPC	TKT1TGreverse	ACALDTGreverse		FALSE	FALSE				H2OtexTGforward	HEX7	PGITGforward	LDH_DTGreverse	PPC		FALSE	FALSE				H2OtppTGreverse	TALATGreverse	D_LACtexTGreverse	ACt2rpp	FBATGforward	FORtexTGreverse	FALSE	FALSE				PTArTGforward	EX_for_e	D_LACtexTGreverse	PPC	TPITGforward		FALSE	FALSE
H2OtexTGforward	D_LACt2ppTGreverse	EX_ac_e	PPC	ACALDTGreverse		FALSE	TRUE				D_LACt2ppTGreverse	FE3abcpp	FORtexTGreverse	ACtexTGreverse	EX_h2o_e		FALSE	FALSE				PPKTGreverse	ACt2rpp	FUMTGreverse	D_LACt2ppTGreverse	H2OtexTGreverse	FORtppi	FALSE	TRUE				H2OtppTGreverse	EX_lac__D_e	ACt2rpp	FUMTGreverse	FORtppi		TRUE	FALSE
D_LACt2ppTGreverse	EX_ac_e	PPC	ACALDTGreverse	EX_h2o_e		FALSE	TRUE				D_LACt2ppTGreverse	FORtexTGreverse	ACtexTGreverse	EX_h2o_e	FE3texTGforward		FALSE	FALSE				HCYSMT	ACt2rpp	FUMTGreverse	D_LACt2ppTGreverse	H2OtexTGreverse	FORtppi	FALSE	TRUE				EX_lac__D_e	ACt2rpp	FADRx	FORtexTGreverse	EX_h2o_e		FALSE	FALSE
H2OtexTGforward	PPC	DRPA	D_LACt2ppTGreverse	TPITGforward		FALSE	TRUE				D_LACt2ppTGreverse	FORtexTGreverse	FE3Ri	ACtexTGreverse	EX_h2o_e		FALSE	FALSE				H2OtppTGreverse	PFK	TALATGreverse	EX_for_e	D_LACtexTGreverse	ACt2rpp	FALSE	FALSE				H2OtppTGreverse	EX_lac__D_e	ACt2rpp	FADRx	FORtexTGreverse		FALSE	FALSE
H2OtexTGforward	PPM2TGforward	PPC	D_LACt2ppTGreverse	TPITGforward		FALSE	TRUE				H2OtppTGreverse	EX_for_e	FE3abcpp	D_LACtexTGreverse	ACtexTGreverse		FALSE	FALSE				H2OtppTGreverse	TALATGreverse	EX_for_e	D_LACtexTGreverse	ACt2rpp	FBATGforward	FALSE	FALSE				EX_lac__D_e	ACt2rpp	FADRx	FORtexTGreverse	H2OtexTGreverse		FALSE	FALSE
D_LACt2ppTGreverse	PPM2TGforward	PPC	EX_h2o_e	TPITGforward		FALSE	TRUE				H2OtppTGreverse	EX_for_e	D_LACtexTGreverse	ACtexTGreverse	FE3texTGforward		FALSE	FALSE				H2OtppTGreverse	PPKTGreverse	EX_for_e	ACt2rpp	FUMTGreverse	D_LACt2ppTGreverse	FALSE	TRUE				MGSA	EX_for_e	LDH_DTGreverse	PPC	DRPA		TRUE	FALSE
EX_lac__D_e	PPC	DRPA	EX_h2o_e	TPITGforward		FALSE	TRUE				H2OtppTGreverse	EX_for_e	D_LACtexTGreverse	FE3Ri	ACtexTGreverse		FALSE	FALSE				H2OtppTGreverse	HCYSMT	EX_for_e	ACt2rpp	FUMTGreverse	D_LACt2ppTGreverse	FALSE	TRUE				D_LACtexTGreverse	FORtexTGreverse	ACtexTGreverse	FUMTGreverse	EX_h2o_e		TRUE	FALSE
PPM2TGforward	EX_lac__D_e	PPC	EX_h2o_e	TPITGforward		FALSE	TRUE				D_LACt2ppTGreverse	FE3abcpp	ACtexTGreverse	EX_h2o_e	FORtppi		FALSE	FALSE				FRD2	PGITGforward	ATPS4rppTGreverse	NADH18pp	ACt2rpp	D_LACt2ppTGreverse	FALSE	TRUE				XYLI2TGforward	PGITGforward	EX_lac__D_e	PPC	PFL		FALSE	FALSE
D_LACtexTGreverse	PPC	DRPA	EX_h2o_e	TPITGforward		FALSE	TRUE				D_LACt2ppTGreverse	ACtexTGreverse	EX_h2o_e	FE3texTGforward	FORtppi		FALSE	FALSE				FRD2	PPKTGreverse	ATPS4rppTGreverse	NADH18pp	D_LACtexTGreverse	ACt2rpp	FALSE	TRUE				D_LACt2ppTGreverse	FE3abcpp	ACt2rpp	FORtexTGreverse	EX_h2o_e		FALSE	FALSE
PPM2TGforward	D_LACtexTGreverse	PPC	EX_h2o_e	TPITGforward		FALSE	TRUE				D_LACt2ppTGreverse	FE3Ri	ACtexTGreverse	EX_h2o_e	FORtppi		FALSE	FALSE				FRD2	HCYSMT	ATPS4rppTGreverse	NADH18pp	D_LACtexTGreverse	ACt2rpp	FALSE	TRUE				D_LACt2ppTGreverse	FE3texTGforward	ACt2rpp	FORtexTGreverse	EX_h2o_e		FALSE	FALSE
H2OtexTGforward	D_LACtexTGreverse	PPC	DRPA	TPITGforward		FALSE	TRUE				H2OtppTGreverse	FE3abcpp	ACtexTGreverse	D_LACt2ppTGreverse	FORtppi		FALSE	FALSE				RPETGreverse	FRD2	ATPS4rppTGreverse	NADH18pp	D_LACtexTGreverse	ACt2rpp	FALSE	TRUE				D_LACt2ppTGreverse	ACt2rpp	FORtexTGreverse	FE3Ri	EX_h2o_e		FALSE	FALSE
H2OtexTGforward	PPM2TGforward	D_LACtexTGreverse	PPC	TPITGforward		FALSE	TRUE				D_LACt2ppTGreverse	H2OtppTGreverse	ACtexTGreverse	FE3texTGforward	FORtppi		FALSE	FALSE				FRD2	ATPS4rppTGreverse	NADH18pp	D_LACtexTGreverse	ACt2rpp	TKT1TGreverse	FALSE	TRUE				EX_for_e	FE3abcpp	ACtexTGreverse	D_LACt2ppTGreverse	H2OtexTGreverse		FALSE	FALSE
PGITGforward	EX_lac__D_e	ACt2rpp	PPC	PFL		FALSE	TRUE				H2OtppTGreverse	FE3Ri	ACtexTGreverse	D_LACt2ppTGreverse	FORtppi		FALSE	FALSE				FRD2	TALATGreverse	ATPS4rppTGreverse	NADH18pp	D_LACtexTGreverse	ACt2rpp	FALSE	TRUE				D_LACt2ppTGreverse	EX_for_e	ACtexTGreverse	FE3texTGforward	H2OtexTGreverse		FALSE	FALSE
PPM2TGforward	LDH_DTGreverse	PPC	ACALDTGreverse	EX_h2o_e		FALSE	FALSE				HEX7	PGITGforward	EX_for_e	EX_lac__D_e	PPC		FALSE	FALSE				FRD2	TKT2TGreverse	ATPS4rppTGreverse	NADH18pp	D_LACtexTGreverse	ACt2rpp	FALSE	TRUE				EX_for_e	FE3Ri	ACtexTGreverse	D_LACt2ppTGreverse	H2OtexTGreverse		FALSE	FALSE
LDH_DTGreverse	ACt2rpp	PPC	ACALDTGreverse	EX_h2o_e		FALSE	FALSE				MGSA	ATPS4rppTGreverse	EX_ac_e	LDH_DTGreverse	PPC		TRUE	FALSE				PFK	TALATGreverse	EX_for_e	D_LACtexTGreverse	ACt2rpp	H2OtexTGreverse	FALSE	FALSE				FE3abcpp	EX_lac__D_e	ACt2rpp	H2OtexTGreverse	FORtppi		FALSE	FALSE
RPETGreverse	LDH_DTGreverse	PPC	ACALDTGreverse	EX_h2o_e		FALSE	FALSE				D_LACtexTGreverse	ACtexTGreverse	FUMTGreverse	H2OtexTGreverse	FORtppi		TRUE	FALSE				TALATGreverse	EX_for_e	D_LACtexTGreverse	ACt2rpp	FBATGforward	H2OtexTGreverse	FALSE	FALSE				EX_lac__D_e	ACt2rpp	FE3texTGforward	H2OtexTGreverse	FORtppi		FALSE	FALSE
TKT2TGreverse	LDH_DTGreverse	PPC	ACALDTGreverse	EX_h2o_e		FALSE	FALSE				H2OtppTGreverse	D_LACtexTGreverse	ACtexTGreverse	FUMTGreverse	FORtppi		TRUE	FALSE				PFK	TALATGreverse	F6PATGforward	ATPS4rppTGreverse	LDH_DTGreverse	ACt2rpp	FALSE	FALSE				EX_lac__D_e	ACt2rpp	FE3Ri	H2OtexTGreverse	FORtppi		FALSE	FALSE
LDH_DTGreverse	PPC	TKT1TGreverse	ACALDTGreverse	EX_h2o_e		FALSE	FALSE				FE3abcpp	D_LACtexTGreverse	ACtexTGreverse	EX_h2o_e	FORtppi		FALSE	FALSE				ASPT	EX_lac__D_e	DRPA	FUMTGreverse	ACALDTGreverse	PFL	FALSE	FALSE				FE3abcpp	ACt2rpp	FORtexTGreverse	D_LACt2ppTGreverse	H2OtexTGreverse		FALSE	FALSE
PPKTGreverse	EX_for_e	EX_lac__D_e	ACt2rpp	PPC		FALSE	TRUE				D_LACtexTGreverse	ACtexTGreverse	EX_h2o_e	FE3texTGforward	FORtppi		FALSE	FALSE				PPM2TGforward	ASPT	EX_lac__D_e	FUMTGreverse	ACALDTGreverse	PFL	FALSE	FALSE				FE3texTGforward	ACt2rpp	FORtexTGreverse	D_LACt2ppTGreverse	H2OtexTGreverse		FALSE	FALSE
H2OtexTGforward	D_LACt2ppTGreverse	PPC	ACtexTGreverse	ACALDTGreverse		FALSE	TRUE				D_LACtexTGreverse	FE3Ri	ACtexTGreverse	EX_h2o_e	FORtppi		FALSE	FALSE				H2OtppTGreverse	PFK	TALATGreverse	ACt2rpp	FORtexTGreverse	D_LACt2ppTGreverse	FALSE	FALSE				ACt2rpp	FORtexTGreverse	FE3Ri	D_LACt2ppTGreverse	H2OtexTGreverse		FALSE	FALSE
H2OtexTGforward	D_LACt2ppTGreverse	PPM2TGforward	PPC	ACALDTGreverse		FALSE	TRUE				H2OtexTGforward	MGSA	EX_ac_e	LDH_DTGreverse	PPC		TRUE	FALSE				H2OtppTGreverse	TALATGreverse	ACt2rpp	FBATGforward	FORtexTGreverse	D_LACt2ppTGreverse	FALSE	FALSE				H2OtppTGreverse	D_LACtexTGreverse	ACt2rpp	GLCptspp	FORtppi		FALSE	FALSE
H2OtexTGforward	D_LACt2ppTGreverse	ACt2rpp	PPC	ACALDTGreverse		FALSE	TRUE				XYLI2TGforward	PGITGforward	D_LACtexTGreverse	PPC	EX_h2o_e		FALSE	FALSE				NADH18pp	LDH_DTGreverse	ACt2rpp	GLCptspp	NADH17pp	TPITGforward	FALSE	FALSE				D_LACtexTGreverse	ACt2rpp	GLCptspp	EX_h2o_e	FORtppi		FALSE	FALSE
D_LACt2ppTGreverse	PPC	ACtexTGreverse	ACALDTGreverse	EX_h2o_e		FALSE	TRUE				D_LACtexTGreverse	ACt2rpp	FADRx	H2OtexTGreverse	FORtppi		FALSE	FALSE				FRD2	NADH18pp	LDH_DTGreverse	ACt2rpp	GLCptspp	TPITGforward	FALSE	FALSE				FE3abcpp	D_LACtexTGreverse	FORtexTGreverse	ACtexTGreverse	EX_h2o_e		FALSE	FALSE
D_LACt2ppTGreverse	PPM2TGforward	PPC	ACALDTGreverse	EX_h2o_e		FALSE	TRUE				H2OtppTGreverse	D_LACtexTGreverse	ACt2rpp	FADRx	FORtppi		FALSE	FALSE				D_LACt2ppTGreverse	ASPT	ACt2rpp	FUMTGreverse	ACALDTGreverse	PFL	FALSE	FALSE				D_LACtexTGreverse	FORtexTGreverse	ACtexTGreverse	EX_h2o_e	FE3texTGforward		FALSE	FALSE
D_LACt2ppTGreverse	ACt2rpp	PPC	ACALDTGreverse	EX_h2o_e		FALSE	TRUE				D_LACtexTGreverse	ACt2rpp	FADRx	EX_h2o_e	FORtppi		FALSE	FALSE				D_LACt2ppTGreverse	ASPT	ACt2rpp	FUMTGreverse	ACALDTGreverse	FORtppi	FALSE	FALSE				D_LACtexTGreverse	FORtexTGreverse	FE3Ri	ACtexTGreverse	EX_h2o_e		FALSE	FALSE
HEX7	PGITGforward	PTArTGforward	EX_lac__D_e	H2OtppTGforward	PPC	FALSE	FALSE				FE3abcpp	EX_lac__D_e	FORtexTGreverse	ACtexTGreverse	H2OtexTGreverse		FALSE	FALSE				D_LACt2ppTGreverse	ASPT	EX_for_e	ACt2rpp	FUMTGreverse	ACALDTGreverse	FALSE	FALSE				XYLI2TGforward	PGITGforward	D_LACtexTGreverse	PPC	FORtppi		FALSE	FALSE
XYLI2TGforward	PGITGforward	PTArTGforward	EX_lac__D_e	H2OtppTGforward	PPC	FALSE	FALSE				EX_lac__D_e	FORtexTGreverse	ACtexTGreverse	FE3texTGforward	H2OtexTGreverse		FALSE	FALSE				PFK_3	DHAPT	ATPS4rppTGreverse	EX_lac__D_e	FBATGforward	ACKrTGreverse	FALSE	FALSE				PGITGforward	ATPS4rppTGreverse	D_LACtexTGreverse	PPC	ACKrTGreverse		FALSE	FALSE
POR5TGforward	PTArTGforward	EX_lac__D_e	PPC	ACALDTGreverse	EX_h2o_e	FALSE	FALSE				EX_lac__D_e	FORtexTGreverse	FE3Ri	ACtexTGreverse	H2OtexTGreverse		FALSE	FALSE				PFK	TALATGreverse	D_LACtexTGreverse	ACt2rpp	FORtexTGreverse	H2OtexTGreverse	FALSE	FALSE				PGITGforward	EX_ac_e	FORtexTGreverse	D_LACt2ppTGreverse	H2OtexTGreverse		FALSE	FALSE
ATPS4rppTGreverse	ACt2rpp	GLCptspp	D_LACt2ppTGreverse	PGL	MDHTGreverse	FALSE	FALSE				D_LACt2ppTGreverse	XYLI2TGforward	PGITGforward	PPC	EX_h2o_e		FALSE	FALSE				TALATGreverse	D_LACtexTGreverse	ACt2rpp	FBATGforward	FORtexTGreverse	H2OtexTGreverse	FALSE	FALSE				D_LACt2ppTGreverse	PGITGforward	EX_ac_e	FORtexTGreverse	EX_h2o_e		FALSE	FALSE
PGITGforward	ATPS4rppTGreverse	ACt2rpp	D_LACt2ppTGreverse	PGL	MDHTGreverse	FALSE	FALSE				EX_for_e	EX_ac_e	EX_lac__D_e	FUMTGreverse	H2OtexTGreverse		TRUE	FALSE				D_LACt2ppTGreverse	ICL	G6PDH2rTGforward	ACt2rpp	PPC	ACALDTGreverse	FALSE	TRUE				H2OtppTGreverse	PGITGforward	EX_ac_e	FORtexTGreverse	D_LACt2ppTGreverse		FALSE	FALSE
ATPS4rppTGreverse	LDH_DTGreverse	ACt2rpp	GLCptspp	PGL	MDHTGreverse	FALSE	FALSE				EX_for_e	EX_ac_e	EX_lac__D_e	FUMTGreverse	EX_h2o_e		TRUE	FALSE				HCYSMT	D_LACtexTGreverse	ACt2rpp	FUMTGreverse	EX_h2o_e	FORtppi	FALSE	TRUE				PTArTGforward	EX_lac__D_e	PPC	EX_h2o_e	TPITGforward		FALSE	FALSE
PGITGforward	ATPS4rppTGreverse	LDH_DTGreverse	ACt2rpp	PGL	MDHTGreverse	FALSE	FALSE				H2OtppTGreverse	EX_for_e	EX_ac_e	EX_lac__D_e	FUMTGreverse		TRUE	FALSE				PPKTGreverse	D_LACtexTGreverse	ACt2rpp	FUMTGreverse	EX_h2o_e	FORtppi	FALSE	TRUE				FE3abcpp	D_LACtexTGreverse	ACt2rpp	FORtexTGreverse	H2OtexTGreverse		FALSE	FALSE
GLCt2pp	PGITGforward	PTArTGforward	EX_lac__D_e	H2OtppTGforward	PPC	FALSE	FALSE				FE3abcpp	EX_ac_e	FORtexTGreverse	D_LACt2ppTGreverse	H2OtexTGreverse		FALSE	FALSE				MGSA	PGITGforward	LDH_DTGreverse	ACt2rpp	PPC	PFL	FALSE	TRUE				H2OtppTGreverse	FE3abcpp	D_LACtexTGreverse	ACt2rpp	FORtexTGreverse		FALSE	FALSE
H2OtexTGforward	GLCt2pp	PGITGforward	PTArTGforward	EX_lac__D_e	PPC	FALSE	FALSE				D_LACt2ppTGreverse	EX_ac_e	FORtexTGreverse	FE3texTGforward	H2OtexTGreverse		FALSE	FALSE				H2OtexTGforward	MGSA	PGITGforward	LDH_DTGreverse	ACt2rpp	PPC	FALSE	TRUE				EX_ac_e	FADRx	FORtexTGreverse	D_LACt2ppTGreverse	H2OtexTGreverse		FALSE	FALSE
GLCt2pp	PGITGforward	PTArTGforward	EX_lac__D_e	PPC	EX_h2o_e	FALSE	FALSE				EX_ac_e	FORtexTGreverse	FE3Ri	D_LACt2ppTGreverse	H2OtexTGreverse		FALSE	FALSE				H2OtppTGreverse	HCYSMT	EX_for_e	D_LACtexTGreverse	ACt2rpp	FUMTGreverse	FALSE	TRUE				H2OtppTGreverse	EX_ac_e	FADRx	FORtexTGreverse	D_LACt2ppTGreverse		FALSE	FALSE
PTArTGforward	EX_lac__D_e	FORtexTGreverse	FUMTGreverse	GLUDyTGreverse	TPITGforward	FALSE	FALSE				FE3abcpp	EX_lac__D_e	FORtexTGreverse	ACtexTGreverse	EX_h2o_e		FALSE	FALSE				H2OtexTGforward	F6PATGforward	D_LACtexTGreverse	PPC	DRPA	PYK	FALSE	TRUE				D_LACt2ppTGreverse	EX_ac_e	FADRx	FORtexTGreverse	EX_h2o_e		FALSE	FALSE
TPITGforward	PTArTGforward	EX_lac__D_e	FUMTGreverse	GLUDyTGreverse	PFL	FALSE	FALSE				EX_lac__D_e	FORtexTGreverse	ACtexTGreverse	EX_h2o_e	FE3texTGforward		FALSE	FALSE				PFK	TALATGreverse	D_LACtexTGreverse	ACt2rpp	H2OtexTGreverse	FORtppi	FALSE	FALSE				D_LACt2ppTGreverse	ATPS4rppTGreverse	ACKrTGreverse	EX_h2o_e	TPITGforward		FALSE	TRUE
PTArTGforward	EX_lac__D_e	FUMTGreverse	GLUDyTGreverse	FORtppi	TPITGforward	FALSE	FALSE				EX_lac__D_e	FORtexTGreverse	FE3Ri	ACtexTGreverse	EX_h2o_e		FALSE	FALSE				TALATGreverse	D_LACtexTGreverse	ACt2rpp	FBATGforward	H2OtexTGreverse	FORtppi	FALSE	FALSE				PGITGforward	HEX7	D_LACtexTGreverse	PPC	FORtppi		FALSE	FALSE
PTArTGforward	EX_for_e	EX_lac__D_e	FUMTGreverse	GLUDyTGreverse	TPITGforward	FALSE	FALSE				FE3abcpp	EX_lac__D_e	ACtexTGreverse	EX_h2o_e	FORtppi		FALSE	FALSE				MGSA	PGITGforward	EX_for_e	LDH_DTGreverse	ACt2rpp	PPC	FALSE	TRUE				H2OtppTGreverse	D_LACtexTGreverse	ACt2rpp	FORtexTGreverse	FE3texTGforward		FALSE	FALSE
PGITGforward	ATPS4rppTGreverse	NADH18pp	EX_ac_e	EX_lac__D_e	NADH17pp	FALSE	FALSE				D_LACt2ppTGreverse	ACt2rpp	FORtexTGreverse	FUMTGreverse	EX_h2o_e		TRUE	FALSE				FBA3TGforward	DHAPT	ATPS4rppTGreverse	EX_lac__D_e	FBATGforward	ACKrTGreverse	FALSE	FALSE				H2OtppTGreverse	D_LACtexTGreverse	ACt2rpp	FORtexTGreverse	FE3Ri		FALSE	FALSE
TPITGforward	PTArTGforward	NADH18pp	EX_lac__D_e	NADH17pp	PFL	FALSE	FALSE				XYLI2TGforward	PGITGforward	LDH_DTGreverse	PPC	EX_h2o_e		FALSE	FALSE				H2OtexTGforward	PPM2TGforward	F6PATGforward	D_LACtexTGreverse	PPC	PYK	FALSE	TRUE				D_LACtexTGreverse	ACt2rpp	FORtexTGreverse	FE3texTGforward	H2OtexTGreverse		FALSE	FALSE
PTArTGforward	NADH18pp	EX_lac__D_e	NADH17pp	FORtppi	TPITGforward	FALSE	FALSE				H2OtexTGforward	XYLI2TGforward	PGITGforward	EX_lac__D_e	PPC		FALSE	FALSE				PFK	TALATGreverse	ACt2rpp	FORtexTGreverse	D_LACt2ppTGreverse	H2OtexTGreverse	FALSE	FALSE				D_LACtexTGreverse	ACt2rpp	FORtexTGreverse	FE3Ri	H2OtexTGreverse		FALSE	FALSE
ATPS4rppTGreverse	LDH_DTGreverse	ACt2rpp	GLCptspp	FUMTGreverse	PGL	FALSE	FALSE				MGSA	LDH_DTGreverse	PPC	DRPA	FORtppi		TRUE	FALSE				TALATGreverse	ACt2rpp	FBATGforward	FORtexTGreverse	D_LACt2ppTGreverse	H2OtexTGreverse	FALSE	FALSE				H2OtppTGreverse	EX_for_e	FE3abcpp	EX_lac__D_e	ACtexTGreverse		FALSE	FALSE
PGITGforward	ATPS4rppTGreverse	NADH18pp	EX_lac__D_e	ACtexTGreverse	NADH17pp	FALSE	FALSE				MGSA	TKT2TGreverse	LDH_DTGreverse	PPC	PFL		FALSE	FALSE				HCYSMT	D_LACtexTGreverse	ACt2rpp	FORtexTGreverse	FUMTGreverse	EX_h2o_e	FALSE	TRUE				H2OtppTGreverse	EX_for_e	EX_lac__D_e	ACtexTGreverse	FE3texTGforward		FALSE	FALSE
ASPT	PTArTGforward	EX_lac__D_e	FORtexTGreverse	FUMTGreverse	TPITGforward	FALSE	FALSE				D_LACt2ppTGreverse	EX_for_e	FE3abcpp	ACt2rpp	EX_h2o_e		FALSE	FALSE				PPKTGreverse	D_LACtexTGreverse	ACt2rpp	FORtexTGreverse	FUMTGreverse	EX_h2o_e	FALSE	TRUE				H2OtppTGreverse	EX_for_e	EX_lac__D_e	FE3Ri	ACtexTGreverse		FALSE	FALSE
DHAPT	PTArTGforward	EX_lac__D_e	H2OtppTGforward	PPC	PYK	FALSE	FALSE				MGSA	LDH_DTGreverse	PPC	FORtexTGreverse	DRPA		TRUE	FALSE				H2OtexTGforward	MGSA	LDH_DTGreverse	ACt2rpp	PPC	TPITGforward	FALSE	TRUE				PTArTGforward	D_LACtexTGreverse	PPC	EX_h2o_e	TPITGforward		FALSE	FALSE
DHAPT	PTArTGforward	EX_lac__D_e	PPC	FORtexTGreverse	PYK	FALSE	FALSE				PTArTGforward	ATPS4rppTGreverse	EX_lac__D_e	PPC	TPITGforward		FALSE	TRUE				TALATGreverse	D_LACtexTGreverse	ACt2rpp	FBATGforward	FORtexTGreverse	EX_h2o_e	FALSE	FALSE				MGSA	EX_for_e	LDH_DTGreverse	ACt2rpp	PPC		TRUE	FALSE
DHAPT	PTArTGforward	EX_lac__D_e	PPC	PYK	PFL	FALSE	FALSE				H2OtppTGreverse	PTArTGforward	ATPS4rppTGreverse	EX_lac__D_e	TPITGforward		FALSE	TRUE				PFK	TALATGreverse	D_LACtexTGreverse	ACt2rpp	FORtexTGreverse	EX_h2o_e	FALSE	FALSE				D_LACt2ppTGreverse	EX_for_e	ACt2rpp	FADRx	EX_h2o_e		FALSE	FALSE
DHAPT	PTArTGforward	EX_lac__D_e	PPC	PYK	FORtppi	FALSE	FALSE				PTArTGforward	ATPS4rppTGreverse	EX_lac__D_e	H2OtexTGreverse	TPITGforward		FALSE	TRUE				EX_ac_e	EX_lac__D_e	FRD3	FORtexTGreverse	NADH17pp	TPITGforward	FALSE	FALSE				FE3abcpp	D_LACtexTGreverse	ACt2rpp	FORtexTGreverse	EX_h2o_e		FALSE	FALSE
DHAPT	EX_for_e	PTArTGforward	EX_lac__D_e	PPC	PYK	FALSE	FALSE				EX_lac__D_e	ACtexTGreverse	EX_h2o_e	FE3texTGforward	FORtppi		FALSE	FALSE				EX_for_e	EX_ac_e	EX_lac__D_e	FRD3	NADH17pp	TPITGforward	FALSE	FALSE				FE3texTGforward	D_LACtexTGreverse	ACt2rpp	FORtexTGreverse	EX_h2o_e		FALSE	FALSE
H2OtexTGforward	DHAPT	PTArTGforward	EX_lac__D_e	PPC	PYK	FALSE	FALSE				EX_lac__D_e	FE3Ri	ACtexTGreverse	EX_h2o_e	FORtppi		FALSE	FALSE				MGSA	PGITGforward	LDH_DTGreverse	ACt2rpp	PPC	EX_h2o_e	FALSE	TRUE				D_LACtexTGreverse	ACt2rpp	FORtexTGreverse	FE3Ri	EX_h2o_e		FALSE	FALSE
DHAPT	PTArTGforward	EX_lac__D_e	PPC	PYK	EX_h2o_e	FALSE	FALSE				H2OtppTGreverse	FE3abcpp	FORtexTGreverse	ACtexTGreverse	D_LACt2ppTGreverse		FALSE	FALSE				D_LACt2ppTGreverse	ICL	ACt2rpp	PPC	GND	ACALDTGreverse	FALSE	TRUE				D_LACt2ppTGreverse	ACt2rpp	FADRx	FORtexTGreverse	EX_h2o_e		FALSE	FALSE
TPITGforward	ASPT	PTArTGforward	EX_lac__D_e	FUMTGreverse	PFL	FALSE	FALSE				D_LACt2ppTGreverse	H2OtppTGreverse	FORtexTGreverse	ACtexTGreverse	FE3texTGforward		FALSE	FALSE				D_LACt2ppTGreverse	ICL	RPETGforward	ACt2rpp	PPC	ACALDTGreverse	FALSE	TRUE				EX_for_e	D_LACtexTGreverse	ACt2rpp	GLCptspp	H2OtexTGreverse		FALSE	FALSE
ICL	DHAPT	D_LACtexTGreverse	ACt2rpp	PPC	PYK	FALSE	TRUE				H2OtppTGreverse	FORtexTGreverse	FE3Ri	ACtexTGreverse	D_LACt2ppTGreverse		FALSE	FALSE				D_LACt2ppTGreverse	ICL	TKT1TGforward	ACt2rpp	PPC	ACALDTGreverse	FALSE	TRUE				EX_for_e	D_LACtexTGreverse	ACt2rpp	GLCptspp	EX_h2o_e		FALSE	FALSE
PGITGforward	ATPS4rppTGreverse	EX_lac__D_e	FRD3	ACtexTGreverse	NADH17pp	FALSE	FALSE				EX_for_e	EX_lac__D_e	ACtexTGreverse	FUMTGreverse	EX_h2o_e		TRUE	FALSE				D_LACt2ppTGreverse	ICL	ACt2rpp	PPC	ACALDTGreverse	TKT2TGforward	FALSE	TRUE				H2OtppTGreverse	EX_for_e	D_LACtexTGreverse	ACt2rpp	GLCptspp		FALSE	FALSE
FRD2	PGITGforward	PTArTGforward	ATPS4rppTGreverse	NADH18pp	EX_lac__D_e	FALSE	FALSE				H2OtppTGreverse	EX_for_e	EX_lac__D_e	ACtexTGreverse	FUMTGreverse		TRUE	FALSE				PFK	TALATGreverse	ACt2rpp	D_LACt2ppTGreverse	H2OtexTGreverse	FORtppi	FALSE	FALSE				H2OtppTGreverse	EX_for_e	FE3abcpp	ACtexTGreverse	D_LACt2ppTGreverse		FALSE	FALSE
ASPT	PTArTGforward	EX_lac__D_e	FUMTGreverse	FORtppi	TPITGforward	FALSE	FALSE				EX_for_e	EX_lac__D_e	ACtexTGreverse	FUMTGreverse	H2OtexTGreverse		TRUE	FALSE				PFK	TALATGreverse	EX_for_e	D_LACtexTGreverse	ACt2rpp	EX_h2o_e	FALSE	FALSE				D_LACt2ppTGreverse	H2OtppTGreverse	EX_for_e	ACtexTGreverse	FE3texTGforward		FALSE	FALSE
ASPT	PTArTGforward	EX_for_e	EX_lac__D_e	FUMTGreverse	TPITGforward	FALSE	FALSE				GLCt2pp	EX_lac__D_e	ACt2rpp	FORtexTGreverse	TPITGforward		FALSE	FALSE				TALATGreverse	EX_for_e	D_LACtexTGreverse	ACt2rpp	FBATGforward	EX_h2o_e	FALSE	FALSE				H2OtppTGreverse	EX_for_e	FE3Ri	ACtexTGreverse	D_LACt2ppTGreverse		FALSE	FALSE
HEX7	PTArTGforward	HEX1	EX_lac__D_e	FORtexTGreverse	TPITGforward	FALSE	FALSE				H2OtppTGreverse	FE3abcpp	D_LACtexTGreverse	ACtexTGreverse	FORtppi		FALSE	FALSE				EX_for_e	D_LACtexTGreverse	ACt2rpp	FUMTGreverse	ACALDTGreverse	GLUDyTGreverse	FALSE	FALSE				XYLI2TGforward	PGITGforward	EX_lac__D_e	PPC	FORtppi		FALSE	FALSE
XYLI2TGforward	PTArTGforward	HEX1	EX_lac__D_e	FORtexTGreverse	TPITGforward	FALSE	FALSE				H2OtppTGreverse	D_LACtexTGreverse	ACtexTGreverse	FE3texTGforward	FORtppi		FALSE	FALSE				PFK_3	PFK	DHAPT	ATPS4rppTGreverse	EX_lac__D_e	ACKrTGreverse	FALSE	FALSE				MGSA	LDH_DTGreverse	ACt2rpp	PPC	FORtexTGreverse		TRUE	FALSE
PGITGforward	ATPS4rppTGreverse	D_LACtexTGreverse	ACt2rpp	PGL	MDHTGreverse	FALSE	FALSE				H2OtppTGreverse	D_LACtexTGreverse	FE3Ri	ACtexTGreverse	FORtppi		FALSE	FALSE				FBA3TGforward	PFK	DHAPT	ATPS4rppTGreverse	EX_lac__D_e	ACKrTGreverse	FALSE	FALSE				XYLI2TGforward	PGITGforward	EX_for_e	PPC	D_LACt2ppTGreverse		FALSE	FALSE
ATPS4rppTGreverse	D_LACtexTGreverse	ACt2rpp	GLCptspp	PGL	MDHTGreverse	FALSE	FALSE				MGSA	PPM2TGforward	LDH_DTGreverse	PPC	FORtexTGreverse		TRUE	FALSE				D_LACtexTGreverse	ACt2rpp	FRD3	FORtexTGreverse	NADH17pp	TPITGforward	FALSE	FALSE				MGSA	LDH_DTGreverse	PPC	DRPA	PFL		TRUE	FALSE
DHAPT	D_LACtexTGreverse	ACt2rpp	H2OtppTGforward	PPC	PYK	FALSE	FALSE				PTArTGforward	EX_lac__D_e	PPC	FORtexTGreverse	TPITGforward		FALSE	FALSE				TPITGforward	PTArTGforward	NADH18pp	D_LACtexTGreverse	NADH17pp	PFL	FALSE	FALSE				ACt2rpp	FADRx	FORtexTGreverse	D_LACt2ppTGreverse	H2OtexTGreverse		FALSE	FALSE
F6PATGforward	D_LACtexTGreverse	PPC	ACKrTGreverse	PYK	FORtppi	FALSE	FALSE				MGSA	EX_ac_e	LDH_DTGreverse	PPC	PFL		TRUE	FALSE				TPITGforward	PTArTGforward	NADH18pp	NADH17pp	D_LACt2ppTGreverse	PFL	FALSE	FALSE				H2OtppTGreverse	ACt2rpp	FADRx	FORtexTGreverse	D_LACt2ppTGreverse		FALSE	FALSE
EX_lac__D_e	FRD3	FORtexTGreverse	ACtexTGreverse	NADH17pp	TPITGforward	FALSE	FALSE				PTArTGforward	ATPS4rppTGreverse	EX_lac__D_e	EX_h2o_e	TPITGforward		FALSE	TRUE				H2OtppTGreverse	PPKTGreverse	ACt2rpp	FUMTGreverse	D_LACt2ppTGreverse	FORtppi	FALSE	TRUE				MGSA	LDH_DTGreverse	ACt2rpp	PPC	EX_h2o_e		TRUE	FALSE
TPITGforward	EX_lac__D_e	FRD3	ACtexTGreverse	NADH17pp	PFL	FALSE	FALSE				MGSA	LDH_DTGreverse	PPC	FORtexTGreverse	ACtexTGreverse		TRUE	FALSE				H2OtppTGreverse	HCYSMT	ACt2rpp	FUMTGreverse	D_LACt2ppTGreverse	FORtppi	FALSE	TRUE				MGSA	PPM2TGforward	EX_for_e	LDH_DTGreverse	PPC		TRUE	FALSE
HEX7	PTArTGforward	HEX1	EX_lac__D_e	FORtppi	TPITGforward	FALSE	FALSE				EX_for_e	D_LACtexTGreverse	ACt2rpp	FUMTGreverse	EX_h2o_e		TRUE	FALSE				EX_ac_e	EX_lac__D_e	FUMTGreverse	ACALDTGreverse	GLUDyTGreverse	FORtppi	FALSE	FALSE				MGSA	LDH_DTGreverse	PPC	ACtexTGreverse	PFL		TRUE	FALSE
XYLI2TGforward	PTArTGforward	HEX1	EX_lac__D_e	FORtppi	TPITGforward	FALSE	FALSE				H2OtppTGreverse	EX_for_e	D_LACtexTGreverse	ACt2rpp	FADRx		FALSE	FALSE				ASPT	EX_lac__D_e	ACt2rpp	FORtexTGreverse	FUMTGreverse	ACALDTGreverse	FALSE	FALSE				EX_for_e	EX_lac__D_e	ACt2rpp	FUMTGreverse	EX_h2o_e		TRUE	FALSE
HEX1	D_LACtexTGreverse	ACt2rpp	PGITGreverse	FORtexTGreverse	TPITGforward	FALSE	FALSE				EX_for_e	D_LACtexTGreverse	ACt2rpp	FADRx	H2OtexTGreverse		FALSE	FALSE				ASPT	EX_for_e	EX_lac__D_e	ACt2rpp	FUMTGreverse	ACALDTGreverse	FALSE	FALSE				H2OtppTGreverse	EX_for_e	EX_lac__D_e	ACt2rpp	FUMTGreverse		TRUE	FALSE
HEX1	ACt2rpp	PGITGreverse	FORtexTGreverse	D_LACt2ppTGreverse	TPITGforward	FALSE	FALSE				EX_for_e	D_LACtexTGreverse	ACt2rpp	FADRx	EX_h2o_e		FALSE	FALSE				ASPT	EX_lac__D_e	ACt2rpp	FUMTGreverse	ACALDTGreverse	FORtppi	FALSE	FALSE				EX_for_e	EX_lac__D_e	ACt2rpp	FUMTGreverse	H2OtexTGreverse		TRUE	FALSE
PFK	TALATGreverse	ATPS4rppTGreverse	F6PATGforward	ACtexTGreverse	D_LACt2ppTGreverse	FALSE	FALSE				PGITGforward	PTArTGforward	ATPS4rppTGreverse	EX_lac__D_e	PPC		FALSE	FALSE				ASPT	EX_lac__D_e	ACt2rpp	FUMTGreverse	ACALDTGreverse	PFL	FALSE	FALSE				EX_lac__D_e	PPC	ACKrTGreverse	EX_h2o_e	TPITGforward		FALSE	FALSE
TPITGforward	NADH18pp	EX_lac__D_e	ACtexTGreverse	NADH17pp	PFL	FALSE	FALSE				EX_for_e	FE3abcpp	D_LACtexTGreverse	ACt2rpp	EX_h2o_e		FALSE	FALSE				TALATGreverse	ACt2rpp	FBATGforward	D_LACt2ppTGreverse	H2OtexTGreverse	FORtppi	FALSE	FALSE				MGSA	EX_ac_e	LDH_DTGreverse	PPC	EX_h2o_e		TRUE	FALSE
NADH18pp	EX_lac__D_e	ACtexTGreverse	NADH17pp	FORtppi	TPITGforward	FALSE	FALSE				H2OtppTGreverse	EX_for_e	D_LACtexTGreverse	ACt2rpp	FUMTGreverse		TRUE	FALSE				D_LACt2ppTGreverse	PFK	TALATGreverse	ACt2rpp	FORtexTGreverse	EX_h2o_e	FALSE	FALSE				MGSA	PPM2TGforward	LDH_DTGreverse	PPC	PFL		TRUE	FALSE
TPITGforward	HEX7	PTArTGforward	HEX1	EX_lac__D_e	PFL	FALSE	FALSE				EX_for_e	D_LACtexTGreverse	ACt2rpp	FUMTGreverse	H2OtexTGreverse		TRUE	FALSE				H2OtppTGreverse	PFK	TALATGreverse	ACt2rpp	D_LACt2ppTGreverse	FORtppi	FALSE	FALSE				H2OtppTGreverse	EX_for_e	EX_lac__D_e	ACt2rpp	GLCptspp		FALSE	FALSE
XYLI2TGforward	PTArTGforward	HEX1	EX_lac__D_e	PFL	TPITGforward	FALSE	FALSE				FE3texTGforward	EX_for_e	D_LACtexTGreverse	ACt2rpp	EX_h2o_e		FALSE	FALSE				H2OtppTGreverse	TALATGreverse	ACt2rpp	FBATGforward	D_LACt2ppTGreverse	FORtppi	FALSE	FALSE				EX_for_e	EX_lac__D_e	ACt2rpp	GLCptspp	H2OtexTGreverse		FALSE	FALSE
TPITGforward	PTArTGforward	EX_lac__D_e	FRD3	NADH17pp	PFL	FALSE	FALSE				EX_for_e	D_LACtexTGreverse	ACt2rpp	FE3Ri	EX_h2o_e		FALSE	FALSE				PTArTGforward	NADH18pp	D_LACtexTGreverse	NADH17pp	FORtppi	TPITGforward	FALSE	FALSE				EX_for_e	EX_lac__D_e	ACt2rpp	GLCptspp	EX_h2o_e		FALSE	FALSE
PTArTGforward	EX_lac__D_e	FRD3	NADH17pp	FORtppi	TPITGforward	FALSE	FALSE				MGSA	TKT2TGreverse	LDH_DTGreverse	PPC	EX_h2o_e		FALSE	FALSE				PTArTGforward	NADH18pp	NADH17pp	D_LACt2ppTGreverse	FORtppi	TPITGforward	FALSE	FALSE				PTArTGforward	EX_for_e	EX_lac__D_e	PPC	TPITGforward		FALSE	FALSE
EX_lac__D_e	FRD3	ACtexTGreverse	NADH17pp	FORtppi	TPITGforward	FALSE	FALSE				D_LACt2ppTGreverse	FE3abcpp	ACt2rpp	EX_h2o_e	FORtppi		FALSE	FALSE				FRD2	NADH18pp	EX_ac_e	EX_lac__D_e	GLCptspp	TPITGforward	FALSE	FALSE				D_LACt2ppTGreverse	EX_for_e	FE3abcpp	ACtexTGreverse	EX_h2o_e		FALSE	FALSE
TALATGreverse	ATPS4rppTGreverse	F6PATGforward	FBATGforward	ACtexTGreverse	D_LACt2ppTGreverse	FALSE	FALSE				D_LACt2ppTGreverse	FE3texTGforward	ACt2rpp	EX_h2o_e	FORtppi		FALSE	FALSE				DHAPT	D_LACtexTGreverse	ACt2rpp	PPC	FORtexTGreverse	PYK	FALSE	TRUE				D_LACt2ppTGreverse	EX_for_e	ACtexTGreverse	EX_h2o_e	FE3texTGforward		FALSE	FALSE
TPITGforward	NADH18pp	EX_ac_e	EX_lac__D_e	NADH17pp	PFL	FALSE	FALSE				D_LACt2ppTGreverse	ACt2rpp	FE3Ri	EX_h2o_e	FORtppi		FALSE	FALSE				DHAPT	D_LACtexTGreverse	ACt2rpp	PPC	PYK	FORtppi	FALSE	TRUE				D_LACt2ppTGreverse	EX_for_e	FE3Ri	ACtexTGreverse	EX_h2o_e		FALSE	FALSE
NADH18pp	EX_ac_e	EX_lac__D_e	NADH17pp	FORtppi	TPITGforward	FALSE	FALSE				H2OtppTGreverse	EX_for_e	FE3abcpp	EX_ac_e	EX_lac__D_e		FALSE	FALSE				DHAPT	D_LACtexTGreverse	ACt2rpp	PPC	PYK	PFL	FALSE	TRUE				PGITGforward	HEX7	EX_lac__D_e	PPC	FORtexTGreverse		FALSE	FALSE
NADH18pp	EX_ac_e	EX_lac__D_e	FORtexTGreverse	NADH17pp	TPITGforward	FALSE	FALSE				H2OtppTGreverse	D_LACtexTGreverse	ACt2rpp	FUMTGreverse	FORtppi		TRUE	FALSE				DHAPT	EX_for_e	D_LACtexTGreverse	ACt2rpp	PPC	PYK	FALSE	TRUE				XYLI2TGforward	PGITGforward	EX_lac__D_e	PPC	FORtexTGreverse		FALSE	FALSE
EX_for_e	NADH18pp	EX_ac_e	EX_lac__D_e	NADH17pp	TPITGforward	FALSE	FALSE				D_LACtexTGreverse	ACt2rpp	FUMTGreverse	H2OtexTGreverse	FORtppi		TRUE	FALSE				H2OtexTGforward	DHAPT	D_LACtexTGreverse	ACt2rpp	PPC	PYK	FALSE	TRUE				MGSA	LDH_DTGreverse	PPC	DRPA	EX_h2o_e		TRUE	FALSE
EX_for_e	EX_lac__D_e	FRD3	ACtexTGreverse	NADH17pp	TPITGforward	FALSE	FALSE				H2OtppTGreverse	EX_for_e	EX_ac_e	EX_lac__D_e	FE3texTGforward		FALSE	FALSE				EX_for_e	D_LACtexTGreverse	ACt2rpp	FRD3	NADH17pp	TPITGforward	FALSE	FALSE				H2OtppTGreverse	EX_lac__D_e	ACt2rpp	FORtexTGreverse	FUMTGreverse		TRUE	FALSE
F6PATGforward	EX_ac_e	D_LACtexTGreverse	PPC	PYK	FORtppi	FALSE	TRUE				H2OtppTGreverse	EX_for_e	EX_ac_e	EX_lac__D_e	FE3Ri		FALSE	FALSE				H2OtppTGreverse	PFK	TALATGreverse	EX_for_e	ACt2rpp	D_LACt2ppTGreverse	FALSE	FALSE				EX_lac__D_e	ACt2rpp	FORtexTGreverse	FUMTGreverse	H2OtexTGreverse		TRUE	FALSE
DHAPT	D_LACtexTGreverse	PPC	ACtexTGreverse	FORtexTGreverse	PYK	FALSE	TRUE				FE3abcpp	EX_ac_e	D_LACtexTGreverse	H2OtexTGreverse	FORtppi		FALSE	FALSE				H2OtppTGreverse	TALATGreverse	EX_for_e	ACt2rpp	FBATGforward	D_LACt2ppTGreverse	FALSE	FALSE				EX_lac__D_e	ACt2rpp	FORtexTGreverse	FUMTGreverse	EX_h2o_e		TRUE	FALSE
DHAPT	D_LACtexTGreverse	PPC	ACtexTGreverse	PYK	FORtppi	FALSE	TRUE				EX_ac_e	D_LACtexTGreverse	FE3texTGforward	H2OtexTGreverse	FORtppi		FALSE	FALSE				ICL	HCYSMT	CO2tppTGforward	D_LACtexTGreverse	ACt2rpp	PPC	FALSE	TRUE				H2OtppTGreverse	FE3abcpp	EX_lac__D_e	ACt2rpp	FORtppi		FALSE	FALSE
DHAPT	PPC	ACtexTGreverse	PYK	D_LACt2ppTGreverse	FORtppi	FALSE	TRUE				EX_ac_e	D_LACtexTGreverse	FE3Ri	H2OtexTGreverse	FORtppi		FALSE	FALSE				ICL	HCYSMT	CO2texTGforward	D_LACtexTGreverse	ACt2rpp	PPC	FALSE	TRUE				H2OtppTGreverse	EX_lac__D_e	ACt2rpp	FE3texTGforward	FORtppi		FALSE	FALSE
DHAPT	D_LACtexTGreverse	PPC	ACtexTGreverse	PYK	PFL	FALSE	TRUE				FE3abcpp	D_LACtexTGreverse	ACtexTGreverse	H2OtexTGreverse	FORtppi		FALSE	FALSE				TPITGforward	HEX7	PTArTGforward	HEX1	D_LACt2ppTGreverse	PFL	FALSE	FALSE				H2OtppTGreverse	EX_lac__D_e	ACt2rpp	FE3Ri	FORtppi		FALSE	FALSE
DHAPT	PPC	ACtexTGreverse	PYK	D_LACt2ppTGreverse	PFL	FALSE	TRUE				D_LACtexTGreverse	ACtexTGreverse	FE3texTGforward	H2OtexTGreverse	FORtppi		FALSE	FALSE				XYLI2TGforward	PTArTGforward	HEX1	PFL	D_LACt2ppTGreverse	TPITGforward	FALSE	FALSE				H2OtppTGreverse	EX_for_e	FE3abcpp	EX_lac__D_e	ACt2rpp		FALSE	FALSE
PGITGforward	ATPS4rppTGreverse	LDH_DTGreverse	ACt2rpp	FUMTGreverse	PGL	FALSE	FALSE				D_LACtexTGreverse	FE3Ri	ACtexTGreverse	H2OtexTGreverse	FORtppi		FALSE	FALSE				GLYOX3	PTArTGforward	ATPS4rppTGreverse	GLYOX	LDH_DTGreverse	TPITGforward	FALSE	FALSE				H2OtppTGreverse	EX_for_e	EX_lac__D_e	ACt2rpp	FE3texTGforward		FALSE	FALSE
DHAPT	PPC	ACtexTGreverse	FORtexTGreverse	PYK	D_LACt2ppTGreverse	FALSE	TRUE				MGSA	LDH_DTGreverse	PPC	ACtexTGreverse	FORtppi		TRUE	FALSE				PFK	TALATGreverse	ATPS4rppTGreverse	F6PATGforward	D_LACtexTGreverse	ACtexTGreverse	FALSE	FALSE				H2OtppTGreverse	EX_for_e	EX_lac__D_e	ACt2rpp	FE3Ri		FALSE	FALSE
PTArTGforward	ATPS4rppTGreverse	NADH18pp	EX_lac__D_e	GLCptspp	NADH17pp	FALSE	FALSE				EX_for_e	FE3abcpp	EX_ac_e	EX_lac__D_e	EX_h2o_e		FALSE	FALSE				TALATGreverse	ATPS4rppTGreverse	F6PATGforward	D_LACtexTGreverse	FBATGforward	ACtexTGreverse	FALSE	FALSE				EX_for_e	FE3abcpp	EX_lac__D_e	ACt2rpp	H2OtexTGreverse		FALSE	FALSE
FRD2	PTArTGforward	ATPS4rppTGreverse	NADH18pp	EX_lac__D_e	GLCptspp	FALSE	FALSE				H2OtppTGreverse	ACt2rpp	FADRx	D_LACt2ppTGreverse	FORtppi		FALSE	FALSE				PTArTGforward	FRD3	NADH17pp	D_LACt2ppTGreverse	FORtppi	TPITGforward	FALSE	FALSE				EX_for_e	EX_lac__D_e	ACt2rpp	FE3texTGforward	H2OtexTGreverse		FALSE	FALSE
NADH18pp	EX_lac__D_e	FORtexTGreverse	ACtexTGreverse	NADH17pp	TPITGforward	FALSE	FALSE				D_LACt2ppTGreverse	ACt2rpp	FADRx	EX_h2o_e	FORtppi		FALSE	FALSE				PPKTGreverse	EX_for_e	ACt2rpp	FUMTGreverse	D_LACt2ppTGreverse	H2OtexTGreverse	FALSE	TRUE				EX_for_e	EX_lac__D_e	ACt2rpp	FE3Ri	H2OtexTGreverse		FALSE	FALSE
EX_for_e	NADH18pp	EX_lac__D_e	ACtexTGreverse	NADH17pp	TPITGforward	FALSE	FALSE				ACt2rpp	FADRx	D_LACt2ppTGreverse	H2OtexTGreverse	FORtppi		FALSE	FALSE				HCYSMT	EX_for_e	ACt2rpp	FUMTGreverse	D_LACt2ppTGreverse	H2OtexTGreverse	FALSE	TRUE				PGITGforward	HEX7	EX_lac__D_e	PPC	FORtppi		FALSE	FALSE
DHAPT	EX_for_e	D_LACtexTGreverse	PPC	ACtexTGreverse	PYK	FALSE	TRUE				H2OtppTGreverse	EX_for_e	FE3abcpp	D_LACtexTGreverse	ACt2rpp		FALSE	FALSE				H2OtexTGforward	HEX7	HEX1	D_LACtexTGreverse	ACt2rpp	TPITGforward	FALSE	FALSE				XYLI2TGforward	PGITGforward	D_LACtexTGreverse	PPC	FORtexTGreverse		FALSE	FALSE
DHAPT	EX_for_e	PPC	ACtexTGreverse	PYK	D_LACt2ppTGreverse	FALSE	TRUE				H2OtppTGreverse	EX_for_e	D_LACtexTGreverse	ACt2rpp	FE3texTGforward		FALSE	FALSE				H2OtexTGforward	XYLI2TGforward	HEX1	D_LACtexTGreverse	ACt2rpp	TPITGforward	FALSE	FALSE				HEX7	PGITGforward	EX_for_e	PPC	D_LACt2ppTGreverse		FALSE	FALSE
PTArTGforward	EX_lac__D_e	FORtexTGreverse	GLUDyTGreverse	MDHTGreverse	TPITGforward	FALSE	FALSE				H2OtppTGreverse	EX_for_e	D_LACtexTGreverse	ACt2rpp	FE3Ri		FALSE	FALSE				TPITGforward	PTArTGforward	FRD3	NADH17pp	D_LACt2ppTGreverse	PFL	FALSE	FALSE				H2OtexTGforward	MGSA	PPM2TGforward	LDH_DTGreverse	PPC		TRUE	FALSE
TPITGforward	PTArTGforward	EX_lac__D_e	GLUDyTGreverse	MDHTGreverse	PFL	FALSE	FALSE				MGSA	RPETGreverse	EX_for_e	LDH_DTGreverse	PPC		FALSE	FALSE				NADH18pp	D_LACtexTGreverse	ACt2rpp	FORtexTGreverse	NADH17pp	TPITGforward	FALSE	FALSE				H2OtexTGforward	MGSA	LDH_DTGreverse	PPC	DRPA		TRUE	FALSE
PTArTGforward	EX_lac__D_e	GLUDyTGreverse	MDHTGreverse	FORtppi	TPITGforward	FALSE	FALSE				MGSA	EX_for_e	LDH_DTGreverse	PPC	TKT1TGreverse		FALSE	FALSE				HEX7	PTArTGforward	HEX1	D_LACtexTGreverse	FORtexTGreverse	TPITGforward	FALSE	FALSE				H2OtppTGreverse	FE3abcpp	EX_lac__D_e	ACt2rpp	FORtexTGreverse		FALSE	FALSE
PTArTGforward	EX_for_e	EX_lac__D_e	GLUDyTGreverse	MDHTGreverse	TPITGforward	FALSE	FALSE				H2OtexTGforward	MGSA	RPETGreverse	LDH_DTGreverse	PPC		FALSE	FALSE				XYLI2TGforward	PTArTGforward	HEX1	D_LACtexTGreverse	FORtexTGreverse	TPITGforward	FALSE	FALSE				H2OtppTGreverse	EX_for_e	ACt2rpp	FADRx	D_LACt2ppTGreverse		FALSE	FALSE
ICL	D_LACtexTGreverse	ACt2rpp	PPC	ACALDTGreverse	TKT2TGforward	FALSE	TRUE				H2OtppTGreverse	FE3abcpp	D_LACtexTGreverse	ACt2rpp	FORtppi		FALSE	FALSE				HEX7	HEX1	D_LACtexTGreverse	ACt2rpp	EX_h2o_e	TPITGforward	FALSE	FALSE				EX_for_e	ACt2rpp	FADRx	D_LACt2ppTGreverse	H2OtexTGreverse		FALSE	FALSE
ICL	G6PDH2rTGforward	D_LACtexTGreverse	ACt2rpp	PPC	ACALDTGreverse	FALSE	TRUE				H2OtppTGreverse	D_LACtexTGreverse	ACt2rpp	FE3texTGforward	FORtppi		FALSE	FALSE				XYLI2TGforward	HEX1	D_LACtexTGreverse	ACt2rpp	EX_h2o_e	TPITGforward	FALSE	FALSE				FE3abcpp	EX_lac__D_e	ACt2rpp	FORtexTGreverse	H2OtexTGreverse		FALSE	FALSE
ICL	D_LACtexTGreverse	ACt2rpp	PPC	GND	ACALDTGreverse	FALSE	TRUE				H2OtppTGreverse	D_LACtexTGreverse	ACt2rpp	FE3Ri	FORtppi		FALSE	FALSE				TPITGforward	PTArTGforward	D_LACtexTGreverse	FRD3	NADH17pp	PFL	FALSE	FALSE				EX_lac__D_e	ACt2rpp	FORtexTGreverse	FE3texTGforward	H2OtexTGreverse		FALSE	FALSE
ICL	RPETGforward	D_LACtexTGreverse	ACt2rpp	PPC	ACALDTGreverse	FALSE	TRUE				H2OtppTGreverse	FE3abcpp	EX_ac_e	D_LACt2ppTGreverse	FORtppi		FALSE	FALSE				H2OtexTGforward	DHAPT	D_LACtexTGreverse	PPC	ACtexTGreverse	PYK	FALSE	TRUE				EX_lac__D_e	ACt2rpp	FORtexTGreverse	FE3Ri	H2OtexTGreverse		FALSE	FALSE
ICL	TKT1TGforward	D_LACtexTGreverse	ACt2rpp	PPC	ACALDTGreverse	FALSE	TRUE				D_LACt2ppTGreverse	H2OtppTGreverse	EX_ac_e	FE3texTGforward	FORtppi		FALSE	FALSE				H2OtexTGforward	DHAPT	PPC	ACtexTGreverse	PYK	D_LACt2ppTGreverse	FALSE	TRUE				FE3abcpp	EX_lac__D_e	ACt2rpp	FORtexTGreverse	EX_h2o_e		FALSE	FALSE
H2OtexTGforward	PPM2TGforward	DHAPT	D_LACtexTGreverse	PPC	PYK	FALSE	TRUE				H2OtppTGreverse	EX_ac_e	FE3Ri	D_LACt2ppTGreverse	FORtppi		FALSE	FALSE				XYLI2TGforward	EX_for_e	HEX1	D_LACtexTGreverse	ACKrTGreverse	TPITGforward	FALSE	FALSE				FE3texTGforward	EX_lac__D_e	ACt2rpp	FORtexTGreverse	EX_h2o_e		FALSE	FALSE
PPM2TGforward	DHAPT	D_LACtexTGreverse	PPC	PYK	EX_h2o_e	FALSE	TRUE				D_LACtexTGreverse	FORtexTGreverse	ACtexTGreverse	FUMTGreverse	H2OtexTGreverse		TRUE	FALSE				TPITGforward	FRD2	PTArTGforward	NADH18pp	D_LACt2ppTGreverse	PFL	FALSE	FALSE				EX_lac__D_e	ACt2rpp	FORtexTGreverse	FE3Ri	EX_h2o_e		FALSE	FALSE
H2OtexTGforward	PPM2TGforward	DHAPT	PPC	PYK	D_LACt2ppTGreverse	FALSE	TRUE				H2OtppTGreverse	D_LACtexTGreverse	ACt2rpp	FADRx	FORtexTGreverse		FALSE	FALSE				DHAPT	D_LACtexTGreverse	PPC	ACtexTGreverse	PYK	EX_h2o_e	FALSE	TRUE				H2OtppTGreverse	EX_for_e	ACt2rpp	GLCptspp	D_LACt2ppTGreverse		FALSE	FALSE
D_LACt2ppTGreverse	PPM2TGforward	DHAPT	PPC	PYK	EX_h2o_e	FALSE	TRUE				D_LACtexTGreverse	ACt2rpp	FADRx	FORtexTGreverse	H2OtexTGreverse		FALSE	FALSE				D_LACt2ppTGreverse	DHAPT	PPC	ACtexTGreverse	PYK	EX_h2o_e	FALSE	TRUE				EX_for_e	ACt2rpp	GLCptspp	D_LACt2ppTGreverse	H2OtexTGreverse		FALSE	FALSE
HEX7	PTArTGforward	EX_for_e	HEX1	EX_lac__D_e	TPITGforward	FALSE	FALSE				FE3abcpp	EX_ac_e	D_LACtexTGreverse	EX_h2o_e	FORtppi		FALSE	FALSE				FRD2	PTArTGforward	NADH18pp	FORtexTGreverse	D_LACt2ppTGreverse	TPITGforward	FALSE	FALSE				D_LACt2ppTGreverse	EX_for_e	ACt2rpp	GLCptspp	EX_h2o_e		FALSE	FALSE
XYLI2TGforward	PTArTGforward	EX_for_e	HEX1	EX_lac__D_e	TPITGforward	FALSE	FALSE				EX_ac_e	D_LACtexTGreverse	EX_h2o_e	FE3texTGforward	FORtppi		FALSE	FALSE				F6PATGforward	EX_ac_e	D_LACtexTGreverse	PPC	FORtexTGreverse	PYK	FALSE	TRUE				PGITGforward	HEX7	D_LACtexTGreverse	PPC	FORtexTGreverse		FALSE	FALSE
EX_for_e	F6PATGforward	D_LACtexTGreverse	PPC	ACKrTGreverse	PYK	FALSE	FALSE				EX_ac_e	D_LACtexTGreverse	FE3Ri	EX_h2o_e	FORtppi		FALSE	FALSE				EX_for_e	NADH18pp	ACt2rpp	NADH17pp	D_LACt2ppTGreverse	TPITGforward	FALSE	FALSE				H2OtppTGreverse	EX_lac__D_e	ACt2rpp	FORtexTGreverse	FE3texTGforward		FALSE	FALSE
EX_for_e	F6PATGforward	EX_ac_e	D_LACtexTGreverse	PPC	PYK	FALSE	TRUE				EX_lac__D_e	PPC	ACKrTGreverse	PFL	TPITGforward		FALSE	FALSE				TPITGforward	HEX7	PTArTGforward	HEX1	D_LACtexTGreverse	PFL	FALSE	FALSE				H2OtppTGreverse	EX_lac__D_e	ACt2rpp	FORtexTGreverse	FE3Ri		FALSE	FALSE
TALATGreverse	DHAPT	ATPS4rppTGreverse	EX_lac__D_e	FBATGforward	ACKrTGreverse	FALSE	FALSE				H2OtexTGforward	MGSA	LDH_DTGreverse	PPC	TKT1TGreverse		FALSE	FALSE				XYLI2TGforward	PTArTGforward	HEX1	D_LACtexTGreverse	PFL	TPITGforward	FALSE	FALSE				MGSA	LDH_DTGreverse	PPC	ACtexTGreverse	EX_h2o_e		TRUE	FALSE
PFK	DHAPT	TALATGreverse	ATPS4rppTGreverse	EX_lac__D_e	ACKrTGreverse	FALSE	FALSE				EX_for_e	FE3abcpp	D_LACtexTGreverse	ACt2rpp	H2OtexTGreverse		FALSE	FALSE				EX_lac__D_e	ACt2rpp	FUMTGreverse	ACALDTGreverse	GLUDyTGreverse	FORtppi	FALSE	FALSE				EX_for_e	FE3abcpp	EX_lac__D_e	ACt2rpp	EX_h2o_e		FALSE	FALSE
HEX7	HEX1	D_LACtexTGreverse	ACt2rpp	FORtexTGreverse	TPITGforward	FALSE	FALSE				EX_for_e	D_LACtexTGreverse	ACt2rpp	FE3texTGforward	H2OtexTGreverse		FALSE	FALSE				PFK	TALATGreverse	EX_for_e	ACt2rpp	D_LACt2ppTGreverse	H2OtexTGreverse	FALSE	FALSE				FE3texTGforward	EX_for_e	EX_lac__D_e	ACt2rpp	EX_h2o_e		FALSE	FALSE
XYLI2TGforward	HEX1	D_LACtexTGreverse	ACt2rpp	FORtexTGreverse	TPITGforward	FALSE	FALSE				EX_for_e	D_LACtexTGreverse	ACt2rpp	FE3Ri	H2OtexTGreverse		FALSE	FALSE				TALATGreverse	EX_for_e	ACt2rpp	FBATGforward	D_LACt2ppTGreverse	H2OtexTGreverse	FALSE	FALSE				EX_for_e	EX_lac__D_e	ACt2rpp	FE3Ri	EX_h2o_e		FALSE	FALSE
F6PATGforward	ACt2rpp	PPC	FORtexTGreverse	PYK	D_LACt2ppTGreverse	FALSE	TRUE				H2OtppTGreverse	FE3abcpp	ACt2rpp	D_LACt2ppTGreverse	FORtppi		FALSE	FALSE				EX_ac_e	EX_lac__D_e	FRD3	GLCptspp	NADH17pp	TPITGforward	FALSE	FALSE				MGSA	LDH_DTGreverse	ACt2rpp	PPC	PFL		TRUE	FALSE
F6PATGforward	ACt2rpp	PPC	PYK	D_LACt2ppTGreverse	PFL	FALSE	TRUE				H2OtppTGreverse	FE3texTGforward	ACt2rpp	D_LACt2ppTGreverse	FORtppi		FALSE	FALSE				NADH18pp	EX_ac_e	EX_lac__D_e	GLCptspp	NADH17pp	TPITGforward	FALSE	FALSE				MGSA	PPM2TGforward	LDH_DTGreverse	PPC	EX_h2o_e		TRUE	FALSE
F6PATGforward	ACt2rpp	PPC	PYK	D_LACt2ppTGreverse	FORtppi	FALSE	TRUE				H2OtppTGreverse	ACt2rpp	FE3Ri	D_LACt2ppTGreverse	FORtppi		FALSE	FALSE				HEX7	PTArTGforward	HEX1	FORtexTGreverse	D_LACt2ppTGreverse	TPITGforward	FALSE	FALSE				PUNP2TGforward	PUNP4TGforward	PPC	FORtexTGreverse	D_LACt2ppTGreverse	TPITGforward	FALSE	FALSE
EX_for_e	F6PATGforward	ACt2rpp	PPC	PYK	D_LACt2ppTGreverse	FALSE	TRUE				FE3abcpp	D_LACtexTGreverse	ACt2rpp	EX_h2o_e	FORtppi		FALSE	FALSE				XYLI2TGforward	PTArTGforward	HEX1	FORtexTGreverse	D_LACt2ppTGreverse	TPITGforward	FALSE	FALSE				H2OtppTGreverse	EX_ac_e	D_LACtexTGreverse	FTHFD	GLCptspp	PFL	FALSE	FALSE
H2OtexTGforward	F6PATGforward	ACt2rpp	PPC	PYK	D_LACt2ppTGreverse	FALSE	TRUE				FE3texTGforward	D_LACtexTGreverse	ACt2rpp	EX_h2o_e	FORtppi		FALSE	FALSE				D_LACt2ppTGreverse	PFK	TALATGreverse	ACt2rpp	EX_h2o_e	FORtppi	FALSE	FALSE				H2OtppTGreverse	EX_ac_e	D_LACtexTGreverse	MTHFCTGforward	GLCptspp	PFL	FALSE	FALSE
D_LACt2ppTGreverse	F6PATGforward	ACt2rpp	PPC	PYK	EX_h2o_e	FALSE	TRUE				D_LACtexTGreverse	ACt2rpp	FE3Ri	EX_h2o_e	FORtppi		FALSE	FALSE				D_LACt2ppTGreverse	TALATGreverse	ACt2rpp	FBATGforward	EX_h2o_e	FORtppi	FALSE	FALSE				H2OtppTGreverse	EX_ac_e	D_LACtexTGreverse	MTHFDTGforward	GLCptspp	PFL	FALSE	FALSE
ICL	F6PATGforward	ACt2rpp	PPC	PYK	D_LACt2ppTGreverse	FALSE	TRUE				FE3abcpp	D_LACtexTGreverse	FORtexTGreverse	ACtexTGreverse	H2OtexTGreverse		FALSE	FALSE				DHAPT	D_LACtexTGreverse	ACt2rpp	PPC	PYK	EX_h2o_e	FALSE	TRUE				H2OtppTGreverse	EX_ac_e	D_LACtexTGreverse	GLCptspp	GLYCL	PFL	FALSE	FALSE
PFK_3	PFK	ATPS4rppTGreverse	D_LACtexTGreverse	ACt2rpp	PPC	FALSE	TRUE				D_LACtexTGreverse	FORtexTGreverse	ACtexTGreverse	FE3texTGforward	H2OtexTGreverse		FALSE	FALSE				TPITGforward	FRD2	PTArTGforward	NADH18pp	D_LACtexTGreverse	PFL	FALSE	FALSE				H2OtppTGreverse	EX_ac_e	D_LACtexTGreverse	PGCD	GLCptspp	PFL	FALSE	FALSE
FBA3TGforward	PFK	ATPS4rppTGreverse	D_LACtexTGreverse	ACt2rpp	PPC	FALSE	TRUE				D_LACtexTGreverse	FORtexTGreverse	FE3Ri	ACtexTGreverse	H2OtexTGreverse		FALSE	FALSE				D_LACt2ppTGreverse	PFK	TALATGreverse	EX_for_e	ACt2rpp	EX_h2o_e	FALSE	FALSE				H2OtppTGreverse	GHMT2rTGforward	D_LACtexTGreverse	EX_ac_e	GLCptspp	PFL	FALSE	FALSE
H2OtexTGforward	F6PATGforward	EX_ac_e	D_LACtexTGreverse	PPC	PYK	FALSE	TRUE				FE3abcpp	D_LACtexTGreverse	ACt2rpp	H2OtexTGreverse	FORtppi		FALSE	FALSE				D_LACt2ppTGreverse	TALATGreverse	EX_for_e	ACt2rpp	FBATGforward	EX_h2o_e	FALSE	FALSE				GLCt2pp	EX_for_e	EX_lac__D_e	PPC	ACKrTGreverse	GLCptspp	FALSE	FALSE
F6PATGforward	EX_ac_e	D_LACtexTGreverse	PPC	PYK	EX_h2o_e	FALSE	TRUE				D_LACtexTGreverse	ACt2rpp	FE3texTGforward	H2OtexTGreverse	FORtppi		FALSE	FALSE				D_LACt2ppTGreverse	ACtexTGreverse	FUMTGreverse	ACALDTGreverse	GLUDyTGreverse	PFL	FALSE	FALSE				POR5TGforward	GLCt2pp	EX_for_e	EX_lac__D_e	PPC	GLCptspp	FALSE	FALSE
ICL	F6PATGforward	EX_ac_e	D_LACtexTGreverse	PPC	PYK	FALSE	TRUE				D_LACtexTGreverse	ACt2rpp	FE3Ri	H2OtexTGreverse	FORtppi		FALSE	FALSE				D_LACt2ppTGreverse	EX_ac_e	FUMTGreverse	ACALDTGreverse	GLUDyTGreverse	PFL	FALSE	FALSE				GLCt2pp	EX_for_e	PTArTGforward	EX_lac__D_e	PPC	GLCptspp	FALSE	FALSE
HEX7	HEX1	ACt2rpp	FORtexTGreverse	D_LACt2ppTGreverse	TPITGforward	FALSE	FALSE				MGSA	LDH_DTGreverse	ACt2rpp	PPC	FORtppi		TRUE	FALSE				ASPT	D_LACtexTGreverse	FORtexTGreverse	ACtexTGreverse	FUMTGreverse	ACALDTGreverse	FALSE	FALSE				PGITGforward	EX_lac__D_e	PPC	ACKrTGreverse	FORtexTGreverse	PYK	FALSE	FALSE
HEX7	HEX1	ACt2rpp	D_LACt2ppTGreverse	FORtppi	TPITGforward	FALSE	FALSE				H2OtppTGreverse	ACtexTGreverse	GLCptspp	D_LACt2ppTGreverse	FORtppi		FALSE	FALSE				H2OtexTGforward	MGSA	GLCt2pp	LDH_DTGreverse	ACt2rpp	TPITGforward	FALSE	FALSE				POR5TGforward	GLCt2pp	EX_lac__D_e	PPC	FORtexTGreverse	GLCptspp	FALSE	FALSE
TPITGforward	HEX7	HEX1	ACt2rpp	D_LACt2ppTGreverse	PFL	FALSE	FALSE				D_LACt2ppTGreverse	ACtexTGreverse	GLCptspp	EX_h2o_e	FORtppi		FALSE	FALSE				MGSA	GLCt2pp	LDH_DTGreverse	ACt2rpp	EX_h2o_e	TPITGforward	FALSE	FALSE				GLCt2pp	EX_lac__D_e	H2OtppTGforward	PPC	ACtexTGreverse	GLCptspp	FALSE	FALSE
HEX7	EX_for_e	HEX1	ACt2rpp	D_LACt2ppTGreverse	TPITGforward	FALSE	FALSE				H2OtexTGforward	MGSA	TALATGreverse	LDH_DTGreverse	PPC		FALSE	FALSE				PFK	TALATGreverse	F6PATGforward	ATPS4rppTGreverse	EX_ac_e	D_LACtexTGreverse	FALSE	FALSE				GLCt2pp	EX_lac__D_e	PPC	ACKrTGreverse	GLCptspp	FORtppi	FALSE	FALSE
H2OtexTGforward	HEX7	HEX1	ACt2rpp	D_LACt2ppTGreverse	TPITGforward	FALSE	FALSE				HEX7	PGITGforward	EX_lac__D_e	PPC	PFL		FALSE	FALSE				MGSA	GLCt2pp	PTArTGforward	LDH_DTGreverse	FORtppi	TPITGforward	FALSE	FALSE				GLCt2pp	EX_lac__D_e	ACKrTGreverse	PPC	FORtexTGreverse	GLCptspp	FALSE	FALSE
D_LACt2ppTGreverse	HEX7	HEX1	ACt2rpp	EX_h2o_e	TPITGforward	FALSE	FALSE				D_LACt2ppTGreverse	FE3texTGforward	EX_for_e	ACt2rpp	EX_h2o_e		FALSE	FALSE				POR5TGforward	H2OtexTGforward	EX_lac__D_e	PPC	ACKrTGreverse	ACALDTGreverse	FALSE	FALSE				POR5TGforward	GLCt2pp	LDH_DTGreverse	PPC	GLCptspp	PFL	FALSE	FALSE
MALS	HEX7	HEX1	ACt2rpp	D_LACt2ppTGreverse	TPITGforward	FALSE	FALSE				D_LACt2ppTGreverse	EX_for_e	ACt2rpp	FE3Ri	EX_h2o_e		FALSE	FALSE				D_LACtexTGreverse	ACtexTGreverse	FUMTGreverse	ACALDTGreverse	GLUDyTGreverse	FORtppi	FALSE	FALSE				PGITGforward	PTArTGforward	EX_lac__D_e	PPC	PYK	PFL	FALSE	FALSE
ICL	HEX7	HEX1	ACt2rpp	D_LACt2ppTGreverse	TPITGforward	FALSE	FALSE				H2OtppTGreverse	D_LACtexTGreverse	FORtexTGreverse	ACtexTGreverse	FUMTGreverse		TRUE	FALSE				PTArTGforward	D_LACtexTGreverse	FRD3	NADH17pp	FORtppi	TPITGforward	FALSE	FALSE				GLCt2pp	PTArTGforward	EX_lac__D_e	PPC	FORtexTGreverse	GLCptspp	FALSE	FALSE
XYLI2TGforward	HEX1	ACt2rpp	FORtexTGreverse	D_LACt2ppTGreverse	TPITGforward	FALSE	FALSE				H2OtppTGreverse	FE3abcpp	D_LACtexTGreverse	FORtexTGreverse	ACtexTGreverse		FALSE	FALSE				ASPT	EX_for_e	D_LACtexTGreverse	ACtexTGreverse	FUMTGreverse	ACALDTGreverse	FALSE	FALSE				PPKTGreverse	PPMTGreverse	PPC	FORtexTGreverse	D_LACt2ppTGreverse	TPITGforward	FALSE	FALSE
XYLI2TGforward	HEX1	ACt2rpp	D_LACt2ppTGreverse	FORtppi	TPITGforward	FALSE	FALSE				H2OtppTGreverse	D_LACtexTGreverse	FORtexTGreverse	ACtexTGreverse	FE3texTGforward		FALSE	FALSE				ASPT	EX_for_e	EX_ac_e	D_LACtexTGreverse	FUMTGreverse	ACALDTGreverse	FALSE	FALSE				PTArTGforward	D_LACtexTGreverse	PUNP4TGforward	DADKTGreverse	PPC	PFL	FALSE	FALSE
XYLI2TGforward	ICL	HEX1	ACt2rpp	D_LACt2ppTGreverse	TPITGforward	FALSE	FALSE				H2OtppTGreverse	D_LACtexTGreverse	FORtexTGreverse	FE3Ri	ACtexTGreverse		FALSE	FALSE				TPITGforward	FRD2	NADH18pp	D_LACtexTGreverse	ACKrTGreverse	PFL	FALSE	FALSE				PGITGforward	PTArTGforward	EX_lac__D_e	PPC	FORtexTGreverse	PYK	FALSE	FALSE
PGITGforward	PTArTGforward	EX_lac__D_e	H2OtppTGforward	PPC	PYK	FALSE	FALSE				MGSA	ATPS4rppTGreverse	LDH_DTGreverse	ACt2rpp	PPC		TRUE	FALSE				D_LACt2ppTGreverse	FORtexTGreverse	ACtexTGreverse	FUMTGreverse	ACALDTGreverse	GLUDyTGreverse	FALSE	FALSE				H2OtppTGreverse	G6PDH2rTGforward	EX_lac__D_e	ACtexTGreverse	MDHTGreverse	FORtppi	FALSE	FALSE
ATPS4rppTGreverse	D_LACtexTGreverse	ACt2rpp	PPMTGreverse	PPC	ADPT	FALSE	TRUE				H2OtppTGreverse	FE3abcpp	ACt2rpp	FORtexTGreverse	D_LACt2ppTGreverse		FALSE	FALSE				D_LACt2ppTGreverse	EX_ac_e	FORtexTGreverse	FUMTGreverse	ACALDTGreverse	GLUDyTGreverse	FALSE	FALSE				G6PDH2rTGforward	EX_lac__D_e	ACtexTGreverse	H2OtexTGreverse	MDHTGreverse	FORtppi	FALSE	FALSE
H2OtexTGforward	PGITGforward	PTArTGforward	EX_lac__D_e	PPC	PYK	FALSE	FALSE				H2OtppTGreverse	FE3texTGforward	ACt2rpp	FORtexTGreverse	D_LACt2ppTGreverse		FALSE	FALSE				HEX7	EX_for_e	PTArTGforward	HEX1	D_LACt2ppTGreverse	TPITGforward	FALSE	FALSE				G6PDH2rTGforward	EX_lac__D_e	ACtexTGreverse	EX_h2o_e	MDHTGreverse	FORtppi	FALSE	FALSE
PGITGforward	PTArTGforward	EX_lac__D_e	PPC	PYK	EX_h2o_e	FALSE	FALSE				H2OtppTGreverse	ACt2rpp	FORtexTGreverse	FE3Ri	D_LACt2ppTGreverse		FALSE	FALSE				NADH18pp	D_LACtexTGreverse	FORtexTGreverse	ACtexTGreverse	NADH17pp	TPITGforward	FALSE	FALSE				GLCt2pp	EX_ac_e	EX_lac__D_e	H2OtppTGforward	PPC	GLCptspp	FALSE	FALSE
D_LACtexTGreverse	ACt2rpp	PPMTGreverse	PPC	FORtexTGreverse	ADPT	FALSE	TRUE				H2OtexTGforward	MGSA	LDH_DTGreverse	ACt2rpp	PPC		TRUE	FALSE				NADH18pp	EX_ac_e	D_LACtexTGreverse	FORtexTGreverse	NADH17pp	TPITGforward	FALSE	FALSE				GLCt2pp	PTArTGforward	EX_lac__D_e	PPC	GLCptspp	FORtppi	FALSE	FALSE
D_LACtexTGreverse	ACt2rpp	PPMTGreverse	PPC	ADPT	PFL	FALSE	TRUE				MGSA	TALATGreverse	EX_for_e	LDH_DTGreverse	PPC		FALSE	FALSE				NADH18pp	ACt2rpp	GLCptspp	NADH17pp	D_LACt2ppTGreverse	TPITGforward	FALSE	FALSE				H2OtppTGreverse	G6PDH2rTGforward	EX_for_e	EX_lac__D_e	ACtexTGreverse	MDHTGreverse	FALSE	FALSE
HEX7	HEX1	D_LACtexTGreverse	ACt2rpp	FORtppi	TPITGforward	FALSE	FALSE				FE3abcpp	ACt2rpp	D_LACt2ppTGreverse	H2OtexTGreverse	FORtppi		FALSE	FALSE				FRD2	NADH18pp	ACt2rpp	GLCptspp	D_LACt2ppTGreverse	TPITGforward	FALSE	FALSE				G6PDH2rTGforward	EX_for_e	EX_lac__D_e	ACtexTGreverse	H2OtexTGreverse	MDHTGreverse	FALSE	FALSE
XYLI2TGforward	HEX1	D_LACtexTGreverse	ACt2rpp	FORtppi	TPITGforward	FALSE	FALSE				FE3texTGforward	ACt2rpp	D_LACt2ppTGreverse	H2OtexTGreverse	FORtppi		FALSE	FALSE				XYLI2TGforward	EX_for_e	PTArTGforward	HEX1	D_LACt2ppTGreverse	TPITGforward	FALSE	FALSE				G6PDH2rTGforward	EX_for_e	EX_lac__D_e	ACtexTGreverse	EX_h2o_e	MDHTGreverse	FALSE	FALSE
H2OtexTGforward	XYLI2TGforward	HEX1	ACt2rpp	D_LACt2ppTGreverse	TPITGforward	FALSE	FALSE				ACt2rpp	FE3Ri	D_LACt2ppTGreverse	H2OtexTGreverse	FORtppi		FALSE	FALSE				EX_ac_e	D_LACtexTGreverse	FORtexTGreverse	FUMTGreverse	ACALDTGreverse	GLUDyTGreverse	FALSE	FALSE				POR5TGforward	GLCt2pp	LDH_DTGreverse	PPC	FORtexTGreverse	GLCptspp	FALSE	FALSE
FRD2	PTArTGforward	NADH18pp	EX_lac__D_e	FORtexTGreverse	TPITGforward	FALSE	FALSE				D_LACtexTGreverse	ACt2rpp	FADRx	FORtexTGreverse	EX_h2o_e		FALSE	FALSE				D_LACtexTGreverse	FORtexTGreverse	ACtexTGreverse	FUMTGreverse	ACALDTGreverse	GLUDyTGreverse	FALSE	FALSE				PGITGforward	EX_for_e	EX_lac__D_e	PPC	ACKrTGreverse	PYK	FALSE	FALSE
TPITGforward	FRD2	PTArTGforward	NADH18pp	EX_lac__D_e	PFL	FALSE	FALSE				MGSA	PPM2TGforward	LDH_DTGreverse	PPC	FORtppi		TRUE	FALSE				ICL	DHAPT	D_LACtexTGreverse	PPC	ACtexTGreverse	PYK	FALSE	TRUE				PPKTGreverse	EX_for_e	EX_lac__D_e	PPMTGreverse	PPC	TPITGforward	FALSE	FALSE
FRD2	PTArTGforward	NADH18pp	EX_lac__D_e	FORtppi	TPITGforward	FALSE	FALSE				XYLI2TGforward	PGITGforward	LDH_DTGreverse	PPC	FORtppi		FALSE	FALSE				ICL	DHAPT	PPC	ACtexTGreverse	PYK	D_LACt2ppTGreverse	FALSE	TRUE				TALATGreverse	PGITGforward	ATPS4rppTGreverse	EX_lac__D_e	H2OtppTGforward	PPC	FALSE	FALSE
FRD2	PTArTGforward	EX_for_e	NADH18pp	EX_lac__D_e	TPITGforward	FALSE	FALSE				HEX7	PGITGforward	EX_for_e	D_LACtexTGreverse	PPC		FALSE	FALSE				PFK	TALATGreverse	PTArTGforward	ATPS4rppTGreverse	LDH_DTGreverse	TPITGforward	FALSE	FALSE				PGITGforward	EX_for_e	PTArTGforward	EX_lac__D_e	PPC	PYK	FALSE	FALSE
XYLI2TGforward	EX_for_e	HEX1	ACt2rpp	D_LACt2ppTGreverse	TPITGforward	FALSE	FALSE				ATPS4rppTGreverse	PPC	ACKrTGreverse	D_LACt2ppTGreverse	TPITGforward		FALSE	TRUE				TALATGreverse	PTArTGforward	ATPS4rppTGreverse	LDH_DTGreverse	FBATGforward	TPITGforward	FALSE	FALSE				H2OtppTGreverse	G6PDH2rTGforward	EX_ac_e	EX_lac__D_e	MDHTGreverse	FORtppi	FALSE	FALSE
FRD2	ATPS4rppTGreverse	NADH18pp	ACt2rpp	GLCptspp	D_LACt2ppTGreverse	FALSE	TRUE				D_LACt2ppTGreverse	EX_ac_e	EX_h2o_e	FE3texTGforward	FORtppi		FALSE	FALSE				D_LACt2ppTGreverse	EX_for_e	ACtexTGreverse	FUMTGreverse	ACALDTGreverse	GLUDyTGreverse	FALSE	FALSE				G6PDH2rTGforward	EX_ac_e	EX_lac__D_e	H2OtexTGreverse	MDHTGreverse	FORtppi	FALSE	FALSE
ATPS4rppTGreverse	NADH18pp	LDH_DTGreverse	ACt2rpp	GLCptspp	NADH17pp	FALSE	FALSE				D_LACt2ppTGreverse	FE3abcpp	EX_ac_e	EX_h2o_e	FORtppi		FALSE	FALSE				D_LACt2ppTGreverse	EX_for_e	EX_ac_e	FUMTGreverse	ACALDTGreverse	GLUDyTGreverse	FALSE	FALSE				G6PDH2rTGforward	EX_ac_e	EX_lac__D_e	EX_h2o_e	MDHTGreverse	FORtppi	FALSE	FALSE
ICL	EX_lac__D_e	ACt2rpp	PPC	ACALDTGreverse	PGL	FALSE	TRUE				D_LACt2ppTGreverse	EX_ac_e	FE3Ri	EX_h2o_e	FORtppi		FALSE	FALSE				ASPT	LDH_DTGreverse	ACtexTGreverse	FUMTGreverse	ACALDTGreverse	FORtppi	FALSE	FALSE				PGITGforward	EX_lac__D_e	PPC	ACKrTGreverse	PYK	PFL	FALSE	FALSE
FRD2	ATPS4rppTGreverse	NADH18pp	LDH_DTGreverse	ACt2rpp	GLCptspp	FALSE	FALSE				PTArTGforward	EX_lac__D_e	PPC	PFL	TPITGforward		FALSE	FALSE				ASPT	EX_ac_e	LDH_DTGreverse	FUMTGreverse	ACALDTGreverse	FORtppi	FALSE	FALSE				G6PDH2rTGforward	EX_ac_e	EX_lac__D_e	FORtexTGreverse	EX_h2o_e	MDHTGreverse	FALSE	FALSE
EX_for_e	D_LACtexTGreverse	ACt2rpp	PPMTGreverse	PPC	ADPT	FALSE	TRUE				H2OtppTGreverse	ATPS4rppTGreverse	ACKrTGreverse	D_LACt2ppTGreverse	TPITGforward		FALSE	TRUE				TPITGforward	NADH18pp	D_LACtexTGreverse	ACKrTGreverse	NADH17pp	PFL	FALSE	FALSE				G6PDH2rTGforward	EX_for_e	EX_ac_e	EX_lac__D_e	H2OtexTGreverse	MDHTGreverse	FALSE	FALSE
ADNK1	D_LACtexTGreverse	ACt2rpp	PPC	ADPT	PFL	FALSE	TRUE				ATPS4rppTGreverse	ACKrTGreverse	D_LACt2ppTGreverse	H2OtexTGreverse	TPITGforward		FALSE	TRUE				PPM2TGforward	ASPT	D_LACtexTGreverse	FUMTGreverse	ACALDTGreverse	PFL	FALSE	FALSE				G6PDH2rTGforward	EX_for_e	EX_lac__D_e	ACt2rpp	H2OtexTGreverse	MDHTGreverse	FALSE	FALSE
PUNP1TGreverse	D_LACtexTGreverse	ACt2rpp	PPC	ADPT	PFL	FALSE	TRUE				FRD2	ATPS4rppTGreverse	NADH18pp	EX_lac__D_e	ACt2rpp		TRUE	FALSE				ASPT	D_LACtexTGreverse	DRPA	FUMTGreverse	ACALDTGreverse	PFL	FALSE	FALSE				G6PDH2rTGforward	EX_for_e	EX_ac_e	EX_lac__D_e	EX_h2o_e	MDHTGreverse	FALSE	FALSE
FRD2	ATPS4rppTGreverse	NADH18pp	D_LACtexTGreverse	ACt2rpp	GLCptspp	FALSE	TRUE				MGSA	ATPS4rppTGreverse	LDH_DTGreverse	PPC	ACtexTGreverse		TRUE	FALSE				ASPT	D_LACtexTGreverse	ACtexTGreverse	FUMTGreverse	ACALDTGreverse	PFL	FALSE	FALSE				G6PDH2rTGforward	EX_for_e	EX_lac__D_e	ACt2rpp	EX_h2o_e	MDHTGreverse	FALSE	FALSE
DHAPT	EX_lac__D_e	PPC	ACKrTGreverse	FORtexTGreverse	PYK	FALSE	FALSE				MGSA	EX_for_e	LDH_DTGreverse	PPC	ACtexTGreverse		TRUE	FALSE				ASPT	EX_ac_e	D_LACtexTGreverse	FUMTGreverse	ACALDTGreverse	PFL	FALSE	FALSE				H2OtppTGreverse	G6PDH2rTGforward	EX_ac_e	EX_lac__D_e	FORtexTGreverse	MDHTGreverse	FALSE	FALSE
DHAPT	EX_lac__D_e	PPC	ACKrTGreverse	PYK	FORtppi	FALSE	FALSE				FE3abcpp	EX_lac__D_e	ACt2rpp	EX_h2o_e	FORtppi		FALSE	FALSE				TALATGreverse	F6PATGforward	ATPS4rppTGreverse	EX_ac_e	D_LACtexTGreverse	FBATGforward	FALSE	FALSE				G6PDH2rTGforward	EX_ac_e	EX_lac__D_e	FORtexTGreverse	H2OtexTGreverse	MDHTGreverse	FALSE	FALSE
DHAPT	EX_for_e	EX_lac__D_e	PPC	ACKrTGreverse	PYK	FALSE	FALSE				FE3texTGforward	EX_lac__D_e	ACt2rpp	EX_h2o_e	FORtppi		FALSE	FALSE				F6PATGforward	D_LACtexTGreverse	PPC	DRPA	PYK	EX_h2o_e	FALSE	TRUE				NTD6	D_LACtexTGreverse	PUNP4TGforward	PPC	ACKrTGreverse	PFL	FALSE	FALSE
DHAPT	EX_lac__D_e	PPC	ACKrTGreverse	PYK	PFL	FALSE	FALSE				EX_lac__D_e	ACt2rpp	FE3Ri	EX_h2o_e	FORtppi		FALSE	FALSE				EX_for_e	NADH18pp	D_LACtexTGreverse	ACt2rpp	NADH17pp	TPITGforward	FALSE	FALSE				H2OtppTGreverse	G6PDH2rTGforward	EX_for_e	EX_ac_e	EX_lac__D_e	MDHTGreverse	FALSE	FALSE
DHAPT	EX_lac__D_e	H2OtppTGforward	PPC	ACKrTGreverse	PYK	FALSE	FALSE				EX_lac__D_e	ACt2rpp	FUMTGreverse	EX_h2o_e	FORtppi		TRUE	FALSE				HEX7	HEX1	D_LACtexTGreverse	ACKrTGreverse	FORtexTGreverse	TPITGforward	FALSE	FALSE				H2OtppTGreverse	G6PDH2rTGforward	EX_for_e	EX_lac__D_e	ACt2rpp	MDHTGreverse	FALSE	FALSE
D_LACt2ppTGreverse	XYLI2TGforward	HEX1	ACt2rpp	EX_h2o_e	TPITGforward	FALSE	FALSE				GLCt2pp	EX_lac__D_e	ACt2rpp	PFL	TPITGforward		FALSE	FALSE				HEX7	HEX1	ACKrTGreverse	FORtexTGreverse	D_LACt2ppTGreverse	TPITGforward	FALSE	FALSE				G6PDH2rTGforward	EX_lac__D_e	ACt2rpp	FORtexTGreverse	H2OtexTGreverse	MDHTGreverse	FALSE	FALSE
PFK_3	ATPS4rppTGreverse	D_LACtexTGreverse	ACt2rpp	FBATGforward	PPC	FALSE	TRUE				EX_for_e	FE3abcpp	EX_lac__D_e	ACtexTGreverse	H2OtexTGreverse		FALSE	FALSE				EX_ac_e	D_LACtexTGreverse	FUMTGreverse	ACALDTGreverse	GLUDyTGreverse	FORtppi	FALSE	FALSE				PUNP2TGforward	D_LACtexTGreverse	PUNP4TGforward	PPC	ACKrTGreverse	PFL	FALSE	FALSE
FBA3TGforward	ATPS4rppTGreverse	D_LACtexTGreverse	ACt2rpp	FBATGforward	PPC	FALSE	TRUE				EX_for_e	EX_lac__D_e	ACtexTGreverse	FE3texTGforward	H2OtexTGreverse		FALSE	FALSE				D_LACt2ppTGreverse	TALATGreverse	ACt2rpp	FBATGforward	FORtexTGreverse	EX_h2o_e	FALSE	FALSE				POR5TGforward	D_LACtexTGreverse	PUNP4TGforward	DADKTGreverse	PPC	PFL	FALSE	FALSE
ATPS4rppTGreverse	NADH18pp	ACt2rpp	GLCptspp	NADH17pp	D_LACt2ppTGreverse	FALSE	FALSE				EX_for_e	EX_lac__D_e	FE3Ri	ACtexTGreverse	H2OtexTGreverse		FALSE	FALSE				LDH_DTGreverse	ACtexTGreverse	FUMTGreverse	ACALDTGreverse	GLUDyTGreverse	FORtppi	FALSE	FALSE				POR5TGforward	ALDD2y	D_LACtexTGreverse	ACKrTGreverse	PPC	PFL	FALSE	FALSE
ATPS4rppTGreverse	NADH18pp	D_LACtexTGreverse	ACt2rpp	GLCptspp	NADH17pp	FALSE	FALSE				EX_for_e	EX_lac__D_e	FE3Ri	ACtexTGreverse	EX_h2o_e		FALSE	FALSE				EX_ac_e	LDH_DTGreverse	FUMTGreverse	ACALDTGreverse	GLUDyTGreverse	FORtppi	FALSE	FALSE				H2OtppTGreverse	G6PDH2rTGforward	EX_lac__D_e	ACt2rpp	FORtexTGreverse	MDHTGreverse	FALSE	FALSE
D_LACtexTGreverse	ACt2rpp	PPMTGreverse	PPC	ADPT	EX_h2o_e	FALSE	TRUE				EX_for_e	FE3abcpp	EX_lac__D_e	ACtexTGreverse	EX_h2o_e		FALSE	FALSE				HEX7	PTArTGforward	HEX1	D_LACt2ppTGreverse	FORtppi	TPITGforward	FALSE	FALSE				PPS	XYLI2TGforward	PGITGforward	HEX1	D_LACtexTGreverse	PFL	FALSE	FALSE
H2OtexTGforward	DHAPT	EX_lac__D_e	PPC	ACKrTGreverse	PYK	FALSE	FALSE				H2OtppTGreverse	ACt2rpp	FORtexTGreverse	FUMTGreverse	D_LACt2ppTGreverse		TRUE	FALSE				XYLI2TGforward	PTArTGforward	HEX1	D_LACt2ppTGreverse	FORtppi	TPITGforward	FALSE	FALSE				PPKTGreverse	EX_for_e	PPMTGreverse	PPC	D_LACt2ppTGreverse	TPITGforward	FALSE	FALSE
DHAPT	EX_lac__D_e	PPC	ACKrTGreverse	PYK	EX_h2o_e	FALSE	FALSE				ACt2rpp	FORtexTGreverse	FUMTGreverse	D_LACt2ppTGreverse	H2OtexTGreverse		TRUE	FALSE				HEX7	HEX1	ACKrTGreverse	D_LACt2ppTGreverse	FORtppi	TPITGforward	FALSE	FALSE				PUNP2TGforward	EX_for_e	PUNP4TGforward	PPC	D_LACt2ppTGreverse	TPITGforward	FALSE	FALSE
D_LACtexTGreverse	ACt2rpp	PPMTGreverse	PPC	ADPT	FORtppi	FALSE	TRUE				EX_for_e	FE3abcpp	EX_ac_e	EX_lac__D_e	H2OtexTGreverse		FALSE	FALSE				MGSA	GLCt2pp	PTArTGforward	LDH_DTGreverse	FORtexTGreverse	TPITGforward	FALSE	FALSE				PGITGforward	ATPS4rppTGreverse	EX_ac_e	GND	D_LACt2ppTGreverse	H2OtexTGreverse	FALSE	FALSE
EX_for_e	EX_ac_e	EX_lac__D_e	FUMTGreverse	ACALDTGreverse	GLUDyTGreverse	FALSE	FALSE				EX_for_e	EX_ac_e	EX_lac__D_e	FE3texTGforward	H2OtexTGreverse		FALSE	FALSE				FRD2	PTArTGforward	NADH18pp	D_LACtexTGreverse	FORtexTGreverse	TPITGforward	FALSE	FALSE				EX_for_e	PUNP4TGforward	DADKTGreverse	PPC	D_LACt2ppTGreverse	TPITGforward	FALSE	FALSE
F6PATGforward	D_LACtexTGreverse	PPC	ACKrTGreverse	PYK	PFL	FALSE	FALSE				EX_for_e	EX_ac_e	EX_lac__D_e	FE3Ri	H2OtexTGreverse		FALSE	FALSE				D_LACt2ppTGreverse	FRD2	NADH18pp	ACt2rpp	EX_h2o_e	TPITGforward	FALSE	FALSE				POR5TGforward	GLCt2pp	LDH_DTGreverse	PPC	GLCptspp	FORtppi	FALSE	FALSE
F6PATGforward	EX_ac_e	D_LACtexTGreverse	PPC	PYK	PFL	FALSE	TRUE				EX_for_e	EX_lac__D_e	ACtexTGreverse	EX_h2o_e	FE3texTGforward		FALSE	FALSE				F6PATGforward	PPC	ACtexTGreverse	FORtexTGreverse	PYK	D_LACt2ppTGreverse	FALSE	TRUE				PPS	XYLI2TGforward	PGITGforward	HEX1	EX_lac__D_e	PFL	FALSE	FALSE
ATPS4rppTGreverse	D_LACtexTGreverse	ACt2rpp	PPC	ADPT	PUNP1TGreverse	FALSE	TRUE				PGITGforward	HEX7	LDH_DTGreverse	PPC	FORtppi		FALSE	FALSE				PPM2TGforward	D_LACtexTGreverse	PPMTGreverse	PPC	ADPT	PFL	FALSE	TRUE				G6PDH2rTGforward	EX_lac__D_e	ACt2rpp	H2OtexTGreverse	MDHTGreverse	FORtppi	FALSE	FALSE
ADNK1	ATPS4rppTGreverse	D_LACtexTGreverse	ACt2rpp	PPC	ADPT	FALSE	TRUE				EX_lac__D_e	ACt2rpp	FUMTGreverse	H2OtexTGreverse	FORtppi		TRUE	FALSE				NADH18pp	D_LACtexTGreverse	ACt2rpp	GLCptspp	NADH17pp	TPITGforward	FALSE	FALSE				PGITGforward	ATPS4rppTGreverse	GND	ACtexTGreverse	D_LACt2ppTGreverse	H2OtexTGreverse	FALSE	FALSE
ICL	EX_ac_e	EX_lac__D_e	PPC	ACALDTGreverse	TKT2TGforward	FALSE	TRUE				EX_for_e	EX_ac_e	EX_lac__D_e	EX_h2o_e	FE3texTGforward		FALSE	FALSE				FRD2	NADH18pp	D_LACtexTGreverse	ACt2rpp	GLCptspp	TPITGforward	FALSE	FALSE				PGITGforward	TKT1TGforward	ATPS4rppTGreverse	EX_ac_e	D_LACt2ppTGreverse	H2OtexTGreverse	FALSE	FALSE
ATPS4rppTGreverse	ACt2rpp	FUMTGreverse	GLCptspp	D_LACt2ppTGreverse	PGL	FALSE	FALSE				EX_for_e	EX_ac_e	EX_lac__D_e	FE3Ri	EX_h2o_e		FALSE	FALSE				H2OtexTGforward	FRD2	NADH18pp	ACt2rpp	D_LACt2ppTGreverse	TPITGforward	FALSE	FALSE				POR5TGforward	H2OtexTGforward	ATPS4rppTGreverse	D_LACtexTGreverse	PPC	GLCptspp	FALSE	FALSE
PGITGforward	ATPS4rppTGreverse	ACt2rpp	FUMTGreverse	D_LACt2ppTGreverse	PGL	FALSE	FALSE				PGITGforward	EX_ac_e	D_LACt2ppTGreverse	H2OtexTGreverse	FORtppi		FALSE	FALSE				FRD2	PTArTGforward	EX_for_e	NADH18pp	D_LACtexTGreverse	TPITGforward	FALSE	FALSE				PGITGforward	TKT1TGforward	ATPS4rppTGreverse	ACtexTGreverse	D_LACt2ppTGreverse	H2OtexTGreverse	FALSE	FALSE
ICL	EX_ac_e	EX_lac__D_e	PPC	ACALDTGreverse	PGL	FALSE	TRUE				H2OtppTGreverse	PGITGforward	EX_ac_e	D_LACt2ppTGreverse	FORtppi		FALSE	FALSE				FRD2	PTArTGforward	NADH18pp	D_LACt2ppTGreverse	FORtppi	TPITGforward	FALSE	FALSE				TKT2TGreverse	ATPS4rppTGreverse	D_LACtexTGreverse	H2OtppTGforward	PPC	GLCptspp	FALSE	FALSE
ICL	EX_ac_e	EX_lac__D_e	PPC	GND	ACALDTGreverse	FALSE	TRUE				D_LACt2ppTGreverse	PGITGforward	EX_ac_e	EX_h2o_e	FORtppi		FALSE	FALSE				ASPT	EX_ac_e	D_LACtexTGreverse	FORtexTGreverse	FUMTGreverse	ACALDTGreverse	FALSE	FALSE				ATPS4rppTGreverse	D_LACtexTGreverse	H2OtppTGforward	PPC	DRPA	GLCptspp	FALSE	FALSE
ICL	G6PDH2rTGforward	EX_ac_e	EX_lac__D_e	PPC	ACALDTGreverse	FALSE	TRUE				PTArTGforward	EX_for_e	D_LACtexTGreverse	PPC	TPITGforward		FALSE	FALSE				H2OtexTGforward	FRD2	NADH18pp	D_LACtexTGreverse	ACt2rpp	TPITGforward	FALSE	FALSE				POR5TGforward	ATPS4rppTGreverse	D_LACtexTGreverse	PPC	GLCptspp	FORtppi	FALSE	FALSE
ICL	RPETGforward	EX_ac_e	EX_lac__D_e	PPC	ACALDTGreverse	FALSE	TRUE				H2OtppTGreverse	EX_lac__D_e	ACt2rpp	FUMTGreverse	FORtppi		TRUE	FALSE				XYLI2TGforward	HEX1	ACKrTGreverse	FORtexTGreverse	D_LACt2ppTGreverse	TPITGforward	FALSE	FALSE				ATPS4rppTGreverse	ACt2rpp	FRD3	NADH17pp	D_LACt2ppTGreverse	PFL	FALSE	FALSE
DHAPT	D_LACtexTGreverse	H2OtppTGforward	PPC	ACKrTGreverse	PYK	FALSE	FALSE				EX_lac__D_e	ACt2rpp	FADRx	FORtexTGreverse	EX_h2o_e		FALSE	FALSE				F6PATGforward	PPC	ACtexTGreverse	PYK	D_LACt2ppTGreverse	FORtppi	FALSE	TRUE				ATPS4rppTGreverse	NADH18pp	ACt2rpp	NADH17pp	D_LACt2ppTGreverse	PFL	FALSE	FALSE
XYLI2TGforward	MALS	HEX1	ACt2rpp	D_LACt2ppTGreverse	TPITGforward	FALSE	FALSE				H2OtppTGreverse	EX_lac__D_e	ACt2rpp	FADRx	FORtexTGreverse		FALSE	FALSE				HEX7	HEX1	D_LACtexTGreverse	ACKrTGreverse	FORtppi	TPITGforward	FALSE	FALSE				POR5TGforward	ATPS4rppTGreverse	D_LACtexTGreverse	PPC	GLCptspp	EX_h2o_e	FALSE	FALSE
PFK	DHAPT	TALATGreverse	ATPS4rppTGreverse	EX_ac_e	EX_lac__D_e	FALSE	FALSE				EX_lac__D_e	ACt2rpp	FADRx	FORtexTGreverse	H2OtexTGreverse		FALSE	FALSE				HEX7	PTArTGforward	HEX1	D_LACtexTGreverse	FORtppi	TPITGforward	FALSE	FALSE				H2OtppTGreverse	PGITGforward	TKT1TGforward	ATPS4rppTGreverse	EX_ac_e	D_LACt2ppTGreverse	FALSE	FALSE
TALATGreverse	DHAPT	ATPS4rppTGreverse	EX_ac_e	EX_lac__D_e	FBATGforward	FALSE	FALSE				MGSA	EX_for_e	LDH_DTGreverse	PPC	DRPA		TRUE	FALSE				XYLI2TGforward	PTArTGforward	HEX1	D_LACtexTGreverse	FORtppi	TPITGforward	FALSE	FALSE				H2OtppTGreverse	PGITGforward	ATPS4rppTGreverse	GND	ACtexTGreverse	D_LACt2ppTGreverse	FALSE	FALSE
DHAPT	EX_ac_e	EX_lac__D_e	PPC	FORtexTGreverse	PYK	FALSE	TRUE				D_LACtexTGreverse	FORtexTGreverse	ACtexTGreverse	FUMTGreverse	EX_h2o_e		TRUE	FALSE				TPITGforward	HEX7	HEX1	ACKrTGreverse	D_LACt2ppTGreverse	PFL	FALSE	FALSE				H2OtexTGforward	GLCt2pp	PTArTGforward	EX_lac__D_e	PPC	GLCptspp	FALSE	FALSE
DHAPT	EX_lac__D_e	ACt2rpp	PPC	FORtexTGreverse	PYK	FALSE	TRUE				XYLI2TGforward	PGITGforward	EX_lac__D_e	PPC	PFL		FALSE	FALSE				D_LACt2ppTGreverse	EX_ac_e	FUMTGreverse	ACALDTGreverse	GLUDyTGreverse	FORtppi	FALSE	FALSE				POR5TGforward	ATPS4rppTGreverse	D_LACtexTGreverse	H2OtppTGforward	PPC	GLCptspp	FALSE	FALSE
XYLI2TGforward	HEX1	ACt2rpp	PFL	D_LACt2ppTGreverse	TPITGforward	FALSE	FALSE				D_LACt2ppTGreverse	FE3abcpp	ACt2rpp	FORtexTGreverse	EX_h2o_e		FALSE	FALSE				D_LACt2ppTGreverse	ACtexTGreverse	FUMTGreverse	ACALDTGreverse	GLUDyTGreverse	FORtppi	FALSE	FALSE				POR5TGforward	EX_for_e	ATPS4rppTGreverse	D_LACtexTGreverse	PPC	GLCptspp	FALSE	FALSE
EX_for_e	EX_lac__D_e	ACt2rpp	FUMTGreverse	ACALDTGreverse	GLUDyTGreverse	FALSE	FALSE				D_LACt2ppTGreverse	FE3texTGforward	ACt2rpp	FORtexTGreverse	EX_h2o_e		FALSE	FALSE				POR5TGforward	H2OtexTGforward	PTArTGforward	EX_lac__D_e	PPC	ACALDTGreverse	FALSE	FALSE				G6PDH2rTGforward	EX_lac__D_e	FORtexTGreverse	ACtexTGreverse	H2OtexTGreverse	MDHTGreverse	FALSE	FALSE
PGITGforward	D_LACtexTGreverse	ACt2rpp	H2OtppTGforward	PPC	PYK	FALSE	FALSE				D_LACt2ppTGreverse	ACt2rpp	FORtexTGreverse	FE3Ri	EX_h2o_e		FALSE	FALSE				FRD2	NADH18pp	EX_lac__D_e	ACKrTGreverse	FORtexTGreverse	TPITGforward	FALSE	FALSE				H2OtppTGreverse	G6PDH2rTGforward	EX_lac__D_e	FORtexTGreverse	ACtexTGreverse	MDHTGreverse	FALSE	FALSE
FRD2	PGITGforward	ATPS4rppTGreverse	NADH18pp	LDH_DTGreverse	ACt2rpp	FALSE	FALSE				EX_for_e	FE3abcpp	ACtexTGreverse	D_LACt2ppTGreverse	H2OtexTGreverse		FALSE	FALSE				FRD2	NADH18pp	EX_lac__D_e	ACKrTGreverse	FORtppi	TPITGforward	FALSE	FALSE				G6PDH2rTGforward	EX_lac__D_e	FORtexTGreverse	ACtexTGreverse	EX_h2o_e	MDHTGreverse	FALSE	FALSE
PFK	DHAPT	TALATGreverse	ATPS4rppTGreverse	EX_lac__D_e	ACt2rpp	FALSE	FALSE				D_LACt2ppTGreverse	EX_for_e	ACtexTGreverse	FE3texTGforward	H2OtexTGreverse		FALSE	FALSE				FRD2	EX_for_e	NADH18pp	EX_lac__D_e	ACKrTGreverse	TPITGforward	FALSE	FALSE				TKT2TGforward	PGITGforward	ATPS4rppTGreverse	ACtexTGreverse	D_LACt2ppTGreverse	H2OtexTGreverse	FALSE	FALSE
TALATGreverse	DHAPT	ATPS4rppTGreverse	EX_lac__D_e	ACt2rpp	FBATGforward	FALSE	FALSE				EX_for_e	FE3Ri	ACtexTGreverse	D_LACt2ppTGreverse	H2OtexTGreverse		FALSE	FALSE				TPITGforward	FRD2	NADH18pp	EX_lac__D_e	ACKrTGreverse	PFL	FALSE	FALSE				PPM2TGforward	ATPS4rppTGreverse	D_LACtexTGreverse	H2OtppTGforward	PPC	GLCptspp	FALSE	FALSE
ICL	TKT1TGforward	EX_ac_e	EX_lac__D_e	PPC	ACALDTGreverse	FALSE	TRUE				FE3abcpp	EX_lac__D_e	ACt2rpp	H2OtexTGreverse	FORtppi		FALSE	FALSE				FRD2	TALATGreverse	ATPS4rppTGreverse	NADH18pp	EX_lac__D_e	ACt2rpp	FALSE	TRUE				H2OtppTGreverse	PGITGforward	ATPS4rppTGreverse	ACt2rpp	GND	D_LACt2ppTGreverse	FALSE	FALSE
PTArTGforward	ATPS4rppTGreverse	EX_lac__D_e	FRD3	GLCptspp	NADH17pp	FALSE	FALSE				EX_lac__D_e	ACt2rpp	FE3texTGforward	H2OtexTGreverse	FORtppi		FALSE	FALSE				FRD2	PGITGforward	ATPS4rppTGreverse	NADH18pp	EX_lac__D_e	ACt2rpp	FALSE	TRUE				ATPS4rppTGreverse	ACKrTGreverse	D_LACt2ppTGreverse	GLUDyTGreverse	MDHTGreverse	TPITGforward	FALSE	TRUE
F6PATGforward	D_LACtexTGreverse	PPC	ACKrTGreverse	PYK	EX_h2o_e	FALSE	FALSE				EX_lac__D_e	ACt2rpp	FE3Ri	H2OtexTGreverse	FORtppi		FALSE	FALSE				FRD2	HCYSMT	NADH18pp	ATPS4rppTGreverse	EX_lac__D_e	ACt2rpp	FALSE	TRUE				H2OtppTGreverse	PGITGforward	ATPS4rppTGreverse	EX_ac_e	D_LACt2ppTGreverse	TKT2TGforward	FALSE	FALSE
ADNK1	EX_for_e	D_LACtexTGreverse	ACt2rpp	PPC	ADPT	FALSE	TRUE				FE3abcpp	ACt2rpp	FORtexTGreverse	D_LACt2ppTGreverse	H2OtexTGreverse		FALSE	FALSE				FRD2	EX_for_e	NADH18pp	D_LACtexTGreverse	ACKrTGreverse	TPITGforward	FALSE	FALSE				D_LACt2ppTGreverse	PGITGforward	TKT1TGforward	ATPS4rppTGreverse	EX_ac_e	EX_h2o_e	FALSE	FALSE
EX_for_e	D_LACtexTGreverse	ACt2rpp	PPC	ADPT	PUNP1TGreverse	FALSE	TRUE				FE3texTGforward	ACt2rpp	FORtexTGreverse	D_LACt2ppTGreverse	H2OtexTGreverse		FALSE	FALSE				TPITGforward	MGSA	GLCt2pp	PTArTGforward	LDH_DTGreverse	PFL	FALSE	FALSE				D_LACt2ppTGreverse	PGITGforward	ATPS4rppTGreverse	EX_ac_e	EX_h2o_e	TKT2TGforward	FALSE	FALSE
DHAPT	H2OtppTGforward	PPC	ACKrTGreverse	PYK	D_LACt2ppTGreverse	FALSE	FALSE				ACt2rpp	FORtexTGreverse	FE3Ri	D_LACt2ppTGreverse	H2OtexTGreverse		FALSE	FALSE				FRD2	PGITGforward	ATPS4rppTGreverse	NADH18pp	EX_ac_e	EX_lac__D_e	FALSE	TRUE				ATPS4rppTGreverse	ACKrTGreverse	FUMTGreverse	D_LACt2ppTGreverse	GLUDyTGreverse	TPITGforward	FALSE	TRUE
FRD2	NADH18pp	ACt2rpp	FORtexTGreverse	D_LACt2ppTGreverse	TPITGforward	FALSE	FALSE				H2OtppTGreverse	D_LACtexTGreverse	ACt2rpp	GLCptspp	FORtppi		FALSE	FALSE				PFK	DHAPT	TALATGreverse	ATPS4rppTGreverse	D_LACtexTGreverse	ACt2rpp	FALSE	FALSE				POR5TGforward	PGITGforward	ATPS4rppTGreverse	PPC	FORtexTGreverse	D_LACt2ppTGreverse	FALSE	FALSE
NADH18pp	ACt2rpp	FORtexTGreverse	NADH17pp	D_LACt2ppTGreverse	TPITGforward	FALSE	FALSE				D_LACtexTGreverse	ACt2rpp	GLCptspp	EX_h2o_e	FORtppi		FALSE	FALSE				H2OtexTGforward	XYLI2TGforward	HEX1	EX_ac_e	D_LACtexTGreverse	TPITGforward	FALSE	FALSE				TKT2TGforward	PGITGforward	ATPS4rppTGreverse	EX_ac_e	D_LACt2ppTGreverse	H2OtexTGreverse	FALSE	FALSE
PGITGforward	H2OtppTGforward	PPC	ACKrTGreverse	PYK	D_LACt2ppTGreverse	FALSE	FALSE				FE3abcpp	D_LACtexTGreverse	FORtexTGreverse	ACtexTGreverse	EX_h2o_e		FALSE	FALSE				H2OtexTGforward	HEX1	EX_ac_e	D_LACtexTGreverse	PGITGreverse	TPITGforward	FALSE	FALSE				ASPT	ATPS4rppTGreverse	EX_ac_e	FUMTGreverse	D_LACt2ppTGreverse	GLUDyTGreverse	FALSE	FALSE
MGSA	PGITGforward	LDH_DTGreverse	ACt2rpp	PPC	FORtexTGreverse	FALSE	TRUE				D_LACtexTGreverse	FORtexTGreverse	ACtexTGreverse	EX_h2o_e	FE3texTGforward		FALSE	FALSE				MGSA	GLCt2pp	PTArTGforward	EX_for_e	LDH_DTGreverse	TPITGforward	FALSE	FALSE				D_LACt2ppTGreverse	PGITGforward	ATPS4rppTGreverse	ACtexTGreverse	EX_h2o_e	TKT2TGforward	FALSE	FALSE
TPITGforward	HEX7	HEX1	D_LACtexTGreverse	ACt2rpp	PFL	FALSE	FALSE				D_LACtexTGreverse	FORtexTGreverse	FE3Ri	ACtexTGreverse	EX_h2o_e		FALSE	FALSE				LDH_DTGreverse	ACtexTGreverse	FUMTGreverse	ACALDTGreverse	GLUDyTGreverse	PFL	FALSE	FALSE				H2OtppTGreverse	PGITGforward	ATPS4rppTGreverse	ACt2rpp	D_LACt2ppTGreverse	TKT2TGforward	FALSE	FALSE
MGSA	PGITGforward	LDH_DTGreverse	ACt2rpp	PPC	FORtppi	FALSE	TRUE				XYLI2TGforward	PGITGforward	D_LACtexTGreverse	PPC	FORtppi		FALSE	FALSE				EX_ac_e	LDH_DTGreverse	FUMTGreverse	ACALDTGreverse	GLUDyTGreverse	PFL	FALSE	FALSE				PGITGforward	RPETGforward	ATPS4rppTGreverse	LDH_DTGreverse	ACt2rpp	H2OtexTGreverse	FALSE	FALSE
ASPT	EX_ac_e	EX_lac__D_e	FORtexTGreverse	FUMTGreverse	ACALDTGreverse	FALSE	FALSE				PGITGforward	ATPS4rppTGreverse	D_LACtexTGreverse	PPC	ACKrTGreverse		FALSE	FALSE				PPM2TGforward	PUNP1TGreverse	D_LACtexTGreverse	PPC	ADPT	PFL	FALSE	TRUE				D_LACtexTGreverse	PUNP4TGforward	DADKTGreverse	PPC	ACKrTGreverse	PFL	FALSE	FALSE
ASPT	EX_ac_e	EX_lac__D_e	FUMTGreverse	ACALDTGreverse	PFL	FALSE	FALSE				PGITGforward	EX_ac_e	FORtexTGreverse	D_LACt2ppTGreverse	H2OtexTGreverse		FALSE	FALSE				FRD2	NADH18pp	D_LACtexTGreverse	ACKrTGreverse	FORtexTGreverse	TPITGforward	FALSE	FALSE				NTD6	PUNP4TGforward	PPC	D_LACt2ppTGreverse	FORtppi	TPITGforward	FALSE	FALSE
ASPT	EX_for_e	EX_ac_e	EX_lac__D_e	FUMTGreverse	ACALDTGreverse	FALSE	FALSE				D_LACt2ppTGreverse	PGITGforward	EX_ac_e	FORtexTGreverse	EX_h2o_e		FALSE	FALSE				PPM2TGforward	EX_for_e	D_LACtexTGreverse	PPC	ADPT	PUNP1TGreverse	FALSE	TRUE				TPITGforward	PUNP2TGforward	PUNP4TGforward	PPC	D_LACt2ppTGreverse	PFL	FALSE	FALSE
ASPT	EX_ac_e	EX_lac__D_e	FUMTGreverse	ACALDTGreverse	FORtppi	FALSE	FALSE				H2OtppTGreverse	PGITGforward	EX_ac_e	FORtexTGreverse	D_LACt2ppTGreverse		FALSE	FALSE				TALATGreverse	ATPS4rppTGreverse	F6PATGforward	LDH_DTGreverse	FBATGforward	ACtexTGreverse	FALSE	FALSE				ASPT	ATPS4rppTGreverse	ACtexTGreverse	FUMTGreverse	D_LACt2ppTGreverse	GLUDyTGreverse	FALSE	FALSE
H2OtexTGforward	D_LACtexTGreverse	ACt2rpp	PPC	ADPT	PUNP1TGreverse	FALSE	TRUE				PTArTGforward	EX_lac__D_e	PPC	EX_h2o_e	TPITGforward		FALSE	FALSE				HEX7	PTArTGforward	EX_for_e	HEX1	D_LACtexTGreverse	TPITGforward	FALSE	FALSE				ASPT	ATPS4rppTGreverse	ACt2rpp	FUMTGreverse	D_LACt2ppTGreverse	GLUDyTGreverse	FALSE	FALSE
H2OtexTGforward	ADNK1	D_LACtexTGreverse	ACt2rpp	PPC	ADPT	FALSE	TRUE				GLCt2pp	EX_for_e	D_LACtexTGreverse	ACt2rpp	TPITGforward		FALSE	FALSE				XYLI2TGforward	PTArTGforward	EX_for_e	HEX1	D_LACtexTGreverse	TPITGforward	FALSE	FALSE				H2OtppTGreverse	PGITGforward	RPETGforward	ATPS4rppTGreverse	LDH_DTGreverse	ACt2rpp	FALSE	FALSE
ADNK1	D_LACtexTGreverse	ACt2rpp	PPC	FORtexTGreverse	ADPT	FALSE	TRUE				FE3abcpp	D_LACtexTGreverse	ACt2rpp	FORtexTGreverse	H2OtexTGreverse		FALSE	FALSE				PPM2TGforward	F6PATGforward	D_LACtexTGreverse	PPC	PYK	EX_h2o_e	FALSE	TRUE				D_LACtexTGreverse	ACt2rpp	FTHFD	GLCptspp	H2OtexTGreverse	PFL	FALSE	FALSE
D_LACtexTGreverse	ACt2rpp	PPC	FORtexTGreverse	ADPT	PUNP1TGreverse	FALSE	TRUE				H2OtppTGreverse	FE3abcpp	D_LACtexTGreverse	ACt2rpp	FORtexTGreverse		FALSE	FALSE				D_LACt2ppTGreverse	ASPT	ACtexTGreverse	FUMTGreverse	ACALDTGreverse	FORtppi	FALSE	FALSE				D_LACtexTGreverse	ACt2rpp	MTHFCTGforward	GLCptspp	H2OtexTGreverse	PFL	FALSE	FALSE
DHAPT	EX_ac_e	EX_lac__D_e	PPC	PYK	FORtppi	FALSE	TRUE				EX_ac_e	FADRx	FORtexTGreverse	D_LACt2ppTGreverse	H2OtexTGreverse		FALSE	FALSE				D_LACt2ppTGreverse	ASPT	EX_ac_e	FUMTGreverse	ACALDTGreverse	FORtppi	FALSE	FALSE				D_LACtexTGreverse	ACt2rpp	MTHFDTGforward	GLCptspp	H2OtexTGreverse	PFL	FALSE	FALSE
D_LACtexTGreverse	ACt2rpp	FORtexTGreverse	FUMTGreverse	ACALDTGreverse	GLUDyTGreverse	FALSE	FALSE				H2OtppTGreverse	EX_ac_e	FADRx	FORtexTGreverse	D_LACt2ppTGreverse		FALSE	FALSE				XYLI2TGforward	HEX1	ACKrTGreverse	D_LACt2ppTGreverse	FORtppi	TPITGforward	FALSE	FALSE				D_LACtexTGreverse	ACt2rpp	GLCptspp	H2OtexTGreverse	GLYCL	PFL	FALSE	FALSE
ASPT	D_LACtexTGreverse	ACt2rpp	FORtexTGreverse	FUMTGreverse	ACALDTGreverse	FALSE	FALSE				D_LACt2ppTGreverse	EX_ac_e	FADRx	FORtexTGreverse	EX_h2o_e		FALSE	FALSE				HEX7	HEX1	EX_lac__D_e	ACKrTGreverse	FORtexTGreverse	TPITGforward	FALSE	FALSE				D_LACtexTGreverse	ACt2rpp	PGCD	GLCptspp	H2OtexTGreverse	PFL	FALSE	FALSE
PGITGforward	ATPS4rppTGreverse	NADH18pp	LDH_DTGreverse	ACt2rpp	NADH17pp	FALSE	FALSE				D_LACt2ppTGreverse	ATPS4rppTGreverse	ACKrTGreverse	EX_h2o_e	TPITGforward		FALSE	TRUE				PFK	TALATGreverse	ATPS4rppTGreverse	F6PATGforward	LDH_DTGreverse	ACtexTGreverse	FALSE	FALSE				GHMT2rTGforward	D_LACtexTGreverse	ACt2rpp	GLCptspp	H2OtexTGreverse	PFL	FALSE	FALSE
XYLI2TGforward	HEX1	D_LACtexTGreverse	ACt2rpp	PFL	TPITGforward	FALSE	FALSE				MGSA	LDH_DTGreverse	PPC	TKT1TGreverse	PFL		FALSE	FALSE				XYLI2TGforward	HEX1	EX_lac__D_e	ACKrTGreverse	FORtexTGreverse	TPITGforward	FALSE	FALSE				PTArTGforward	ATPS4rppTGreverse	D_LACt2ppTGreverse	GLUDyTGreverse	MDHTGreverse	TPITGforward	FALSE	TRUE
PFK_3	PFK	DHAPT	ATPS4rppTGreverse	EX_lac__D_e	ACt2rpp	FALSE	FALSE				PGITGforward	HEX7	D_LACtexTGreverse	PPC	FORtppi		FALSE	FALSE				TPITGforward	HEX7	HEX1	EX_lac__D_e	ACKrTGreverse	PFL	FALSE	FALSE				H2OtppTGreverse	G6PDH2rTGforward	EX_ac_e	D_LACtexTGreverse	FORtexTGreverse	MDHTGreverse	FALSE	FALSE
FBA3TGforward	PFK	DHAPT	ATPS4rppTGreverse	EX_lac__D_e	ACt2rpp	FALSE	FALSE				MGSA	RPETGreverse	LDH_DTGreverse	PPC	PFL		FALSE	FALSE				XYLI2TGforward	HEX1	EX_lac__D_e	ACKrTGreverse	PFL	TPITGforward	FALSE	FALSE				G6PDH2rTGforward	EX_lac__D_e	ACt2rpp	FORtexTGreverse	EX_h2o_e	MDHTGreverse	FALSE	FALSE
ICL	G6PDH2rTGforward	EX_lac__D_e	ACt2rpp	PPC	ACALDTGreverse	FALSE	TRUE				H2OtppTGreverse	D_LACtexTGreverse	ACt2rpp	FORtexTGreverse	FE3texTGforward		FALSE	FALSE				PPM2TGforward	EX_for_e	D_LACtexTGreverse	PPMTGreverse	PPC	ADPT	FALSE	TRUE				G6PDH2rTGforward	EX_for_e	D_LACtexTGreverse	ACt2rpp	H2OtexTGreverse	MDHTGreverse	FALSE	FALSE
ICL	EX_lac__D_e	ACt2rpp	PPC	GND	ACALDTGreverse	FALSE	TRUE				H2OtppTGreverse	D_LACtexTGreverse	ACt2rpp	FORtexTGreverse	FE3Ri		FALSE	FALSE				HEX7	HEX1	EX_ac_e	H2OtppTGforward	EX_lac__D_e	TPITGforward	FALSE	FALSE				PTArTGforward	ATPS4rppTGreverse	FUMTGreverse	D_LACt2ppTGreverse	GLUDyTGreverse	TPITGforward	FALSE	TRUE
ICL	RPETGforward	EX_lac__D_e	ACt2rpp	PPC	ACALDTGreverse	FALSE	TRUE				D_LACtexTGreverse	ACt2rpp	FORtexTGreverse	FE3texTGforward	H2OtexTGreverse		FALSE	FALSE				F6PATGforward	PPC	ACtexTGreverse	PYK	D_LACt2ppTGreverse	PFL	FALSE	TRUE				POR5TGforward	PGITGforward	ATPS4rppTGreverse	D_LACtexTGreverse	PPC	PFL	FALSE	FALSE
ICL	TKT1TGforward	EX_lac__D_e	ACt2rpp	PPC	ACALDTGreverse	FALSE	TRUE				D_LACtexTGreverse	ACt2rpp	FORtexTGreverse	FE3Ri	H2OtexTGreverse		FALSE	FALSE				ADNK1	PPM2TGforward	D_LACtexTGreverse	PPC	ADPT	PFL	FALSE	TRUE				PGITGforward	RPETGforward	ATPS4rppTGreverse	EX_ac_e	LDH_DTGreverse	TPITGforward	FALSE	TRUE
ICL	EX_lac__D_e	ACt2rpp	PPC	ACALDTGreverse	TKT2TGforward	FALSE	TRUE				H2OtppTGreverse	EX_for_e	FE3abcpp	EX_lac__D_e	ACtexTGreverse		FALSE	FALSE				F6PATGforward	D_LACtexTGreverse	PPC	ACtexTGreverse	FORtexTGreverse	PYK	FALSE	TRUE				ATPS4rppTGreverse	D_LACtexTGreverse	FRD3	ACtexTGreverse	NADH17pp	PFL	FALSE	FALSE
FRD2	PGITGforward	ATPS4rppTGreverse	NADH18pp	D_LACtexTGreverse	ACt2rpp	FALSE	TRUE				H2OtppTGreverse	EX_for_e	EX_lac__D_e	ACtexTGreverse	FE3texTGforward		FALSE	FALSE				HEX1	EX_ac_e	H2OtppTGforward	PGITGreverse	EX_lac__D_e	TPITGforward	FALSE	FALSE				H2OtppTGreverse	G6PDH2rTGforward	EX_for_e	D_LACtexTGreverse	ACtexTGreverse	MDHTGreverse	FALSE	FALSE
DHAPT	EX_lac__D_e	ACt2rpp	PPC	PYK	FORtppi	FALSE	TRUE				H2OtppTGreverse	EX_for_e	EX_lac__D_e	FE3Ri	ACtexTGreverse		FALSE	FALSE				XYLI2TGforward	HEX1	EX_ac_e	H2OtppTGforward	EX_lac__D_e	TPITGforward	FALSE	FALSE				G6PDH2rTGforward	EX_for_e	D_LACtexTGreverse	ACtexTGreverse	H2OtexTGreverse	MDHTGreverse	FALSE	FALSE
TALATGreverse	F6PATGforward	ATPS4rppTGreverse	LDH_DTGreverse	ACt2rpp	FBATGforward	FALSE	FALSE				PTArTGforward	D_LACtexTGreverse	PPC	EX_h2o_e	TPITGforward		FALSE	FALSE				TPITGforward	HEX7	HEX1	D_LACtexTGreverse	ACKrTGreverse	PFL	FALSE	FALSE				G6PDH2rTGforward	EX_for_e	D_LACtexTGreverse	ACtexTGreverse	EX_h2o_e	MDHTGreverse	FALSE	FALSE
LDH_DTGreverse	ACt2rpp	FORtexTGreverse	FUMTGreverse	ACALDTGreverse	GLUDyTGreverse	FALSE	FALSE				MGSA	EX_for_e	LDH_DTGreverse	ACt2rpp	PPC		TRUE	FALSE				FRD2	NADH18pp	D_LACtexTGreverse	ACt2rpp	EX_h2o_e	TPITGforward	FALSE	FALSE				H2OtppTGreverse	ASPT	D_LACtexTGreverse	ACtexTGreverse	FUMTGreverse	PFL	FALSE	FALSE
ICL	HCYSMT	D_LACtexTGreverse	ACt2rpp	PPC	POR5TGreverse	FALSE	TRUE				MGSA	RPETGreverse	LDH_DTGreverse	PPC	EX_h2o_e		FALSE	FALSE				F6PATGforward	D_LACtexTGreverse	PPC	ACtexTGreverse	PYK	PFL	FALSE	TRUE				ATPS4rppTGreverse	NADH18pp	D_LACtexTGreverse	ACtexTGreverse	NADH17pp	PFL	FALSE	FALSE
PTArTGforward	ATPS4rppTGreverse	EX_lac__D_e	GLCptspp	FUMTGreverse	GLUDyTGreverse	FALSE	FALSE				D_LACt2ppTGreverse	EX_for_e	ACt2rpp	FADRx	EX_h2o_e		FALSE	FALSE				HEX7	HEX1	EX_lac__D_e	ACKrTGreverse	FORtppi	TPITGforward	FALSE	FALSE				G6PDH2rTGforward	EX_for_e	ACtexTGreverse	D_LACt2ppTGreverse	H2OtexTGreverse	MDHTGreverse	FALSE	FALSE
ASPT	PTArTGforward	ATPS4rppTGreverse	EX_lac__D_e	GLCptspp	FUMTGreverse	FALSE	FALSE				FE3abcpp	D_LACtexTGreverse	ACt2rpp	FORtexTGreverse	EX_h2o_e		FALSE	FALSE				XYLI2TGforward	HEX1	EX_lac__D_e	ACKrTGreverse	FORtppi	TPITGforward	FALSE	FALSE				GLCt2pp	PTArTGforward	EX_lac__D_e	PPC	GLCptspp	EX_h2o_e	FALSE	FALSE
ICL	D_LACtexTGreverse	ACt2rpp	PPC	ACALDTGreverse	PGL	FALSE	TRUE				FE3texTGforward	D_LACtexTGreverse	ACt2rpp	FORtexTGreverse	EX_h2o_e		FALSE	FALSE				F6PATGforward	D_LACtexTGreverse	PPC	ACtexTGreverse	PYK	FORtppi	FALSE	TRUE				GLCt2pp	EX_lac__D_e	PPC	ACKrTGreverse	GLCptspp	EX_h2o_e	FALSE	FALSE
TPITGforward	NADH18pp	ACt2rpp	NADH17pp	D_LACt2ppTGreverse	PFL	FALSE	FALSE				D_LACtexTGreverse	ACt2rpp	FORtexTGreverse	FE3Ri	EX_h2o_e		FALSE	FALSE				GLCt2pp	PFK	TALATGreverse	LDH_DTGreverse	PPC	FORtexTGreverse	FALSE	FALSE				G6PDH2rTGforward	EX_ac_e	D_LACtexTGreverse	FORtexTGreverse	EX_h2o_e	MDHTGreverse	FALSE	FALSE
TPITGforward	FRD2	NADH18pp	ACt2rpp	D_LACt2ppTGreverse	PFL	FALSE	FALSE				D_LACt2ppTGreverse	ACt2rpp	FADRx	FORtexTGreverse	EX_h2o_e		FALSE	FALSE				GLCt2pp	TALATGreverse	LDH_DTGreverse	FBATGforward	PPC	FORtexTGreverse	FALSE	FALSE				H2OtppTGreverse	G6PDH2rTGforward	EX_for_e	D_LACtexTGreverse	ACt2rpp	MDHTGreverse	FALSE	FALSE
HEX7	EX_for_e	HEX1	D_LACtexTGreverse	ACt2rpp	TPITGforward	FALSE	FALSE				EX_for_e	D_LACtexTGreverse	ACt2rpp	GLCptspp	H2OtexTGreverse		FALSE	FALSE				EX_for_e	F6PATGforward	D_LACtexTGreverse	PPC	ACtexTGreverse	PYK	FALSE	TRUE				G6PDH2rTGforward	EX_for_e	D_LACtexTGreverse	ACt2rpp	EX_h2o_e	MDHTGreverse	FALSE	FALSE
XYLI2TGforward	EX_for_e	HEX1	D_LACtexTGreverse	ACt2rpp	TPITGforward	FALSE	FALSE				EX_for_e	D_LACtexTGreverse	ACt2rpp	GLCptspp	EX_h2o_e		FALSE	FALSE				FRD2	NADH18pp	ACKrTGreverse	FORtexTGreverse	D_LACt2ppTGreverse	TPITGforward	FALSE	FALSE				H2OtppTGreverse	D_LACtexTGreverse	ACtexTGreverse	FUMTGreverse	GLUDyTGreverse	PFL	FALSE	FALSE
LDH_DTGreverse	ACt2rpp	FUMTGreverse	ACALDTGreverse	GLUDyTGreverse	PFL	FALSE	FALSE				H2OtppTGreverse	EX_for_e	D_LACtexTGreverse	ACt2rpp	GLCptspp		FALSE	FALSE				FRD2	TALATGreverse	ATPS4rppTGreverse	NADH18pp	EX_ac_e	EX_lac__D_e	FALSE	TRUE				D_LACtexTGreverse	ACtexTGreverse	FUMTGreverse	EX_h2o_e	GLUDyTGreverse	PFL	FALSE	FALSE
ASPT	LDH_DTGreverse	ACt2rpp	FUMTGreverse	ACALDTGreverse	PFL	FALSE	FALSE				H2OtppTGreverse	EX_for_e	FE3abcpp	ACtexTGreverse	D_LACt2ppTGreverse		FALSE	FALSE				ASPT	D_LACtexTGreverse	ACtexTGreverse	GLCptspp	FUMTGreverse	TPITGforward	FALSE	FALSE				POR5TGforward	PUNP2TGforward	D_LACtexTGreverse	PUNP4TGforward	PPC	PFL	FALSE	FALSE
LDH_DTGreverse	ACt2rpp	FUMTGreverse	ACALDTGreverse	GLUDyTGreverse	FORtppi	FALSE	FALSE				D_LACt2ppTGreverse	H2OtppTGreverse	EX_for_e	ACtexTGreverse	FE3texTGforward		FALSE	FALSE				EX_for_e	LDH_DTGreverse	ACtexTGreverse	FUMTGreverse	ACALDTGreverse	GLUDyTGreverse	FALSE	FALSE				PGITGforward	D_LACtexTGreverse	FTHFD	ACtexTGreverse	H2OtexTGreverse	PFL	FALSE	FALSE
ASPT	LDH_DTGreverse	ACt2rpp	FUMTGreverse	ACALDTGreverse	FORtppi	FALSE	FALSE				H2OtppTGreverse	EX_for_e	FE3Ri	ACtexTGreverse	D_LACt2ppTGreverse		FALSE	FALSE				EX_for_e	EX_ac_e	LDH_DTGreverse	FUMTGreverse	ACALDTGreverse	GLUDyTGreverse	FALSE	FALSE				GLUDyTGreverse	D_LACtexTGreverse	ACtexTGreverse	H2OtexTGreverse	MDHTGreverse	PFL	FALSE	FALSE
EX_for_e	LDH_DTGreverse	ACt2rpp	FUMTGreverse	ACALDTGreverse	GLUDyTGreverse	FALSE	FALSE				MGSA	TALATGreverse	LDH_DTGreverse	PPC	PFL		FALSE	FALSE				H2OtexTGforward	XYLI2TGforward	HEX1	D_LACtexTGreverse	ACtexTGreverse	TPITGforward	FALSE	FALSE				G6PDH2rTGforward	D_LACtexTGreverse	ACtexTGreverse	H2OtexTGreverse	MDHTGreverse	FORtppi	FALSE	FALSE
ASPT	EX_for_e	LDH_DTGreverse	ACt2rpp	FUMTGreverse	ACALDTGreverse	FALSE	FALSE				XYLI2TGforward	PGITGforward	EX_lac__D_e	PPC	FORtppi		FALSE	FALSE				H2OtexTGforward	HEX1	D_LACtexTGreverse	PGITGreverse	ACtexTGreverse	TPITGforward	FALSE	FALSE				D_LACtexTGreverse	FTHFD	ACtexTGreverse	FE3texTGforward	H2OtexTGreverse	PFL	FALSE	FALSE
ADNK1	D_LACtexTGreverse	ACt2rpp	PPC	ADPT	FORtppi	FALSE	TRUE				MGSA	LDH_DTGreverse	ACt2rpp	PPC	FORtexTGreverse		TRUE	FALSE				XYLI2TGforward	HEX1	D_LACtexTGreverse	ACtexTGreverse	EX_h2o_e	TPITGforward	FALSE	FALSE				FE3abcpp	D_LACtexTGreverse	FTHFD	ACtexTGreverse	H2OtexTGreverse	PFL	FALSE	FALSE
ICL	HCYSMT	FLDR2	D_LACtexTGreverse	ACt2rpp	PPC	FALSE	TRUE				XYLI2TGforward	PGITGforward	EX_for_e	PPC	D_LACt2ppTGreverse		FALSE	FALSE				PPM2TGforward	D_LACtexTGreverse	PPMTGreverse	PPC	ADPT	FORtppi	FALSE	TRUE				D_LACtexTGreverse	FTHFD	ACtexTGreverse	FE3Ri	H2OtexTGreverse	PFL	FALSE	FALSE
D_LACtexTGreverse	ACt2rpp	PPC	ADPT	FORtppi	PUNP1TGreverse	FALSE	TRUE				MGSA	LDH_DTGreverse	PPC	DRPA	PFL		TRUE	FALSE				FRD2	PTArTGforward	NADH18pp	D_LACtexTGreverse	FORtppi	TPITGforward	FALSE	FALSE				G6PDH2rTGforward	D_LACtexTGreverse	FORtexTGreverse	ACtexTGreverse	H2OtexTGreverse	MDHTGreverse	FALSE	FALSE
D_LACt2ppTGreverse	ICL	ACt2rpp	PPC	ACALDTGreverse	PGL	FALSE	TRUE				ACt2rpp	FADRx	FORtexTGreverse	D_LACt2ppTGreverse	H2OtexTGreverse		FALSE	FALSE				H2OtexTGforward	HEX7	HEX1	EX_ac_e	EX_lac__D_e	TPITGforward	FALSE	FALSE				G6PDH2rTGforward	EX_for_e	EX_ac_e	D_LACt2ppTGreverse	H2OtexTGreverse	MDHTGreverse	FALSE	FALSE
ASPT	LDH_DTGreverse	ACt2rpp	FORtexTGreverse	FUMTGreverse	ACALDTGreverse	FALSE	FALSE				H2OtppTGreverse	ACt2rpp	FADRx	FORtexTGreverse	D_LACt2ppTGreverse		FALSE	FALSE				HEX7	HEX1	EX_ac_e	EX_lac__D_e	EX_h2o_e	TPITGforward	FALSE	FALSE				G6PDH2rTGforward	EX_for_e	ACt2rpp	D_LACt2ppTGreverse	H2OtexTGreverse	MDHTGreverse	FALSE	FALSE
ASPT	D_LACtexTGreverse	ACt2rpp	FUMTGreverse	ACALDTGreverse	FORtppi	FALSE	FALSE				MGSA	LDH_DTGreverse	ACt2rpp	PPC	EX_h2o_e		TRUE	FALSE				XYLI2TGforward	HEX1	EX_ac_e	EX_lac__D_e	EX_h2o_e	TPITGforward	FALSE	FALSE				D_LACtexTGreverse	H2OtexTGreverse	ACtexTGreverse	FUMTGreverse	GLUDyTGreverse	PFL	FALSE	FALSE
[truncated: 6,170 more rows]

## Sheet: Worksheet E2
Results of Minimal Cut Set analysis with iJO1366 and iJO1366* with the target succinate
This table includes the corresponding MCS found in the original iJO1366 as well as in iJO1366*, and a separate list of MCS which are only found in iJO1366 or iJO1366* respectively
[truncated: 9,620 more rows]

## Sheet: Worksheet E3
Results of Minimal Cut Set analysis with iJO1366 and iJO1366* with the target leucine
[truncated: 198 more rows]

[truncated: 1 more sheets: Worksheet E4]
