# Supplementary material for: Automatic construction of metabolic models with enzyme constraints
Source: BMC Bioinformatics. 2020 Jan 14;21:19. doi: 10.1186/s12859-019-3329-9 (PMC6961255; doi:10.1186/s12859-019-3329-9)
Supplement: Supplementary file 3 — Additional file 3. Final sMOMENT-enhanced and calibrated iJO1366 model (iJO1366*) in SBML format. [file 12859_2019_3329_MOESM3_ESM.zip]

Archive with 1 entries (1 files):
- 12859_2019_3329_MOESM3_ESM.xml
